# Supplementary material for: Inter-species gene flow drives ongoing evolution of Streptococcus pyogenes and Streptococcus dysgalactiae subsp. equisimilis
Source: Nat Commun. 2024 Mar 13;15:2286. doi: 10.1038/s41467-024-46530-2 (PMC10937727; doi:10.1038/s41467-024-46530-2)
Supplement: Supplementary file 7 — Supplementary Data 4 [file 41467_2024_46530_MOESM7_ESM.xlsx]

## Sheet: 4_sdse_core_dnds
Supplementary Data 4. List of 665 'non-recombinogenic' Streptococcus dysgalactiae subsp equisimilis (SDSE) and 376 'non-recombinogenic' S. pyogenes core genes and markers of selection pressure (ratio of non-synonymous dN and synonymous dS codon substitutions).
				SDSE		S. pyogenes
SDSE NC_012891.1 locus tag	S. pyogenes CP000017.2 locus tag	Gene name	Predicted product	dn/ds	Codons with dn/ds > 1	dn/ds	Codons with dn/ds > 1
SDEG_RS00005		dnaA	chromosomal replication initiator protein DnaA	0.0517283	2
SDEG_RS00015			hypothetical protein	0.178317	0
SDEG_RS00025			helix-turn-helix domain-containing protein	0.27054	2
SDEG_RS00030	M5005_Spy0004	ychF	redox-regulated ATPase YchF	0.6162	6	0.252486	7
SDEG_RS00045			oligosaccharide flippase family protein	0.295267	2
SDEG_RS00055			septum formation initiator family protein	1.77169	4
SDEG_RS00065		tilS	tRNA lysidine(34) synthetase TilS	0.615137	3
SDEG_RS00195			CHAP domain-containing protein	1.09004	6
SDEG_RS00200	M5005_Spy0018		ribose-phosphate diphosphokinase	0.211013	1	0.117459	4
SDEG_RS00215			phosphopantetheine-binding protein	2.08574	2
SDEG_RS00225			phosphoribosylformylglycinamidine synthase	0.331069	20
SDEG_RS00230		purF	amidophosphoribosyltransferase	0.57953	8
SDEG_RS00235		purM	phosphoribosylformylglycinamidine cyclo-ligase	11.5253	4
SDEG_RS00250		purH	bifunctional phosphoribosylaminoimidazolecarboxamide formyltransferase/IMP cyclohydrolase	0.25118	5
SDEG_RS00255			SH3 domain-containing protein	0.562608	5
SDEG_RS00295	M5005_Spy0035	ruvB	Holliday junction branch migration DNA helicase RuvB	0.731658	5	0.134044	7
SDEG_RS00300	M5005_Spy0036		low molecular weight phosphotyrosine protein phosphatase	0.645552	3	0.278843	6
SDEG_RS00305			membrane protein	0.407398	0
SDEG_RS00310			acetyltransferase	0.117143	1
SDEG_RS00325		thrC	threonine synthase	0.165483	8
SDEG_RS00330			MATE family efflux transporter	0.34991	7
SDEG_RS00340	M5005_Spy0043	rpsJ	30S ribosomal protein S10	0.0512307	0	0.150281	1
SDEG_RS00345	M5005_Spy0044	rplC	50S ribosomal protein L3	0.20237	0	0.244938	4
SDEG_RS00355	M5005_Spy0046		50S ribosomal protein L23	0.0155441	0	0.151211	0
SDEG_RS00360	M5005_Spy0047	rplB	50S ribosomal protein L2	0.0293342	1	0.0231148	0
SDEG_RS00365	M5005_Spy0048	rpsS	30S ribosomal protein S19	0.660691	1	0.0228727	0
SDEG_RS00370	M5005_Spy0049	rplV	50S ribosomal protein L22	0.0529063	0	0.30631	0
SDEG_RS00375		rpsC	30S ribosomal protein S3	0.0206606	0
SDEG_RS00380		rplP	50S ribosomal protein L16	0.0516895	0
SDEG_RS00385	M5005_Spy0052	rpmC	50S ribosomal protein L29	0.00546827	0	0.0535972	0
SDEG_RS00390		rpsQ	30S ribosomal protein S17	0	0
SDEG_RS00395	M5005_Spy0054	rplN	50S ribosomal protein L14	0.166435	0	0.0328238	0
SDEG_RS00400	M5005_Spy0055	rplX	50S ribosomal protein L24	0.189139	1	0.140533	0
SDEG_RS00405	M5005_Spy0056	rplE	50S ribosomal protein L5	0.11499	0	0.0445714	1
SDEG_RS00410	M5005_Spy0057		type Z 30S ribosomal protein S14	0.340296	0	0.10135	0
SDEG_RS00415		rpsH	30S ribosomal protein S8	0.450408	0
SDEG_RS00420		rplF	50S ribosomal protein L6	0.11804	1
SDEG_RS00425		rplR	50S ribosomal protein L18	0.117983	1
SDEG_RS00430		rpsE	30S ribosomal protein S5	0.161155	0
SDEG_RS00435	M5005_Spy0062	rpmD	50S ribosomal protein L30	0.0554213	0	0.107719	2
SDEG_RS00440	M5005_Spy0063	rplO	50S ribosomal protein L15	0.285956	1	0.0878265	1
SDEG_RS00450			adenylate kinase	0.479249	3
SDEG_RS00455	M5005_Spy0066	infA	translation initiation factor IF-1	0.032325	0	0.30904	0
SDEG_RS00460	M5005_Spy0068	rpsM	30S ribosomal protein S13	0.966936	1	0.0619698	1
SDEG_RS00465	M5005_Spy0069	rpsK	30S ribosomal protein S11	0.0538308	0	0.105034	1
SDEG_RS00470			DNA-directed RNA polymerase subunit alpha	0.82778	2
SDEG_RS00475	M5005_Spy0071	rplQ	50S ribosomal protein L17	0.158494	0	0.44615	2
SDEG_RS00570			NUDIX domain-containing protein	0.256254	2
SDEG_RS00575			prenyltransferase	0.3355	2
SDEG_RS00580			NAD(P)/FAD-dependent oxidoreductase	0.964003	2
SDEG_RS00590		cydB	cytochrome d ubiquinol oxidase subunit II	0.279638	2
SDEG_RS00595		cydD	thiol reductant ABC exporter subunit CydD	0.690175	7
SDEG_RS00600		cydC	thiol reductant ABC exporter subunit CydC	1.12148	8
SDEG_RS00605			polyprenyl synthetase family protein	0.514593	2
SDEG_RS00610	M5005_Spy0074	ispE	4-(cytidine 5'-diphospho)-2-C-methyl-D-erythritol kinase	0.229165	3	0.823926	7
SDEG_RS00615	M5005_Spy0077		zinc-dependent MarR family transcriptional regulator	0.0748493	1	0.229625	4
SDEG_RS00620			metal ABC transporter ATP-binding protein	0.288372	1
SDEG_RS00625	M5005_Spy0079		metal ABC transporter permease	0.257313	0	0.178057	3
SDEG_RS00650	M5005_Spy0085		hypothetical protein	0.0500663	1	0.0588164	0
SDEG_RS00655	M5005_Spy0086	tadA	Flp pilus assembly complex ATPase component TadA	0.650183	5	0.724283	15
SDEG_RS00660			type II secretion system F family protein	1.48464	3
SDEG_RS00685			competence protein ComG	0.490938	5
SDEG_RS00705			CPBP family intramembrane metalloprotease	1.36	6
SDEG_RS00710			hypothetical protein	0.533865	3
SDEG_RS00715	M5005_Spy0096	proC	pyrroline-5-carboxylate reductase	0.120848	6	0.237797	11
SDEG_RS00725			DUF4651 domain-containing protein	0.465946	3
SDEG_RS00730			thioredoxin family protein	0.127379	1
SDEG_RS00830			DeoR/GlpR family DNA-binding transcription regulator	0.115275	4
SDEG_RS00845			PTS sugar transporter subunit IIB	0.229832	1
SDEG_RS00870			hypothetical protein	1.06353	1
SDEG_RS00880			hypothetical protein	0.274333	2
SDEG_RS00885			LD-carboxypeptidase	0.334429	7
SDEG_RS00895			prolyl-tRNA synthetase associated domain-containing protein	0.208318	1
SDEG_RS00900			helix-turn-helix transcriptional regulator	0.888775	1
SDEG_RS00905			hypothetical protein	0.232722	1
SDEG_RS00915			ATP-binding cassette domain-containing protein	0.418589	7
SDEG_RS01175			hypothetical protein	0.711768	1
SDEG_RS01180			thioredoxin domain-containing protein	1.01256	3
SDEG_RS01185		yajC	preprotein translocase subunit YajC	0.238743	2
SDEG_RS01210			nucleotidyltransferase family protein	0.325629	6
SDEG_RS01220			MarR family transcriptional regulator	0.0275502	1
SDEG_RS01225			NAD(P)H-dependent oxidoreductase	0.233845	3
SDEG_RS01230	M5005_Spy1669	def	peptide deformylase	0.100495	1	0.102844	3
SDEG_RS01245		rpsO	30S ribosomal protein S15	0.0657196	1
SDEG_RS01285			hypothetical protein	0.237233	1
SDEG_RS01310			hypothetical protein	0.634081	6
SDEG_RS01315		rlmB	23S rRNA (guanosine(2251)-2'-O)-methyltransferase RlmB	0.294788	3
SDEG_RS01335			helix-turn-helix transcriptional regulator	0.163708	2
SDEG_RS01345	M5005_Spy1647	rplM	50S ribosomal protein L13	0.115269	0	0.0294207	0
SDEG_RS01560		truA	tRNA pseudouridine(38-40) synthase TruA	0.950655	4
SDEG_RS01565			bifunctional hydroxymethylpyrimidine kinase/phosphomethylpyrimidine kinase	2.07427	3
SDEG_RS01575			TIGR01440 family protein	0.753489	3
SDEG_RS01580	M5005_Spy1613		mechanosensitive ion channel family protein	0.246961	2	0.0705897	2
SDEG_RS01605			CTP synthase	0.0833257	2
SDEG_RS01610			sensor histidine kinase	0.0865205	3
SDEG_RS01615			LytTR family transcriptional regulator DNA-binding domain-containing protein	0.442999	4
SDEG_RS01625		lrgB	antiholin-like protein LrgB	0.206234	1
SDEG_RS01640	M5005_Spy1607		fructose-bisphosphate aldolase	0.00540689	0	0.149984	10
SDEG_RS01650	M5005_Spy1606	rpmB	50S ribosomal protein L28	1.45966	1	0.0212942	1
SDEG_RS01655	M5005_Spy1603		Asp23/Gls24 family envelope stress response protein	0.0233157	0	0.00691401	0
SDEG_RS01660			DAK2 domain-containing protein	0.276981	3
SDEG_RS01690		mecA	adaptor protein MecA	0.117851	0
SDEG_RS01695			undecaprenyl/decaprenyl-phosphate alpha-N-acetylglucosaminyl 1-phosphate transferase	0.217342	2
SDEG_RS01700	M5005_Spy0241	sufC	Fe-S cluster assembly ATPase SufC	0.326116	3	0.133908	4
SDEG_RS01705		sufD	Fe-S cluster assembly protein SufD	0.112036	4
SDEG_RS01720		sufB	Fe-S cluster assembly protein SufB	0.210606	2
SDEG_RS01725	M5005_Spy0247		serine hydrolase	0.536296	2	0.232924	7
SDEG_RS01745			ABC transporter permease	0.09125	2
SDEG_RS01755			ABC transporter ATP-binding protein	0.0972842	2
SDEG_RS01815		yhbY	ribosome assembly RNA-binding protein YhbY	0.385428	2
SDEG_RS01820			nicotinate-nucleotide adenylyltransferase	0.180056	0
SDEG_RS01835		rsfS	ribosome silencing factor	0.41608	2
SDEG_RS01895			M20/M25/M40 family metallo-hydrolase	0.25165	6
SDEG_RS01930		rsmG	16S rRNA (guanine(527)-N(7))-methyltransferase RsmG	0.413985	5
SDEG_RS01945			hypothetical protein	0.804485	2
SDEG_RS01950	M5005_Spy0282	covR	two-component system response regulator CovR	1.4241	1	0.0786001	1
SDEG_RS01965	M5005_Spy0285		DnaD domain protein	0.497085	5	0.262547	7
SDEG_RS01980			DEAD/DEAH box helicase	0.37769	10
SDEG_RS01985			hypothetical protein	0.177069	0
SDEG_RS01995	M5005_Spy0291		GNAT family N-acetyltransferase	0.149721	0	0.377035	7
SDEG_RS02000		mltG	endolytic transglycosylase MltG	0.33651	7
SDEG_RS02005		greA	transcription elongation factor GreA	0.170186	2
SDEG_RS02010	M5005_Spy0295	yidC	membrane protein insertase YidC	0.245704	2	0.139263	6
SDEG_RS02015			acylphosphatase	0.841963	1
SDEG_RS02020			RNA methyltransferase	0.438993	2
SDEG_RS02025	M5005_Spy0300		HD domain-containing protein	0.237991	2	0.0449687	0
SDEG_RS02035	M5005_Spy0302		YneF family protein	0.267115	1	0.131994	0
SDEG_RS02050	M5005_Spy0305		metallophosphoesterase	1.24245	6	0.476517	6
SDEG_RS02055	M5005_Spy0306		CBS domain-containing protein	0.295253	0	0.147026	4
SDEG_RS02060	M5005_Spy0307	xerD	site-specific tyrosine recombinase XerD	0.506555	4	0.388759	8
SDEG_RS02065			segregation/condensation protein A	1.92591	4
SDEG_RS02070			SMC-Scp complex subunit ScpB	0.209097	1
SDEG_RS02075	M5005_Spy0310		rRNA pseudouridine synthase	0.122465	2	0.11747	5
SDEG_RS02090	M5005_Spy0313		ECF transporter S component	0.324446	1	0.0564212	3
SDEG_RS02095			phosphatase PAP2 family protein	0.216024	0
SDEG_RS02105	M5005_Spy0316		methyltransferase domain-containing protein	0.335516	2	0.161647	2
SDEG_RS02110			hemolysin family protein	0.472066	3
SDEG_RS02120			manganese-dependent inorganic pyrophosphatase	0.0968845	1
SDEG_RS02130	M5005_Spy0321		iron ABC transporter permease	0.186976	2	0.372147	14
SDEG_RS02135	M5005_Spy0322	btuC	Vitamin B12 import system permease protein BtuC	0.408448	6	0.202672	11
SDEG_RS02145			ABC transporter ATP-binding protein	0.441052	1
SDEG_RS02165		upp	uracil phosphoribosyltransferase	0.0177605	0
SDEG_RS02175			hypothetical protein	0.220076	1
SDEG_RS02180			YlbF family regulator	0.91297	3
SDEG_RS02195			branched-chain amino acid ABC transporter permease	0.2651	6
SDEG_RS02205			ABC transporter ATP-binding protein	1.44092	4
SDEG_RS02210			ABC transporter ATP-binding protein	0.290073	1
SDEG_RS02215			CBS domain-containing protein	0.929422	5
SDEG_RS02220		tmk	dTMP kinase	2.56531	5
SDEG_RS02230			signal peptidase II	0.438205	2
SDEG_RS02235	M5005_Spy0334	yabA	DNA replication initiation control protein YabA	0.293591	0	0.242288	2
SDEG_RS02240		rsmI	16S rRNA (cytidine(1402)-2'-O)-methyltransferase	0.394609	3
SDEG_RS02250		cutC	Copper homeostasis protein CutC	0.144942	1
SDEG_RS02265			methylated-DNA--[protein]-cysteine S-methyltransferase	2.26994	5
SDEG_RS02275			VOC family protein	1.18279	10
SDEG_RS02300			SdpI family protein	1.43379	5
SDEG_RS02305			L-lactate permease	0.271768	3
SDEG_RS02310	M5005_Spy0340	lctO	L-lactate oxidase	0.207968	1	0.135531	6
SDEG_RS02335		nrdF_1	class 1b ribonucleoside-diphosphate reductase subunit beta	0.2329	2
SDEG_RS02340		nrdI	class Ib ribonucleoside-diphosphate reductase assembly flavoprotein NrdI	0.344659	1
SDEG_RS02350		brnQ	branched-chain amino acid transport system II carrier protein	0.490792	4
SDEG_RS02365			hypothetical protein	0.754789	2
SDEG_RS02370			3-oxoacyl-ACP reductase	0.223395	2
SDEG_RS02380			ASCH domain-containing protein	3.11733	5
SDEG_RS02385			Gfo/Idh/MocA family oxidoreductase	0.121457	1
SDEG_RS02390			MFS transporter	0.238815	3
SDEG_RS02395		glmU	bifunctional UDP-N-acetylglucosamine diphosphorylase/glucosamine-1-phosphate N-acetyltransferase GlmU	0.0859463	3
SDEG_RS02400	M5005_Spy0363		NUDIX hydrolase	1.23379	2	0.552644	8
SDEG_RS02405		macP	cell wall synthase accessory phosphoprotein MacP	0.291934	2
SDEG_RS02415			metal-dependent transcriptional regulator	0.399154	4
SDEG_RS02420	M5005_Spy0368		metal ABC transporter substrate-binding protein	0.157464	5	0.0902149	3
SDEG_RS02425			metal ABC transporter ATP-binding protein	0.293626	5
SDEG_RS02430			metal ABC transporter permease	0.0733358	2
SDEG_RS02435	M5005_Spy0371		peptidylprolyl isomerase	0.551536	5	0.0483293	3
SDEG_RS02470		pyrH	UMP kinase	0.249315	1
SDEG_RS02515		ybeY	rRNA maturation RNase YbeY	0.0863544	2
SDEG_RS02640	M5005_Spy0409	coaE	dephospho-CoA kinase	0.596433	4	0.559003	11
SDEG_RS02645			ABC transporter ATP-binding protein	0.630775	4
SDEG_RS02665			multidrug efflux MFS transporter	0.101015	3
SDEG_RS02670		secG	preprotein translocase subunit SecG	0.0766577	1
SDEG_RS02690			glycosyltransferase family 2 protein	0.159013	0
SDEG_RS02725	M5005_Spy0425		glycosyltransferase	0.584592	4	0.251154	3
SDEG_RS02730			glycosyltransferase family 4 protein	0.262909	3
SDEG_RS02800			AMP-binding protein	0.529095	10
SDEG_RS02805			hypothetical protein	0.413101	8
SDEG_RS02815			amino acid ABC transporter permease	0.397586	3
SDEG_RS02820			transporter substrate-binding domain-containing protein	0.222577	0
SDEG_RS02840			MBL fold metallo-hydrolase	0.120856	2
SDEG_RS02845	M5005_Spy0438	rnc	ribonuclease III	0.247654	1	0.330356	4
SDEG_RS02850		smc	chromosome segregation protein SMC	0.451858	13
SDEG_RS02915			cupin domain-containing protein	0.772837	4
SDEG_RS02920			response regulator transcription factor	0.432275	2
SDEG_RS02940		pstA_2	phosphate ABC transporter permease PstA	0.345045	6
SDEG_RS02945		pstB_2	phosphate ABC transporter ATP-binding protein PstB	0.236298	2
SDEG_RS02950		phoU_2	phosphate signaling complex protein PhoU	1.59564	3
SDEG_RS02970			SprT family protein	0.523734	3
SDEG_RS02975	M5005_Spy0483		PspC domain-containing protein	1.24737	2	0.0720775	0
SDEG_RS02990			hypothetical protein	0.120183	0
SDEG_RS02995			YtxH domain-containing protein	1.07655	19
SDEG_RS03000	M5005_Spy0488		hypothetical protein	0.0887073	3	0.354686	2
SDEG_RS03015			YdbC family protein	0.0979511	1
SDEG_RS03050			YccF domain-containing protein	1.71616	3
SDEG_RS03055			aminoacyl-tRNA deacylase	0.826606	2
SDEG_RS03060		thiT	energy-coupled thiamine transporter ThiT	0.350614	1
SDEG_RS03095			FtsW/RodA/SpoVE family cell cycle protein	0.184346	5
SDEG_RS03100			RNA polymerase sigma factor	0.0861908	1
SDEG_RS03110		tuf	elongation factor Tu	0.038932	1
SDEG_RS03175	M5005_Spy0514		HD domain-containing protein	0.449362	3	0.261157	9
SDEG_RS03180			hypothetical protein	2.44592	6
SDEG_RS03210			PTS mannose/fructose/sorbose/N-acetylgalactosamine transporter subunit IIC	0.0969221	3
SDEG_RS03215	M5005_Spy0521		PTS system mannose/fructose/N-acetylgalactosamine-transporter subunit IIB	0.0619828	1	0.282175	7
SDEG_RS03275			HAD family phosphatase	0.163229	2
SDEG_RS03295	M5005_Spy0531	ftsE	cell division ATP-binding protein FtsE	0.142993	1	0.0482448	3
SDEG_RS03300	M5005_Spy0532	ftsX	permease-like cell division protein FtsX	0.0921112	1	0.166899	5
SDEG_RS03305			MBL fold metallo-hydrolase	1.33145	6
SDEG_RS03315			pyridoxal phosphate-dependent aminotransferase	0.893063	8
SDEG_RS03320	M5005_Spy0538	asnS	asparagine--tRNA ligase	0.118633	2	0.102093	11
SDEG_RS03330		rapZ	RNase adapter RapZ	0.370907	3
SDEG_RS03355			GntR family transcriptional regulator	0.115332	0
SDEG_RS03360			SIS domain-containing protein	0.540153	4
SDEG_RS03370			GntR family transcriptional regulator	0.715095	4
SDEG_RS03375			beta-galactosidase	0.622785	14
SDEG_RS03380			PTS sugar transporter subunit IIB	2.2375	2
SDEG_RS03385			PTS mannose/fructose/sorbose/N-acetylgalactosamine transporter subunit IIC	0.282257	2
SDEG_RS03390			PTS system mannose/fructose/sorbose family transporter subunit IID	0.343866	4
SDEG_RS03395			PTS fructose transporter subunit IIA	0.154445	2
SDEG_RS03400			type B 50S ribosomal protein L31	0.0625893	0
SDEG_RS03415			bifunctional oligoribonuclease/PAP phosphatase NrnA	1.3966	8
SDEG_RS03420			GNAT family N-acetyltransferase	3.50053	3
SDEG_RS03425		yghU	glutathione-dependent disulfide-bond oxidoreductase	0.454041	6
SDEG_RS03435			flavodoxin	0.27955	0
SDEG_RS03440	M5005_Spy0549		chorismate mutase	0.7925	2	1.33195	10
SDEG_RS03460			FtsW/RodA/SpoVE family cell cycle protein	0.268817	4
SDEG_RS03465	M5005_Spy0552		hydrolase	0.364197	3	0.914971	8
SDEG_RS03475		ezrA	septation ring formation regulator EzrA	0.140527	1
SDEG_RS03485			hypothetical protein	4.59487	5
SDEG_RS03490		eno	phosphopyruvate hydratase	0.0718204	3
SDEG_RS03500			streptolysin S biosynthesis protein SagC	0.35567	5
SDEG_RS03505			YcaO-like family protein	0.304551	4
SDEG_RS03515			SagF family protein	0.554562	3
SDEG_RS03520	M5005_Spy0568		ABC transporter ATP-binding protein	0.308359	4	0.16001	6
SDEG_RS03525	M5005_Spy0569		ABC transporter permease	0.603264	5	0.162173	7
SDEG_RS03540			QueT transporter family protein	0.546205	5
SDEG_RS03550	M5005_Spy0574		diacylglycerol kinase family lipid kinase	0.165617	1	0.183236	2
SDEG_RS03560		glgB	14-alpha-glucan branching protein GlgB	0.355305	15
SDEG_RS03565			glucose-1-phosphate adenylyltransferase	0.221681	5
SDEG_RS03570		glgD	glucose-1-phosphate adenylyltransferase subunit GlgD	0.439702	6
SDEG_RS03580			F0F1 ATP synthase subunit C	0	0
SDEG_RS03615			F0F1 ATP synthase subunit epsilon	0.0621561	2
SDEG_RS03620			DUF1146 family protein	0.215743	1
SDEG_RS03630	M5005_Spy0585		DNA-directed RNA polymerase subunit beta	0.601316	1	3.24987	4
SDEG_RS03685			aminotransferase	0.363479	11
SDEG_RS03695	M5005_Spy0597	rpsU	30S ribosomal protein S21	0.00183496	0	0.0982136	1
SDEG_RS03715			metal-sulfur cluster assembly factor	0.457118	1
SDEG_RS03730			glycosyltransferase family 2 protein	0.106149	8
SDEG_RS03810			LysM peptidoglycan-binding domain-containing protein	0.198593	1
SDEG_RS03820		infC	translation initiation factor IF-3	0.925641	1
SDEG_RS03830		rplT	50S ribosomal protein L20	0.0709099	1
SDEG_RS03835	M5005_Spy0622		LTA synthase family protein	0.196726	3	0.230982	12
SDEG_RS03845	M5005_Spy0624	aroD	type I 3-dehydroquinate dehydratase	0.858348	3	0.0460111	0
SDEG_RS03870	M5005_Spy0629		membrane protein	2.08805	5	0.591858	9
SDEG_RS03875			cysteine desulfurase	0.381616	8
SDEG_RS03895	M5005_Spy0633	rplU	50S ribosomal protein L21	1.22825	2	0.0614643	0
SDEG_RS03900			ribosomal-processing cysteine protease Prp	1.33214	2
SDEG_RS03925			VTT domain-containing protein	1.04658	4
SDEG_RS03930		pyrR	bifunctional pyr operon transcriptional regulator/uracil phosphoribosyltransferase PyrR	0.0608625	3
SDEG_RS03960	M5005_Spy0645		ABC transporter ATP-binding protein	0.0909541	0	0.202761	5
SDEG_RS03965			ABC transporter permease	0.239734	3
SDEG_RS03970			VTT domain-containing protein	0.27238	2
SDEG_RS03975			glycerophosphodiester phosphodiesterase	0.456169	7
SDEG_RS03980		rpsP	30S ribosomal protein S16	0.017133	0
SDEG_RS04020			DeoR/GlpR family DNA-binding transcription regulator	0.13788	1
SDEG_RS04055			DegV family protein	0.518898	3
SDEG_RS04080		gdhA	NADP-specific glutamate dehydrogenase	0.397837	6
SDEG_RS04085	M5005_Spy0677	def_2	Peptide deformylase	0.290537	0	0.177354	3
SDEG_RS04180	M5005_Spy0686		hydroxymethylglutaryl-CoA reductase degradative	0.26131	8	0.121625	6
SDEG_RS04195			thymidylate synthase	0.109781	0
SDEG_RS04200	M5005_Spy0689		dihydrofolate reductase	0.465137	5	0.208238	4
SDEG_RS04210		clpX	ATP-dependent Clp protease ATP-binding subunit ClpX	0.182165	2
SDEG_RS04215		yihA	ribosome biogenesis GTP-binding protein YihA/YsxC	0.0620336	0
SDEG_RS04235	M5005_Spy0795	rplJ	50S ribosomal protein L10	0.0963157	0	0.0676868	1
SDEG_RS04240	M5005_Spy0796	rplL	50S ribosomal protein L7/L12	0.440304	1	0.038541	1
SDEG_RS04250	M5005_Spy0818		polysaccharide deacetylase family protein	0.406254	4	0.208674	10
SDEG_RS04260		thrB	homoserine kinase	0.172734	0
SDEG_RS04265			bifunctional folylpolyglutamate synthase/dihydrofolate synthase	0.265947	1
SDEG_RS04270		folE	GTP cyclohydrolase I FolE	0.633923	2
SDEG_RS04280		folB	dihydroneopterin aldolase	0.58423	2
SDEG_RS04345	M5005_Spy0838		SGNH/GDSL hydrolase family protein	0.581763	2	0.21748	3
SDEG_RS04355		radC	DNA repair protein RadC	0.197533	1
SDEG_RS04360	M5005_Spy0841		gamma-glutamyl-gamma-aminobutyrate hydrolase family protein	0.222732	3	0.457693	14
SDEG_RS04365			redox-sensing transcriptional repressor Rex	0.454805	3
SDEG_RS04370			hypothetical protein	0.29162	1
SDEG_RS04375			hypothetical protein	0.0659592	0
SDEG_RS04380			cysteine desulfurase	0.234493	3
SDEG_RS04420			multidrug transporter	0.503696	17
SDEG_RS04470	M5005_Spy0864	prmC	peptide chain release factor N(5)-glutamine methyltransferase	1.01838	4	0.242036	8
SDEG_RS04475	M5005_Spy0865		L-threonylcarbamoyladenylate synthase	1.28453	3	0.139921	3
SDEG_RS04480			GNAT family N-acetyltransferase	1.15951	2
SDEG_RS04485			serine hydroxymethyltransferase	0.0894873	1
SDEG_RS04505			ABC transporter ATP-binding protein/permease	0.418737	10
SDEG_RS04510			FAD-dependent oxidoreductase	0.0801082	1
SDEG_RS04520			L-lactate dehydrogenase	0.058815	0
SDEG_RS04525		gyrA	DNA gyrase subunit A	0.336017	11
SDEG_RS04530 #	M5005_Spy0875	srtA	sortase	0.255255	2	0.184237	4
SDEG_RS04535	M5005_Spy0876		VOC family protein	0.899159	1	0.534587	7
SDEG_RS04555			pneumococcal-type histidine triad protein	1.44498	3
SDEG_RS04575	M5005_Spy1729		hypothetical protein	0.214681	1	0.0455119	0
SDEG_RS04580			efflux RND transporter periplasmic adaptor subunit	0.304225	5
SDEG_RS04585			ABC transporter ATP-binding protein	0.0249232	0
SDEG_RS04610	M5005_Spy1722		hypothetical protein	0.0808377	0	0.56422	6
SDEG_RS04640	M5005_Spy1709		CsbD family protein	0.078941	0	0.323299	3
SDEG_RS04720			hypothetical protein	0.240159	7
SDEG_RS04725			GntR family transcriptional regulator	0.362221	1
SDEG_RS04730			putative DNA-binding protein	0.0591945	0
SDEG_RS04735		ffh	signal recognition particle protein	0.0921674	0
SDEG_RS04790			14-dihydroxy-2-naphthoate polyprenyltransferase	0.338359	3
SDEG_RS04935			hypothetical protein	0.147558	3
SDEG_RS04940			SatD family protein	0.15773	1
SDEG_RS04995	M5005_Spy0881		hypothetical protein	0.870684	4	0.373097	5
SDEG_RS05000			hemolysin III family protein	0.213983	7
SDEG_RS05005			diacylglycerol kinase family lipid kinase	0.185279	2
SDEG_RS05015			CsbD family protein	2.88953	0
SDEG_RS05020	M5005_Spy0921		ATP-binding cassette domain-containing protein	0.0942831	2	0.145066	9
SDEG_RS05035	M5005_Spy0922		pyridoxamine kinase	0.469742	7	0.275646	4
SDEG_RS05045	M5005_Spy0925		ATP cone domain-containing protein	0.235441	0	0.194963	1
SDEG_RS05050			aspartate-semialdehyde dehydrogenase	1.01912	15
SDEG_RS05085	M5005_Spy0927		formate--tetrahydrofolate ligase	0.276597	7	0.149984	10
SDEG_RS05090			lipoate--protein ligase	0.449515	7
SDEG_RS05095			NAD-dependent deacetylase	0.370524	2
SDEG_RS05105	M5005_Spy0931	gcvH	Glycine cleavage system H protein	0.239	2	0.196404	1
SDEG_RS05110			NADH-dependent flavin oxidoreductase	0.213483	8
SDEG_RS05120			phosphopantothenate--cysteine ligase	0.328485	4
SDEG_RS05125	M5005_Spy0936	coaC	phosphopantothenoylcysteine decarboxylase	0.144996	3	0.349275	6
SDEG_RS05130			ECF transporter S component	0.150859	2
SDEG_RS05135			phospho-sugar mutase	0.217827	7
SDEG_RS05150	M5005_Spy0941		ABC transporter ATP-binding protein	0.172804	1	0.32745	11
SDEG_RS05155	M5005_Spy0942		BMP family protein	0.223847	1	0.0800634	4
SDEG_RS05160			cytidine deaminase	1.5161	3
SDEG_RS05165		deoC	deoxyribose-phosphate aldolase	0.435252	1
SDEG_RS05175		rsmC	Ribosomal RNA small subunit methyltransferase C	0.131894	2
SDEG_RS05185		rpsT	30S ribosomal protein S20	0.277289	1
SDEG_RS05190			HAMP domain-containing histidine kinase	0.402312	3
SDEG_RS05195	M5005_Spy0948	rssB	response regulator transcription factor	0.089575	1	0.0486779	1
SDEG_RS05200			M1 family metallopeptidase	0.294955	9
SDEG_RS05205		phoU	phosphate signaling complex protein PhoU	0.124203	0
SDEG_RS05215	M5005_Spy0952	pstB	phosphate ABC transporter ATP-binding protein PstB	0.466631	4	0.0793302	3
SDEG_RS05220		pstA	phosphate ABC transporter permease PstA	0.0819507	1
SDEG_RS05225	M5005_Spy0954	pstC	phosphate ABC transporter permease subunit PstC	0.329542	2	0.0749868	3
SDEG_RS05230			phosphate ABC transporter substrate-binding protein PstS family protein	0.501108	1
SDEG_RS05235			hypothetical protein	0.784813	7
SDEG_RS05240			inositol monophosphatase family protein	0.343661	2
SDEG_RS05250	M5005_Spy0959		Spx/MgsR family RNA polymerase-binding regulatory protein	0.674436	2	0.184746	1
SDEG_RS05295			TetR/AcrR family transcriptional regulator	0.827865	5
SDEG_RS05320	M5005_Spy0974		hypothetical protein	0.0902492	4	0.13116	2
SDEG_RS05330			GlsB/YeaQ/YmgE family stress response membrane protein	0.120562	6
SDEG_RS05340			sodium:alanine symporter family protein	0.34592	3
SDEG_RS05345			cation diffusion facilitator family transporter	0.209919	5
SDEG_RS05365			amino acid ABC transporter permease	0.0850396	0
SDEG_RS05390		pfkA	6-phosphofructokinase	0.0749832	1
SDEG_RS05400	M5005_Spy0991		GntR family transcriptional regulator	0.818362	2	0.0415123	0
SDEG_RS05405			ABC transporter ATP-binding protein	0.899074	2
SDEG_RS05410			hypothetical protein	0.713635	2
SDEG_RS05415	M5005_Spy0994		TVP38/TMEM64 family protein	0.109525	0	0.153439	3
SDEG_RS05730		rpsA	30S ribosomal protein S1	0.0776248	2
SDEG_RS05745			hypothetical protein	0.03065	2
SDEG_RS05765			phosphate ABC transporter ATPase	0.458637	7
SDEG_RS05775		plsY	glycerol-3-phosphate 1-O-acyltransferase PlsY	0.564767	4
SDEG_RS05815			GNAT family N-acetyltransferase	0.991684	9
SDEG_RS05830			hypothetical protein	0.210808	1
SDEG_RS05835			LysR family transcriptional regulator	0.70149	4
SDEG_RS05840	M5005_Spy0700		hypothetical protein	1.90115	6	0.301129	11
SDEG_RS05845		deoD	purine-nucleoside phosphorylase	0.265749	3
SDEG_RS05855	M5005_Spy0697	arsC	arsenate reductase (glutaredoxin)	0.587983	3	1.04567	10
SDEG_RS05865	M5005_Spy0695	rpiA	ribose-5-phosphate isomerase RpiA	0.18924	2	0.211532	7
SDEG_RS05910			HAD hydrolase family protein	0.715931	2
SDEG_RS05960			sensor histidine kinase	0.126347	3
SDEG_RS05995			bacteriocin immunity protein	0.0890565	0
SDEG_RS06010		msrB	peptide-methionine (R)-S-oxide reductase MsrB	1.06053	4
SDEG_RS06020		ndk	nucleoside-diphosphate kinase	2.02372	2
SDEG_RS06070		glmM	phosphoglucosamine mutase	0.0859002	2
SDEG_RS06080	M5005_Spy0761	cdaA	diadenylate cyclase CdaA	0.0738584	1	0.0888283	2
SDEG_RS06105			PadR family transcriptional regulator	0.659269	1
SDEG_RS06120			dihydrolipoamide acetyltransferase	0.246816	5
SDEG_RS06140			hypothetical protein	0.479091	3
SDEG_RS06155			ABC transporter ATP-binding protein	0.400351	2
SDEG_RS06160			ABC transporter permease	0.65372	4
SDEG_RS06185		aphA	acid phosphatase AphA	1.02571	4
SDEG_RS06190			hypothetical protein	1.17046	2
SDEG_RS06200			hypothetical protein	0.57423	9
SDEG_RS06205			fibronectin-binding domain-containing protein	0.205739	4
SDEG_RS06220			8-oxo-dGTP diphosphatase	0.571875	1
SDEG_RS06225			hypothetical protein	0.475467	3
SDEG_RS06240			dTDP-4-dehydrorhamnose 35-epimerase family protein	0.275328	2
SDEG_RS06255			ZIP family metal transporter	1.28651	7
SDEG_RS06260			Nif3-like dinuclear metal center hexameric protein	0.114037	3
SDEG_RS06265			tRNA (adenine(22)-N(1))-methyltransferase TrmK	0.177851	1
SDEG_RS06270	M5005_Spy0730	nth	endonuclease III	0.0467532	0	0.28318	8
SDEG_RS06275			DnaD domain-containing protein	0.178013	5
SDEG_RS06280	M5005_Spy0728		adenine phosphoribosyltransferase	0.0494868	0	0.0471204	2
SDEG_RS06320			hypothetical protein	0.849731	9
SDEG_RS06335	M5005_Spy0716		hypothetical protein	0.574345	3	0.368857	8
SDEG_RS06340			NAD(P)H-dependent oxidoreductase	2.29671	4
SDEG_RS06350		malQ	4-alpha-glucanotransferase	0.516736	5
SDEG_RS06355			LacI family transcriptional regulator	0.0800785	1
SDEG_RS06365			extracellular solute-binding protein	0.145149	1
SDEG_RS06380			LacI family transcriptional regulator	0.374342	9
SDEG_RS06425		dltA	D-alanine--poly(phosphoribitol) ligase subunit DltA	0.228976	8
SDEG_RS06430	M5005_Spy1074		teichoic acid D-Ala incorporation-associated protein DltX	0.888037	1	1.54611	1
SDEG_RS06475			rRNA pseudouridine synthase	0.370586	4
SDEG_RS06480			thioesterase family protein	1.01378	3
SDEG_RS06500			ATP-binding cassette domain-containing protein	0.209602	3
SDEG_RS06515			MetQ/NlpA family ABC transporter substrate-binding protein	0.302439	2
SDEG_RS06640	M5005_Spy1100		shikimate kinase	0.233743	1	0.381955	6
SDEG_RS06650	M5005_Spy1102		YihY/virulence factor BrkB family protein	0.0802579	1	0.233218	3
SDEG_RS06655	M5005_Spy1103		methionyl aminopeptidase	0.142709	1	0.169257	5
SDEG_RS06660	M5005_Spy1104	spxR	CBS-HotDog domain-containing transcription factor SpxR	0.236704	4	0.0940882	3
SDEG_RS06665			GNAT family N-acetyltransferase	0.431428	3
SDEG_RS06725	M5005_Spy1107		UDP-N-acetylglucosamine 1-carboxyvinyltransferase	0.233902	5	0.143034	8
SDEG_RS06740		birA	bifunctional biotin--[acetyl-CoA-carboxylase] ligase/biotin operon repressor BirA	0.215702	5
SDEG_RS06965			phosphocarrier protein HPr	0.0924871	0
SDEG_RS06970	M5005_Spy1122		redoxin NrdH	0.0277014	0	0.179074	1
SDEG_RS06975		nrdE	class 1b ribonucleoside-diphosphate reductase subunit alpha	0.173618	2
SDEG_RS06980		nrdF_2	class 1b ribonucleoside-diphosphate reductase subunit beta	0.0505017	1
SDEG_RS07020	M5005_Spy1133	prsA	peptidylprolyl isomerase PrsA	0.257786	5	0.303579	5
SDEG_RS07070			rRNA pseudouridine synthase	0.20888	4
SDEG_RS07075		nagB	glucosamine-6-phosphate deaminase	1.35184	3
SDEG_RS07080		queA	tRNA preQ1(34) S-adenosylmethionine ribosyltransferase-isomerase QueA	3.74164	4
SDEG_RS07085			hypothetical protein	0.325498	10
SDEG_RS07090	M5005_Spy1142		serine hydrolase	0.935906	5	1.6801	15
SDEG_RS07140			MetQ/NlpA family ABC transporter substrate-binding protein	1.55455	2
SDEG_RS07150			ATP-binding cassette domain-containing protein	0.443372	5
SDEG_RS07155			PH domain-containing protein	0.621069	0
SDEG_RS07180		recR	recombination mediator RecR	0.0590176	6
SDEG_RS07195	M5005_Spy1162	niaX	Niacin transporter NiaX	0.615091	2	0.286211	6
SDEG_RS07200			transcription repressor NadR	0.243259	4
SDEG_RS07225			Rgg/GadR/MutR family transcriptional regulator	0.861672	9
SDEG_RS07230			MFS transporter	0.553303	10
SDEG_RS07245	M5005_Spy1225		SGNH/GDSL hydrolase family protein	0.329608	1	0.140236	6
SDEG_RS07250	M5005_Spy1226		DegV family protein	0.373911	3	0.0946315	5
SDEG_RS07255			LPXTG cell wall anchor domain-containing protein	0.580271	7
SDEG_RS07280			exodeoxyribonuclease VII small subunit	0.0204391	0
SDEG_RS07300			phospho-sugar mutase	0.515301	6
SDEG_RS07305			DNA photolyase family protein	0.725724	6
SDEG_RS07315		feoB	ferrous iron transport protein B	0.935385	7
SDEG_RS07330	M5005_Spy1238		amino acid ABC transporter permease	0.071926	4	0.243792	5
SDEG_RS07335	M5005_Spy1239		YkuJ family protein	0.0309337	0	0.0349883	0
SDEG_RS07360	M5005_Spy1244		DivIVA domain-containing protein	0.0572217	1	0.131987	2
SDEG_RS07370			YggT family protein	0.237329	1
SDEG_RS07375			cell division protein SepF	0.662892	5
SDEG_RS07390		ftsA	cell division protein FtsA	0.317225	4
SDEG_RS07405			UDP-N-acetylglucosamine--N-acetylmuramyl- (pentapeptide) pyrophosphoryl-undecaprenol N-acetylglucosamine transferase	0.341665	3
SDEG_RS07410		murD	UDP-N-acetylmuramoyl-L-alanine--D-glutamate ligase	0.680889	8
SDEG_RS07420			DUF3165 family protein	0.0781105	0
SDEG_RS07440			YqgQ family protein	2.60521	1
SDEG_RS07450			peptidase	1.49839	4
SDEG_RS07495			YutD family protein	0.709157	4
SDEG_RS07520		rbsD	D-ribose pyranase	0.353644	3
SDEG_RS07525		rbsK	ribokinase	0.141402	0
SDEG_RS07540		coaD	pantetheine-phosphate adenylyltransferase	0.526324	2
SDEG_RS07545	M5005_Spy1268	rsmD	16S rRNA (guanine(966)-N(2))-methyltransferase RsmD	0.334434	1	0.242208	2
SDEG_RS07580			GNAT family N-acetyltransferase	0.107965	0
SDEG_RS07590			Crp/Fnr family transcriptional regulator	0.0894223	2
SDEG_RS07595			arginine repressor	0.206271	0
SDEG_RS07665			VOC family protein	0.394222	4
SDEG_RS07720	M5005_Spy1303		shikimate dehydrogenase	0.122681	4	0.127257	5
SDEG_RS07810			LLM class flavin-dependent oxidoreductase	0.114844	2
SDEG_RS08210	M5005_Spy1325	raiA	ribosome-associated translation inhibitor RaiA	0.697785	3	0.116761	1
SDEG_RS08220			DEAD/DEAH box helicase	0.522544	3
SDEG_RS08225			YigZ family protein	1.0004	5
SDEG_RS08230		cysK	cysteine synthase A	1.03385	4
SDEG_RS08255	M5005_Spy1334	liaF	cell wall-active antibiotics response protein LiaF	0.391304	5	0.0914308	1
SDEG_RS08265			Stp1/IreP family PP2C-type Ser/Thr phosphatase	0.869176	3
SDEG_RS08275		fmt	methionyl-tRNA formyltransferase	0.407793	3
SDEG_RS08290		gmk	guanylate kinase	0.0425153	0
SDEG_RS08325			GntP family permease	0.736004	7
SDEG_RS08330	M5005_Spy1349		S-ribosylhomocysteine lyase	0.54144	3	0.110402	2
SDEG_RS08340			class I SAM-dependent RNA methyltransferase	0.582471	8
SDEG_RS08345	M5005_Spy1352	gpsB	Cell cycle protein GpsB	0.067913	0	0.0176441	0
SDEG_RS08350	M5005_Spy1353		hypothetical protein	0.469799	2	0.782625	5
SDEG_RS08355	M5005_Spy1354	recU	Holliday junction resolvase RecU	0.163662	1	0.0651134	0
SDEG_RS08360		pbp1a	penicillin-binding protein PBP1A	0.498207	8
SDEG_RS08365		pepC	aminopeptidase C	0.099303	2
SDEG_RS08390	M5005_Spy1361		hypothetical protein	2.87147	2	0.945384	1
SDEG_RS08395			amino acid ABC transporter ATP-binding protein	1.1211	7
SDEG_RS08420		pbp2X	penicillin-binding protein PBP2X	0.153997	2
SDEG_RS08495			PepSY domain-containing protein	0.110142	2
SDEG_RS08515	M5005_Spy1386		isoprenylcysteine carboxyl methyltransferase family protein	0.0386894	0	0.0948076	1
SDEG_RS08520			aldo/keto reductase	0.187778	3
SDEG_RS08550	M5005_Spy1394	cof	Cof-type HAD-IIB family hydrolase	0.673451	6	0.379237	4
SDEG_RS08570		lacB	galactose-6-phosphate isomerase subunit LacB	0.104138	2
SDEG_RS08575		lacA	galactose-6-phosphate isomerase subunit LacA	0.456174	2
SDEG_RS08585			PTS sugar transporter subunit IIB	0.14385	0
SDEG_RS08590			PTS sugar transporter subunit IIA	0.378729	6
SDEG_RS08595			DeoR/GlpR family DNA-binding transcription regulator	0.134613	1
SDEG_RS08600			heavy-metal-associated domain-containing protein	0.140731	3
SDEG_RS08680			alpha/beta hydrolase	0.16625	4
SDEG_RS08695	M5005_Spy1410		YlxQ-related RNA-binding protein	19.3018	1	0.869212	4
SDEG_RS08700	M5005_Spy1411		YlxR family protein	2.39544	1	0.389584	2
SDEG_RS08705		nusA	transcription termination factor NusA	0.240789	1
SDEG_RS08710		rimP	ribosome maturation factor RimP	0.0737042	1
SDEG_RS08720	M5005_Spy1468	trmB	tRNA (guanosine(46)-N7)-methyltransferase TrmB	0.249274	3	0.139121	4
SDEG_RS08725			phosphotransferase family protein	0.0341916	0
SDEG_RS08740	M5005_Spy1472		HIT family protein	1.02657	3	1.0358	6
SDEG_RS08745			hypothetical protein	0.0400999	0
SDEG_RS08760	M5005_Spy1476	tsaE	tRNA (adenosine(37)-N6)-threonylcarbamoyltransferase complex ATPase subunit type 1 TsaE	0.52043	2	0.397391	6
SDEG_RS08765	M5005_Spy1477		NCS2 family permease	0.180079	4	0.170796	8
SDEG_RS08790			hypothetical protein	0.688468	3
SDEG_RS08795			acyltransferase family protein	0.142438	1
SDEG_RS08825	M5005_Spy1488	accB	acetyl-CoA carboxylase biotin carboxyl carrier protein	0.197125	4	0.327733	5
SDEG_RS08835	M5005_Spy1490	fabG	3-oxoacyl-[acyl-carrier-protein] reductase	0.238573	2	0.187464	5
SDEG_RS08850	M5005_Spy1493		acyl carrier protein	0.0109482	1	0.0198598	0
SDEG_RS08860			MarR family transcriptional regulator	0.0248994	0
SDEG_RS08870		dnaJ	molecular chaperone DnaJ	0.106168	2
SDEG_RS08890	M5005_Spy1500	hrcA	heat-inducible transcriptional repressor HrcA	0.128528	2	0.153225	7
SDEG_RS08895			glucosaminidase domain-containing protein	1.13417	6
SDEG_RS08900			D-alanyl-D-alanine carboxypeptidase family protein	0.491876	1
SDEG_RS08905			phosphoglycerate mutase family protein	0.116401	1
SDEG_RS08910	M5005_Spy1504		GlsB/YeaQ/YmgE family stress response membrane protein	0.202272	1	0.315056	3
SDEG_RS08915			DMT family transporter	0.694674	14
SDEG_RS08940		gatC	Asp-tRNA(Asn)/Glu-tRNA(Gln) amidotransferase subunit GatC	0.082517	1
SDEG_RS08955			helix-turn-helix transcriptional regulator	0.673186	1
SDEG_RS08960			rhodanese-like domain-containing protein	0.632252	4
SDEG_RS08975			metal-sensitive transcriptional regulator	0.489969	1
SDEG_RS08980	M5005_Spy1511		cysteine hydrolase	0.585159	2	0.19147	2
SDEG_RS08985		codY	GTP-sensing pleiotropic transcriptional regulator CodY	0.109651	2
SDEG_RS08990			pyridoxal phosphate-dependent aminotransferase	0.665492	8
SDEG_RS08995			universal stress protein	0.0960569	0
SDEG_RS09000			Cof-type HAD-IIB family hydrolase	0.196104	1
SDEG_RS09005			asparaginase	0.180785	1
SDEG_RS09010			aldo/keto reductase	0.1533	1
SDEG_RS09025	M5005_Spy1522		energy-coupling factor transporter transmembrane protein EcfT	0.762151	5	0.0871635	6
SDEG_RS09030	M5005_Spy1523		MptD family putative ECF transporter S component	0.319893	2	0.219177	5
SDEG_RS09035			ABC transporter ATP-binding protein/permease	0.35036	3
SDEG_RS09040			ABC transporter ATP-binding protein/permease	0.70676	10
SDEG_RS09045	M5005_Spy1526		ABC transporter ATP-binding protein	0.193899	2	0.385985	12
SDEG_RS09050			iron ABC transporter permease	0.326446	6
SDEG_RS09060			heme-binding protein	0.692329	6
SDEG_RS09070			CHAP domain-containing protein	1.33333	7
SDEG_RS09080		acpS	holo-ACP synthase	0.727536	1
SDEG_RS09095			ROK family protein	0.465707	6
SDEG_RS09110			LacI family DNA-binding transcriptional regulator	0.355491	4
SDEG_RS09120			Asp23/Gls24 family envelope stress response protein	0.0696279	1
SDEG_RS09125		efp	elongation factor P	0.00347043	0
SDEG_RS09155	M5005_Spy1553	rpsR	30S ribosomal protein S18	0	0	0.0101616	0
SDEG_RS09160			single-stranded DNA-binding protein	0.0481298	2
SDEG_RS09165	M5005_Spy1555	rpsF	30S ribosomal protein S6	0.154445	1	0.0921086	1
SDEG_RS09180	M5005_Spy1559	trxA	thioredoxin	0.0959926	1	0.108628	0
SDEG_RS09195			CvpA family protein	1.63578	2
SDEG_RS09200	M5005_Spy1563		hypothetical protein	0.234334	0	0.0428332	2
SDEG_RS09235			GNAT family N-acetyltransferase	0.437873	3
SDEG_RS09265			LacI family transcriptional regulator	0.352794	3
SDEG_RS09270			serine hydrolase	0.432507	6
SDEG_RS09275	M5005_Spy1571		CppA family protein	0.480551	3	0.788996	8
SDEG_RS09280	M5005_Spy1572		sulfite exporter TauE/SafE family protein	0.329387	1	0.264531	6
SDEG_RS09290			Xaa-Pro dipeptidyl-peptidase	0.492966	5
SDEG_RS09295			pyridoxamine 5'-phosphate oxidase family protein	2.18657	1
SDEG_RS09340		rpsN	30S ribosomal protein S14	0.058361	0
SDEG_RS09345		tsaD	tRNA (adenosine(37)-N6)-threonylcarbamoyltransferase complex transferase subunit TsaD	0.0807304	3
SDEG_RS09350	M5005_Spy1592	rimI	ribosomal protein S18-alanine N-acetyltransferase	0.33319	3	1.01019	6
SDEG_RS09355		tsaB	tRNA (adenosine(37)-N6)-threonylcarbamoyltransferase complex dimerization subunit type 1 TsaB	2.06051	5
SDEG_RS09360	M5005_Spy1594		DNA-directed RNA polymerase subunit epsilon	8.16159	1	0.866375	3
SDEG_RS09365	M5005_Spy1595	rnjA	ribonuclease J1	0.0439537	1	0.0399786	3
SDEG_RS09370			ATP-binding cassette domain-containing protein	0.272605	2
SDEG_RS09375			ABC transporter ATP-binding protein	0.273202	4
SDEG_RS09380			ABC transporter permease	0.413127	5
SDEG_RS09385			ABC transporter permease	0.251604	1
SDEG_RS09390			peptide ABC transporter substrate-binding protein	0.15636	1
SDEG_RS09395		glnA	type I glutamate--ammonia ligase	0.157359	3
SDEG_RS09405	M5005_Spy1598		aromatic acid exporter family protein	0.377478	3	0.123295	2
SDEG_RS09415	M5005_Spy1600		phosphoglycerate kinase	0.142017	2	0.215132	3
SDEG_RS09430		fusA	elongation factor G	0.0362045	0
SDEG_RS09440		rpsL	30S ribosomal protein S12	0.557105	1
SDEG_RS09495			isochorismatase family protein	3.02421	10
SDEG_RS09500	M5005_Spy0219		MurR/RpiR family transcriptional regulator	0.346827	3	0.286875	5
SDEG_RS09520			YhcH/YjgK/YiaL family protein	1.04284	3
SDEG_RS09530			sugar ABC transporter permease	0.0732167	1
SDEG_RS09545	M5005_Spy0211	rpmH	50S ribosomal protein L34	0.192388	0	0.0635842	0
SDEG_RS09555			YidC/Oxa1 family membrane protein insertase	0.966691	3
SDEG_RS09560		rnpA	ribonuclease P protein component	0	0
SDEG_RS09575	M5005_Spy0204		GHKL domain-containing protein	0.68008	5	0.24862	5
SDEG_RS09580		gltX	glutamate--tRNA ligase	0.311455	6
SDEG_RS09585			MFS transporter	0.281632	12
SDEG_RS09590			hypothetical protein	0.632254	6
SDEG_RS09595			LytTR family transcriptional regulator	1.07447	3
SDEG_RS09600			TIGR00266 family protein	0.429935	6
SDEG_RS09605	M5005_Spy0201		carbonic anhydrase	0.0894217	1	0.775668	9
SDEG_RS09635	M5005_Spy0195		MarR family transcriptional regulator	0.0438582	0	0.0284224	0
SDEG_RS09640	M5005_Spy0194		NAD(P)H-dependent glycerol-3-phosphate dehydrogenase	0.207003	4	0.154987	4
SDEG_RS09645		hasC	UTP--glucose-1-phosphate uridylyltransferase HasC	0.0979184	2
SDEG_RS09680			hypothetical protein	0.641682	2
SDEG_RS09690			TlpA family protein disulfide reductase	0.452613	7
SDEG_RS09730			hypothetical protein	0.319198	3
SDEG_RS09760			diacylglycerol kinase family lipid kinase	0.19793	1
SDEG_RS09765		ulaG	L-ascorbate 6-phosphate lactonase	0.0358387	0
SDEG_RS09865			NAD glycohydrolase inhibitor	1.34501	6
SDEG_RS09870	M5005_Spy0139	nga	nicotine adenine dinucleotide glycohydrolase	0.177494	2	0.22861	18
SDEG_RS09875		nusG	transcription termination/antitermination protein NusG	0.046575	0
SDEG_RS09880	M5005_Spy1751	secE	preprotein translocase subunit SecE	0	0	0.021575	0
SDEG_RS09885		pbp2a	penicillin-binding protein PBP2A	0.269906	9
SDEG_RS09890	M5005_Spy1754		RidA family protein	0.178573	2	0.0252213	1
SDEG_RS09895	M5005_Spy1755		hypothetical protein	0.113155	0	0.20403	1
SDEG_RS09900			RluA family pseudouridine synthase	0.312996	7
SDEG_RS09915			8-oxo-dGTP diphosphatase	0.410103	1
SDEG_RS09930	M5005_Spy1763		ATP-dependent Clp protease ATP-binding subunit	0.259803	9	0.116432	12
SDEG_RS09935	M5005_Spy1764		CtsR family transcriptional regulator	0.105561	1	0.975471	4
SDEG_RS09940	M5005_Spy1765		cold-shock protein	0.194372	1	0.0219049	0
SDEG_RS10025		rpsB	30S ribosomal protein S2	0.061551	0
SDEG_RS10030		tsf	translation elongation factor Ts	0.541359	4
SDEG_RS10040		treC	alphaalpha-phosphotrehalase	0.134021	7
SDEG_RS10090			membrane protein	1.45136	9
SDEG_RS10095	M5005_Spy1795		hypothetical protein	0.171576	0	0.0873954	1
SDEG_RS10100	M5005_Spy1796	ruvX	Holliday junction resolvase RuvX	0.115808	2	0.30326	5
SDEG_RS10105			IreB family regulatory phosphoprotein	0.560427	1
SDEG_RS10110	M5005_Spy1798	spx	transcriptional regulator Spx	0.23039	0	0.110669	1
SDEG_RS10115		recA	recombinase RecA	0.0341294	1
SDEG_RS10120			competence/damage-inducible protein A	0.263393	4
SDEG_RS10155			YlbF family regulator	5.41789	4
SDEG_RS10160		argR	arginine repressor	0.0520189	1
SDEG_RS10200		rpmF	50S ribosomal protein L32	0.021356	0
SDEG_RS10255			hypothetical protein	0.205327	0
SDEG_RS10260			hypothetical protein	0.330825	5
SDEG_RS10270	M5005_Spy1830		TetR/AcrR family transcriptional regulator	0.95366	2	0.268304	4
SDEG_RS10410	M5005_Spy1834		Veg family protein	0.197647	0	0.201187	2
SDEG_RS10415	M5005_Spy1835	dnaB	replicative DNA helicase	0.255324	1	0.0880429	4
SDEG_RS10420		rplI	50S ribosomal protein L9	1.77315	1
SDEG_RS10440			NAAT family transporter	0.671373	6
SDEG_RS10445	M5005_Spy1840	mnmA	tRNA 2-thiouridine(34) synthase MnmA	0.0812584	2	0.26259	16
SDEG_RS10450		sdaAB	L-serine ammonia-lyase iron-sulfur-dependent subunit beta	0.0604861	0
SDEG_RS10460			HAD hydrolase-like protein	0.401388	4
SDEG_RS10475	M5005_Spy1845		energy-coupling factor ABC transporter ATP-binding protein	0.0784092	0	0.190108	8
SDEG_RS10480	M5005_Spy1846		energy-coupling factor ABC transporter ATP-binding protein	0.375588	2	0.166567	1
SDEG_RS10485		pgsA	CDP-diacylglycerol--glycerol-3-phosphate 3-phosphatidyltransferase	0.22175	1
SDEG_RS10490	M5005_Spy1848		helix-turn-helix domain-containing protein	1.01138	1	0.666637	16
SDEG_RS10495			insulinase family protein	0.693485	6
SDEG_RS10500			insulinase family protein	0.609262	7
SDEG_RS10505		yaaA	S4 domain-containing protein YaaA	0.405654	3
SDEG_RS10510		recF	DNA replication/repair protein RecF	0.259271	7
SDEG_RS10520		guaB	IMP dehydrogenase	0.0485133	3
SDEG_RS10540			YfhO family protein	0.679836	11
SDEG_RS10570	M5005_Spy1865		trypsin-like peptidase domain-containing protein	0.151522	2	0.086929	6
SDEG_RS10575	M5005_Spy1866		ParB/RepB/Spo0J family partition protein	0.276693	1	0.252529	6
SDEG_RS10630	M5005_Spy0721		hypothetical protein	0.65653	1	0.212282	2
SDEG_RS10635			hypothetical protein	2.56729	1
SDEG_RS10660	M5005_Spy0067	rpmJ	50S ribosomal protein L36	0.0406568	0	0.170937	0
SDEG_RS10750		sagA	TOMM family cytolysin streptolysin S	0	0
SDEG_RS11010	M5005_Spy0234		putative metal homeostasis protein	0.892805	0	0.0536076	1
SDEG_RS11095			hypothetical protein	0.0669288	0
SDEG_RS11175	M5005_Spy0690		hypothetical protein	0.46129	0	0.638144	1
SDEG_RS11195			hypothetical protein	0.0304708	0
SDEG_RS11280			hypothetical protein	1.04755	3
SDEG_RS11395			ComF family protein	0.367862	3
SDSE_RS13450*			Cof-type HAD-IIB family hydrolase	0.409156	4
Refound: 1150764..1151108		pox5	Pyruvate oxidase	1.39786	5
Refound: 1152006..1152422		pox5_2	Pyruvate oxidase	1.12017	7
Refound: 1393427..1394620			MFS transporter	0.52273	4
Refound: 1455345..1455533			hypothetical protein	0.0817526	1
Refound: 1485438..1486189			NAD(P)H-binding protein	2.25813	8
Refound: 1641693..1641815			hypothetical protein	0.0921907	0
Refound: 1926867..1928086			S-layer protein	0.543249	9
Refound: 1982761..1983588			amidohydrolase family protein	0.71011	9
Refound: 2021042..2021161			hypothetical protein	0.0267421	0
Refound: 222369..223627	M5005_Spy1674	rseP	RIP metalloprotease RseP	0.201821	6	0.373307	11
Refound: 451719..151820			hypothetical protein	22.1147	2
Refound: 534849..535495			amino acid ABC transporter permease	1.50857	5
Refound: 998606..998741			hypothetical protein	1.19569	4
	M5005_Spy1071	dltC	D-alanine--poly(phosphoribitol) ligase subunit DltC			0.276335	0
	M5005_Spy1597		MerR family transcriptional regulator			0.223806	1
	M5005_Spy1070	dltD	D-alanyl-lipoteichoic acid biosynthesis protein DltD			0.142015	3
	M5005_Spy1367	ftsL	cell division protein FtsL			0.150428	1
	M5005_Spy0328		ATP-dependent Clp protease proteolytic subunit			0.0143057	1
	M5005_Spy0424	ccpA	catabolite control protein A			0.0523802	2
	M5005_Spy1762	groES	co-chaperone GroES			0.0766491	0
	M5005_Spy0273		ABC transporter permease			0.126263	5
	M5005_Spy0939		ABC transporter permease			0.373117	3
	M5005_Spy0002	dnaN	DNA polymerase III subunit beta			0.207811	5
	M5005_Spy1249	ftsZ	cell division protein FtsZ			0.033598	5
	M5005_Spy0013	ftsH	ATP-dependent zinc metalloprotease FtsH			0.0584907	5
	M5005_Spy0090		competence protein ComG			0.346883	4
	M5005_Spy1373		ABC transporter ATP-binding protein			0.0616657	4
	M5005_Spy0958		hypothetical protein			0.0461851	0
	M5005_Spy0443	cofE	coenzyme F420-0:L-glutamate ligase			0.610393	9
	M5005_Spy0685	fni	type 2 isopentenyl-diphosphate Delta-isomerase			0.100354	10
	M5005_Spy1230		TlyA family RNA methyltransferase			0.241887	11
	M5005_Spy1730		hypothetical protein			0.438973	6
	M5005_Spy0122		PAS domain-containing protein			0.0438128	3
	M5005_Spy0601		metal-sulfur cluster assembly factor			0.118657	3
	M5005_Spy0570		ABC transporter permease			0.228726	7
	M5005_Spy0474		PRD domain-containing protein			0.176207	5
	M5005_Spy1651		NYN domain-containing protein			0.58247	3
	M5005_Spy0762		YbbR-like domain-containing protein			0.163982	3
	M5005_Spy0971		Asp23/Gls24 family envelope stress response protein			0.075913	3
	M5005_Spy1105		GNAT family N-acetyltransferase			0.265778	5
	M5005_Spy1131		helix-turn-helix transcriptional regulator			0.192706	1
	M5005_Spy0680		response regulator transcription factor			0.0236876	1
	M5005_Spy1676		isoprenyl transferase			0.338889	7
	M5005_Spy1616		bifunctional hydroxymethylpyrimidine kinase/phosphomethylpyrimidine kinase			0.140783	5
	M5005_Spy0127		V-type ATP synthase subunit K			0.149292	2
	M5005_Spy1501		glycoside hydrolase family 73 protein			0.0674649	2
	M5005_Spy0967		ABC transporter ATP-binding protein			0.18944	5
	M5005_Spy0089		competence protein			0.337524	5
	M5005_Spy0091		competence protein ComG			0.26175	7
	M5005_Spy1223		HU family DNA-binding protein			0.268313	2
	M5005_Spy0861		4-oxalocrotonate tautomerase			0.219234	0
	M5005_Spy1296		hypothetical protein			0.376383	0
	M5005_Spy0681		HAMP domain-containing histidine kinase			0.14688	4
	M5005_Spy1625		response regulator transcription factor			0.208148	3
	M5005_Spy1844		energy-coupling factor transporter transmembrane protein EcfT			0.305667	5
	M5005_Spy1300		cupin domain-containing protein			0.293709	2
	M5005_Spy1650		DegV family protein			0.182557	4
	M5005_Spy0649		KH domain-containing protein			0.194255	1
	M5005_Spy0102		single-stranded DNA-binding protein			0.0709562	2
	M5005_Spy1663		PTS sugar transporter subunit IIB			0.06156	4
	M5005_Spy0457		type II toxin-antitoxin system RelE/ParE family toxin			0.712302	9
	M5005_Spy0567		SagF family protein			0.32993	11
	M5005_Spy0743		ABC transporter substrate-binding protein			0.232404	8
	M5005_Spy0605		ABC transporter ATP-binding protein			0.144932	3
	M5005_Spy0845		ribose-phosphate diphosphokinase			0.143476	1
	M5005_Spy1579		helix-turn-helix domain-containing protein			0.220569	1
	M5005_Spy0383		YozE family protein			0.483964	4
	M5005_Spy1302		class I SAM-dependent methyltransferase			0.348695	8
	M5005_Spy0500		glycoside hydrolase family 25 protein			0.0787498	2
	M5005_Spy0416		glutaminyl-peptide cyclotransferase			0.327554	8
	M5005_Spy0970		GntR family transcriptional regulator			0.0537084	0
	M5005_Spy0245		SUF system NifU family Fe-S cluster assembly protein			0.582206	5
	M5005_Spy0358		hypothetical protein			0.0425075	3
	M5005_Spy1328		YigZ family protein			0.244008	4
	M5005_Spy0607		glycosyltransferase			0.366465	8
	M5005_Spy1529	isdE	heme ABC transporter substrate-binding protein IsdE			0.318126	11
	M5005_Spy0088		hypothetical protein			0.303584	4
	M5005_Spy0972		CsbD family protein			0.758973	2
	M5005_Spy0744		hypothetical protein			5.74281	6
	M5005_Spy1297		bifunctional 3-deoxy-7-phosphoheptulonate synthase/chorismate mutase			0.086952	5
	M5005_Spy1670		NAD(P)H-dependent oxidoreductase			0.679993	9
	M5005_Spy0099		hypothetical protein			0.25452	4
	M5005_Spy0010		serine hydrolase			0.441957	9
	M5005_Spy0652		pyridoxamine 5'-phosphate oxidase family protein			0.446421	6
	M5005_Spy1096		PaaI family thioesterase			0.297701	4
	M5005_Spy0007		RNA-binding S4 domain-containing protein			1.12868	1
	M5005_Spy1734		Spi family protease inhibitor			0.789343	6
	M5005_Spy0862		thymidine kinase			0.0974462	2
	M5005_Spy1556		hypothetical protein			0.850142	2
	M5005_Spy0583		hypothetical protein			0.248023	3
	M5005_Spy0128		V-type ATP synthase subunit E			0.225498	8
	M5005_Spy1156		TIGR02206 family membrane protein			1.07302	10
	M5005_Spy1470		ABC transporter permease			0.475818	10
	M5005_Spy1242		hypothetical protein			0.0464318	1
	M5005_Spy0080		HIT family protein			0.535357	6
	M5005_Spy0564		streptolysin associated protein SagC			0.227584	6
	M5005_Spy1812		YitT family protein			0.257739	4
	M5005_Spy0687		hydroxymethylglutaryl-CoA synthase			0.141148	9
	M5005_Spy1825		PadR family transcriptional regulator			0.153208	2
	M5005_Spy1471		ABC transporter ATP-binding protein			0.201453	0
	M5005_Spy1843		transglycosylase SLT domain-containing protein			0.624368	7
	M5005_Spy0524		gluconate 5-dehydrogenase			0.0819297	8
	M5005_Spy1725		response regulator transcription factor			0.0534224	1
	M5005_Spy1115		hypothetical protein			1.9844	4
	M5005_Spy0323		iron-hydroxamate ABC transporter substrate-binding protein			0.32292	8
	M5005_Spy0637	lspA	signal peptidase II			0.439633	5
	M5005_Spy1247		cell division protein SepF			0.363649	7
	M5005_Spy1390		hypothetical protein			0.378061	11
	M5005_Spy0260		YqeG family HAD IIIA-type phosphatase			0.0374186	0
	M5005_Spy0653		cation diffusion facilitator family transporter			0.1866	8
	M5005_Spy0364	macP	cell wall synthase accessory phosphoprotein MacP			0.509994	3
	M5005_Spy0205		sensor histidine kinase			0.294544	12
	M5005_Spy0417	pcp	pyroglutamyl-peptidase I			0.190513	6
	M5005_Spy0764		hypothetical protein			0.242319	14
	M5005_Spy1576		Crp/Fnr family transcriptional regulator			0.0693497	1
	M5005_Spy0336		hypothetical protein			0.307545	2
	M5005_Spy0170	nadC	carboxylating nicotinate-nucleotide diphosphorylase			0.448171	9
	M5005_Spy0160		CoA-binding protein			0.206199	6
	M5005_Spy0199		dUTP diphosphatase			0.0481308	2
	M5005_Spy0284	nrdR	transcriptional regulator NrdR			0.10159	2
	M5005_Spy1786	hxlR	helix-turn-helix transcriptional regulator			0.422426	8
	M5005_Spy1340	rpoZ	DNA-directed RNA polymerase subunit omega			0.144201	0
	M5005_Spy1678		thioredoxin domain-containing protein			0.135865	6
	M5005_Spy0638		RluA family pseudouridine synthase			0.213651	6
	M5005_Spy1545	nusB	transcription antitermination factor NusB			0.111524	3
	M5005_Spy0444		S-adenosylmethionine synthase			0.26063	11
	M5005_Spy0280	htpX	zinc metalloprotease HtpX			0.192196	8
	M5005_Spy0602	rfbD	dTDP-4-dehydrorhamnose reductase			0.302457	6
	M5005_Spy0551	rplS	50S ribosomal protein L19			0.0647858	1
	M5005_Spy0161	perR	peroxide-responsive transcriptional repressor PerR			0.0813574	1
	M5005_Spy0020	plsX	phosphate acyltransferase PlsX			0.270976	9
	M5005_Spy1395	lacD	tagatose-bisphosphate aldolase			0.115075	5
	M5005_Spy0635	rpmA	50S ribosomal protein L27			0.0723415	0
	M5005_Spy1320	recX	recombination regulator RecX			0.395163	8
	M5005_Spy1611	rpoE	DNA-directed RNA polymerase subunit delta			0.103643	1
	M5005_Spy1116	udk	uridine kinase			0.0264605	1
	M5005_Spy0408	mutM	DNA-formamidopyrimidine glycosylase			0.577624	11
	M5005_Spy0530	prfB	peptide chain release factor 2			0.0968508	6
	M5005_Spy0661	pfkB	1-phosphofructokinase			0.315337	12
	M5005_Spy1519	recG	ATP-dependent DNA helicase RecG			0.150325	15
	M5005_Spy0404	stcA	quorum-sensing system protein StcA			0.587576	7
	M5005_Spy0415	smpB	SsrA-binding protein SmpB			0.121744	5
	M5005_Spy1842	sdaAA	L-serine ammonia-lyase iron-sulfur-dependent subunit alpha			0.442756	5
	M5005_Spy1675	uppS	phosphatidate cytidylyltransferase			0.0950468	5
	M5005_Spy0975	amaP	alkaline shock response membrane anchor protein AmaP			0.335981	3
	M5005_Spy0642		carbamoyl phosphate synthase small subunit			0.208223	5
	M5005_Spy1248		YggS family pyridoxal phosphate-dependent enzyme			0.407751	7
	M5005_Spy1391		DegV family protein			0.331477	8
	M5005_Spy0846		CYTH domain-containing protein			0.451592	6
	M5005_Spy1069		alpha/beta hydrolase			0.267435	7
	M5005_Spy0644		efflux RND transporter periplasmic adaptor subunit			0.246227	16
	M5005_Spy1060		sugar ABC transporter permease			0.0721334	2
	M5005_Spy0869		lysozyme family protein			0.262751	4
	M5005_Spy0131	atpA	V-type ATP synthase subunit A			0.125936	12
	M5005_Spy1517		ABC transporter permease			0.113993	2
	M5005_Spy1726		ABC transporter permease			0.0412316	3
	M5005_Spy1245		RNA-binding protein			0.555295	14
	M5005_Spy1811		YitT family protein			0.19052	4
	M5005_Spy0250		ABC transporter permease			0.179028	9
	M5005_Spy1860		YitT family protein			0.103577	3
	M5005_Spy0693		hypothetical protein			0.477164	3
	M5005_Spy0533		MBL fold metallo-hydrolase			0.196842	2
	M5005_Spy0030	purE	5-(carboxyamino)imidazole ribonucleotide mutase			0.172934	9
	M5005_Spy0573	ligA	NAD-dependent DNA ligase LigA			0.235404	16
	M5005_Spy0407	rgg2	quorum-sensing system transcriptional regulator Rgg2			0.455716	9
	M5005_Spy0509	tpiA	triose-phosphate isomerase			0.330996	6
	M5005_Spy1768	ahpC	alkyl hydroperoxide reductase subunit C			0.0392822	2
	M5005_Spy0603		hypothetical protein			0.335101	14
	M5005_Spy1564	rnhC	ribonuclease HIII			0.687382	9
	M5005_Spy1737	ropB	quorum-sensing system transcriptional regulator RopB/Rgg1			0.113329	2
	M5005_Spy0484	hprK	HPr(Ser) kinase/phosphatase			0.0181089	0
	M5005_Spy1586		NupC/NupG family nucleoside CNT transporter			0.093802	6
	M5005_Spy0614	pepT	peptidase T			0.205378	7
	M5005_Spy1261	rlmN	23S rRNA (adenine(2503)-C(2))-methyltransferase RlmN			0.133155	6
	M5005_Spy0945	coaA	type I pantothenate kinase			0.124585	5
	M5005_Spy1667		hypothetical protein			2.48649	7
	M5005_Spy1612	tig	trigger factor			0.103018	5
	M5005_Spy0485	lgt	prolipoprotein diacylglyceryl transferase			0.0900346	3
	M5005_Spy1638	lacA	galactose-6-phosphate isomerase subunit LacA			0.189207	8
	M5005_Spy1478		Cof-type HAD-IIB family hydrolase			0.238605	6
	M5005_Spy0951	pstB	phosphate ABC transporter ATP-binding protein PstB			0.0768066	2
	M5005_Spy0924		PLP-dependent aminotransferase family protein			0.311355	14
	M5005_Spy0852		SDR family NAD(P)-dependent oxidoreductase			0.393034	10
	M5005_Spy1148		ComEA family DNA-binding protein			0.34473	11
	M5005_Spy1732	prsA	peptidylprolyl isomerase PrsA			0.109682	4
	M5005_Spy1711	lmb	metal ABC transporter substrate-binding lipoprotein/laminin-binding adhesin Lmb			0.0873479	6
	M5005_Spy0834		zinc-dependent alcohol dehydrogenase family protein			0.322856	9
	M5005_Spy1757		hypothetical protein			0.149272	12
	M5005_Spy1690	nrdI	class Ib ribonucleoside-diphosphate reductase assembly flavoprotein NrdI			0.0921601	11
	M5005_Spy1227		LPXTG cell wall anchor domain-containing protein			1.04306	37
	M5005_Spy1158		D-alanine--D-alanine ligase			0.0818165	16
	M5005_Spy1784	treP	PTS system trehalose-specific EIIBC component			0.24971	28
	M5005_Spy1530	shr	heme-binding protein Shr			0.207807	31
* NC_019042.1 locus tag
# Vaccine candidate srtA
