# Supplementary material for: Inter-species gene flow drives ongoing evolution of Streptococcus pyogenes and Streptococcus dysgalactiae subsp. equisimilis
Source: Nat Commun. 2024 Mar 13;15:2286. doi: 10.1038/s41467-024-46530-2 (PMC10937727; doi:10.1038/s41467-024-46530-2)
Supplement: Supplementary file 9 — Source Data [file 41467_2024_46530_MOESM9_ESM.xlsx]

## Sheet: Fig.2b
Pangenome_gene	merge_level	annotation	fill	fill2
purN	level1	Core	Core	Core
purN	level2	Metabolism	Core	Metabolism
ruvB	level1	Core	Core	Core
ruvB	level2	Information storage and processing	Core	Information storage and processing
rpsH	level1	Core	Core	Core
rpsH	level2	Information storage and processing	Core	Information storage and processing
group_4865	level1	Core	Core	Core
group_4865	level2	Metabolism	Core	Metabolism
rpsS	level1	Core	Core	Core
rpsS	level2	Information storage and processing	Core	Information storage and processing
purF_2~~~purF_1~~~purF	level1	Core	Core	Core
purF_2~~~purF_1~~~purF	level2	Metabolism	Core	Metabolism
group_4864	level1	Core	Core	Core
group_4864	level2	Information storage and processing	Core	Information storage and processing
rplB	level1	Core	Core	Core
rplB	level2	Information storage and processing	Core	Information storage and processing
rplD	level1	Core	Core	Core
rplD	level2	Information storage and processing	Core	Information storage and processing
adhE	level1	Core	Core	Core
adhE	level2	Metabolism	Core	Metabolism
purE	level1	Core	Core	Core
purE	level2	Metabolism	Core	Metabolism
rpsQ	level1	Core	Core	Core
rpsQ	level2	Information storage and processing	Core	Information storage and processing
rplV	level1	Core	Core	Core
rplV	level2	Information storage and processing	Core	Information storage and processing
group_4862	level1	Core	Core	Core
group_4862	level2	Information storage and processing	Core	Information storage and processing
thrC~~~thrC_1~~~thrC_2	level1	Core	Core	Core
thrC~~~thrC_1~~~thrC_2	level2	Metabolism	Core	Metabolism
rplF	level1	Core	Core	Core
rplF	level2	Information storage and processing	Core	Information storage and processing
group_4859	level1	Core	Core	Core
group_4859	level2	Metabolism	Core	Metabolism
rpsC	level1	Core	Core	Core
rpsC	level2	Information storage and processing	Core	Information storage and processing
rpmJ	level1	Core	Core	Core
rpmJ	level2	Information storage and processing	Core	Information storage and processing
rplQ	level1	Core	Core	Core
rplQ	level2	Information storage and processing	Core	Information storage and processing
rpsM	level1	Core	Core	Core
rpsM	level2	Information storage and processing	Core	Information storage and processing
group_4858	level1	Core	Core	Core
group_4858	level2	Metabolism	Core	Metabolism
rplP	level1	Core	Core	Core
rplP	level2	Information storage and processing	Core	Information storage and processing
group_4857	level1	Core	Core	Core
group_4857	level2	Unknown	Core	Unknown
rpmD	level1	Core	Core	Core
rpmD	level2	Information storage and processing	Core	Information storage and processing
rplC	level1	Core	Core	Core
rplC	level2	Information storage and processing	Core	Information storage and processing
group_4856	level1	Core	Core	Core
group_4856	level2	Metabolism	Core	Metabolism
rpsE	level1	Core	Core	Core
rpsE	level2	Information storage and processing	Core	Information storage and processing
rplX	level1	Core	Core	Core
rplX	level2	Information storage and processing	Core	Information storage and processing
plsX	level1	Core	Core	Core
plsX	level2	Metabolism	Core	Metabolism
group_4855	level1	Core	Core	Core
group_4855	level2	Metabolism	Core	Metabolism
purH_2~~~purH_1~~~purH	level1	Core	Core	Core
purH_2~~~purH_1~~~purH	level2	Metabolism	Core	Metabolism
rpsK	level1	Core	Core	Core
rpsK	level2	Information storage and processing	Core	Information storage and processing
group_4851	level1	Core	Core	Core
group_4851	level2	Information storage and processing	Core	Information storage and processing
rplR	level1	Core	Core	Core
rplR	level2	Information storage and processing	Core	Information storage and processing
purB	level1	Core	Core	Core
purB	level2	Metabolism	Core	Metabolism
purM	level1	Core	Core	Core
purM	level2	Metabolism	Core	Metabolism
rplO	level1	Core	Core	Core
rplO	level2	Information storage and processing	Core	Information storage and processing
group_4849	level1	Core	Core	Core
group_4849	level2	Unknown	Core	Unknown
group_4848	level1	Core	Core	Core
group_4848	level2	Information storage and processing	Core	Information storage and processing
group_4847	level1	Core	Core	Core
group_4847	level2	Cellular processing and signaling	Core	Cellular processing and signaling
rpmC	level1	Core	Core	Core
rpmC	level2	Information storage and processing	Core	Information storage and processing
rplE	level1	Core	Core	Core
rplE	level2	Information storage and processing	Core	Information storage and processing
group_4845	level1	Core	Core	Core
group_4845	level2	Unknown	Core	Unknown
rplN	level1	Core	Core	Core
rplN	level2	Information storage and processing	Core	Information storage and processing
rpsJ	level1	Core	Core	Core
rpsJ	level2	Information storage and processing	Core	Information storage and processing
group_4844	level1	Core	Core	Core
group_4844	level2	Metabolism	Core	Metabolism
recO	level1	Core	Core	Core
recO	level2	Information storage and processing	Core	Information storage and processing
purK	level1	Core	Core	Core
purK	level2	Metabolism	Core	Metabolism
secY	level1	Core	Core	Core
secY	level2	Cellular processing and signaling	Core	Cellular processing and signaling
infA	level1	Core	Core	Core
infA	level2	Information storage and processing	Core	Information storage and processing
purD	level1	Core	Core	Core
purD	level2	Metabolism	Core	Metabolism
hisS	level1	Core	Core	Core
hisS	level2	Information storage and processing	Core	Information storage and processing
group_4840	level1	Core	Core	Core
group_4840	level2	Unknown	Core	Unknown
group_4837	level1	Core	Core	Core
group_4837	level2	Metabolism	Core	Metabolism
group_4836	level1	Core	Core	Core
group_4836	level2	Unknown	Core	Unknown
group_4835	level1	Core	Core	Core
group_4835	level2	Metabolism	Core	Metabolism
ppc	level1	Core	Core	Core
ppc	level2	Metabolism	Core	Metabolism
group_4834	level1	Core	Core	Core
group_4834	level2	Unknown	Core	Unknown
group_4833	level1	Core	Core	Core
group_4833	level2	Metabolism	Core	Metabolism
group_4832	level1	Core	Core	Core
group_4832	level2	Metabolism	Core	Metabolism
grpE	level1	Core	Core	Core
grpE	level2	Cellular processing and signaling	Core	Cellular processing and signaling
mscL	level1	Core	Core	Core
mscL	level2	Cellular processing and signaling	Core	Cellular processing and signaling
glpK	level1	Core	Core	Core
glpK	level2	Metabolism	Core	Metabolism
group_4831	level1	Core	Core	Core
group_4831	level2	Cellular processing and signaling	Core	Cellular processing and signaling
group_4830	level1	Core	Core	Core
group_4830	level2	Metabolism	Core	Metabolism
group_4829	level1	Core	Core	Core
group_4829	level2	Unknown	Core	Unknown
group_4825	level1	Core	Core	Core
group_4825	level2	Metabolism	Core	Metabolism
group_4824	level1	Core	Core	Core
group_4824	level2	Information storage and processing	Core	Information storage and processing
pfkB	level1	Core	Core	Core
pfkB	level2	Metabolism	Core	Metabolism
group_4820	level1	Core	Core	Core
group_4820	level2	Cellular processing and signaling	Core	Cellular processing and signaling
group_4816	level1	Core	Core	Core
group_4816	level2	Unknown	Core	Unknown
hpt~~~hpt_1~~~tilS	level1	Core	Core	Core
hpt~~~hpt_1~~~tilS	level2	Information storage and processing	Core	Information storage and processing
group_4815	level1	Core	Core	Core
group_4815	level2	Metabolism	Core	Metabolism
group_4814	level1	Core	Core	Core
group_4814	level2	Unknown	Core	Unknown
group_4813	level1	Core	Core	Core
group_4813	level2	Metabolism	Core	Metabolism
ftcD	level1	Core	Core	Core
ftcD	level2	Metabolism	Core	Metabolism
hutI	level1	Core	Core	Core
hutI	level2	Metabolism	Core	Metabolism
group_4809	level1	Core	Core	Core
group_4809	level2	Unknown	Core	Unknown
group_4808	level1	Core	Core	Core
group_4808	level2	Metabolism	Core	Metabolism
group_4804	level1	Core	Core	Core
group_4804	level2	Unknown	Core	Unknown
dinB~~~dinB_1~~~dinB_2	level1	Core	Core	Core
dinB~~~dinB_1~~~dinB_2	level2	Information storage and processing	Core	Information storage and processing
smpB	level1	Core	Core	Core
smpB	level2	Information storage and processing	Core	Information storage and processing
group_4802	level1	Core	Core	Core
group_4802	level2	Cellular processing and signaling	Core	Cellular processing and signaling
group_4801	level1	Core	Core	Core
group_4801	level2	Metabolism	Core	Metabolism
group_4800	level1	Core	Core	Core
group_4800	level2	Metabolism	Core	Metabolism
lepB_1	level1	Core	Core	Core
lepB_1	level2	Cellular processing and signaling	Core	Cellular processing and signaling
group_4799	level1	Core	Core	Core
group_4799	level2	Metabolism	Core	Metabolism
group_4798	level1	Core	Core	Core
group_4798	level2	Unknown	Core	Unknown
manA	level1	Core	Core	Core
manA	level2	Metabolism	Core	Metabolism
group_4795	level1	Core	Core	Core
group_4795	level2	Metabolism	Core	Metabolism
group_4794	level1	Core	Core	Core
group_4794	level2	Metabolism	Core	Metabolism
group_4793	level1	Core	Core	Core
group_4793	level2	Metabolism	Core	Metabolism
group_4791	level1	Core	Core	Core
group_4791	level2	Unknown	Core	Unknown
rpoC	level1	Core	Core	Core
rpoC	level2	Information storage and processing	Core	Information storage and processing
pbp1b	level1	Core	Core	Core
pbp1b	level2	Cellular processing and signaling	Core	Cellular processing and signaling
group_4790	level1	Core	Core	Core
group_4790	level2	Unknown	Core	Unknown
group_4763	level1	Core	Core	Core
group_4763	level2	Information storage and processing	Core	Information storage and processing
group_4761	level1	Core	Core	Core
group_4761	level2	Metabolism	Core	Metabolism
feoB_3~~~feoB_2~~~feoB_1~~~feoB	level1	Core	Core	Core
feoB_3~~~feoB_2~~~feoB_1~~~feoB	level2	Metabolism	Core	Metabolism
group_4750	level1	Core	Core	Core
group_4750	level2	Cellular processing and signaling	Core	Cellular processing and signaling
group_4749	level1	Core	Core	Core
group_4749	level2	Cellular processing and signaling	Core	Cellular processing and signaling
group_4748	level1	Core	Core	Core
group_4748	level2	Information storage and processing	Core	Information storage and processing
group_4747	level1	Core	Core	Core
group_4747	level2	Metabolism	Core	Metabolism
group_4742	level1	Core	Core	Core
group_4742	level2	Metabolism	Core	Metabolism
group_4740	level1	Core	Core	Core
group_4740	level2	Information storage and processing	Core	Information storage and processing
group_4739	level1	Core	Core	Core
group_4739	level2	Unknown	Core	Unknown
group_4734	level1	Core	Core	Core
group_4734	level2	Metabolism	Core	Metabolism
group_4724	level1	Core	Core	Core
group_4724	level2	Metabolism	Core	Metabolism
spyCEP_1~~~spyCEP_4~~~spyCEP_3~~~spyCEP_2	level1	Core	Core	Core
spyCEP_1~~~spyCEP_4~~~spyCEP_3~~~spyCEP_2	level2	Cellular processing and signaling	Core	Cellular processing and signaling
group_4721	level1	Core	Core	Core
group_4721	level2	Unknown	Core	Unknown
group_4717	level1	Core	Core	Core
group_4717	level2	Unknown	Core	Unknown
group_4716	level1	Core	Core	Core
group_4716	level2	Unknown	Core	Unknown
group_4711	level1	Core	Core	Core
group_4711	level2	Unknown	Core	Unknown
group_4710	level1	Core	Core	Core
group_4710	level2	Information storage and processing	Core	Information storage and processing
group_4702	level1	Core	Core	Core
group_4702	level2	Information storage and processing	Core	Information storage and processing
group_4697	level1	Core	Core	Core
group_4697	level2	Metabolism	Core	Metabolism
group_4696	level1	Core	Core	Core
group_4696	level2	Unknown	Core	Unknown
group_4695	level1	Core	Core	Core
group_4695	level2	Metabolism	Core	Metabolism
group_4694	level1	Core	Core	Core
group_4694	level2	Unknown	Core	Unknown
group_4692	level1	Core	Core	Core
group_4692	level2	Metabolism	Core	Metabolism
group_4691	level1	Core	Core	Core
group_4691	level2	Unknown	Core	Unknown
group_4688	level1	Core	Core	Core
group_4688	level2	Unknown	Core	Unknown
group_4687	level1	Core	Core	Core
group_4687	level2	Metabolism	Core	Metabolism
group_4686	level1	Core	Core	Core
group_4686	level2	Unknown	Core	Unknown
group_4685	level1	Core	Core	Core
group_4685	level2	Unknown	Core	Unknown
group_4681	level1	Core	Core	Core
group_4681	level2	Unknown	Core	Unknown
group_4680	level1	Core	Core	Core
group_4680	level2	Unknown	Core	Unknown
group_4678	level1	Core	Core	Core
group_4678	level2	Cellular processing and signaling	Core	Cellular processing and signaling
group_4677	level1	Core	Core	Core
group_4677	level2	Cellular processing and signaling	Core	Cellular processing and signaling
group_4674	level1	Core	Core	Core
group_4674	level2	Information storage and processing	Core	Information storage and processing
group_4673	level1	Core	Core	Core
group_4673	level2	Metabolism	Core	Metabolism
group_4672	level1	Core	Core	Core
group_4672	level2	Metabolism	Core	Metabolism
group_4671	level1	Core	Core	Core
group_4671	level2	Unknown	Core	Unknown
group_4670	level1	Core	Core	Core
group_4670	level2	Unknown	Core	Unknown
group_4669	level1	Core	Core	Core
group_4669	level2	Unknown	Core	Unknown
group_4665	level1	Core	Core	Core
group_4665	level2	Cellular processing and signaling	Core	Cellular processing and signaling
group_4663	level1	Core	Core	Core
group_4663	level2	Unknown	Core	Unknown
group_4660	level1	Core	Core	Core
group_4660	level2	Unknown	Core	Unknown
group_4659	level1	Core	Core	Core
group_4659	level2	Information storage and processing	Core	Information storage and processing
pstB_4~~~pstB_3~~~pstB_1	level1	Core	Core	Core
pstB_4~~~pstB_3~~~pstB_1	level2	Metabolism	Core	Metabolism
group_4656	level1	Core	Core	Core
group_4656	level2	Information storage and processing	Core	Information storage and processing
group_4655	level1	Core	Core	Core
group_4655	level2	Unknown	Core	Unknown
group_4653	level1	Core	Core	Core
group_4653	level2	Cellular processing and signaling	Core	Cellular processing and signaling
group_4652	level1	Core	Core	Core
group_4652	level2	Metabolism	Core	Metabolism
group_4650	level1	Core	Core	Core
group_4650	level2	Unknown	Core	Unknown
group_4649	level1	Core	Core	Core
group_4649	level2	Information storage and processing	Core	Information storage and processing
group_4646	level1	Core	Core	Core
group_4646	level2	Metabolism	Core	Metabolism
group_4645	level1	Core	Core	Core
group_4645	level2	Information storage and processing	Core	Information storage and processing
group_4642	level1	Core	Core	Core
group_4642	level2	Information storage and processing	Core	Information storage and processing
group_4641	level1	Core	Core	Core
group_4641	level2	Cellular processing and signaling	Core	Cellular processing and signaling
group_4640	level1	Core	Core	Core
group_4640	level2	Unknown	Core	Unknown
group_4638	level1	Core	Core	Core
group_4638	level2	Information storage and processing	Core	Information storage and processing
group_4637	level1	Core	Core	Core
group_4637	level2	Metabolism	Core	Metabolism
group_4633	level1	Core	Core	Core
group_4633	level2	Metabolism	Core	Metabolism
group_4632	level1	Core	Core	Core
group_4632	level2	Information storage and processing	Core	Information storage and processing
group_4630	level1	Core	Core	Core
group_4630	level2	Metabolism	Core	Metabolism
group_4629	level1	Core	Core	Core
group_4629	level2	Metabolism	Core	Metabolism
bioB_1~~~bioB_2~~~bioB	level1	Core	Core	Core
bioB_1~~~bioB_2~~~bioB	level2	Metabolism	Core	Metabolism
group_4628	level1	Core	Core	Core
group_4628	level2	Unknown	Core	Unknown
group_4625	level1	Core	Core	Core
group_4625	level2	Unknown	Core	Unknown
group_4624	level1	Core	Core	Core
group_4624	level2	Cellular processing and signaling	Core	Cellular processing and signaling
group_4621	level1	Core	Core	Core
group_4621	level2	Unknown	Core	Unknown
group_4620	level1	Core	Core	Core
group_4620	level2	Metabolism	Core	Metabolism
group_4619	level1	Core	Core	Core
group_4619	level2	Unknown	Core	Unknown
group_4618	level1	Core	Core	Core
group_4618	level2	Cellular processing and signaling	Core	Cellular processing and signaling
group_4617	level1	Core	Core	Core
group_4617	level2	Metabolism	Core	Metabolism
group_4615	level1	Core	Core	Core
group_4615	level2	Cellular processing and signaling	Core	Cellular processing and signaling
group_4614	level1	Core	Core	Core
group_4614	level2	Unknown	Core	Unknown
group_4611	level1	Core	Core	Core
group_4611	level2	Metabolism	Core	Metabolism
xerS	level1	Core	Core	Core
xerS	level2	Cellular processing and signaling	Core	Cellular processing and signaling
group_4608	level1	Core	Core	Core
group_4608	level2	Metabolism	Core	Metabolism
mutY	level1	Core	Core	Core
mutY	level2	Information storage and processing	Core	Information storage and processing
group_4606	level1	Core	Core	Core
group_4606	level2	Metabolism	Core	Metabolism
group_4605	level1	Core	Core	Core
group_4605	level2	Metabolism	Core	Metabolism
group_4603	level1	Core	Core	Core
group_4603	level2	Metabolism	Core	Metabolism
group_4602	level1	Core	Core	Core
group_4602	level2	Metabolism	Core	Metabolism
mutS_2~~~mutS_1~~~mutS	level1	Core	Core	Core
mutS_2~~~mutS_1~~~mutS	level2	Information storage and processing	Core	Information storage and processing
group_4601	level1	Core	Core	Core
group_4601	level2	Metabolism	Core	Metabolism
group_4599	level1	Core	Core	Core
group_4599	level2	Information storage and processing	Core	Information storage and processing
group_4598	level1	Core	Core	Core
group_4598	level2	Metabolism	Core	Metabolism
group_4597	level1	Core	Core	Core
group_4597	level2	Metabolism	Core	Metabolism
group_4595	level1	Core	Core	Core
group_4595	level2	Metabolism	Core	Metabolism
group_4593	level1	Core	Core	Core
group_4593	level2	Unknown	Core	Unknown
group_4592	level1	Core	Core	Core
group_4592	level2	Unknown	Core	Unknown
ska_1~~~ska_2~~~ska	level1	Core	Core	Core
ska_1~~~ska_2~~~ska	level2	Unknown	Core	Unknown
group_4591	level1	Core	Core	Core
group_4591	level2	Information storage and processing	Core	Information storage and processing
group_4589	level1	Core	Core	Core
group_4589	level2	Metabolism	Core	Metabolism
fpgS	level1	Core	Core	Core
fpgS	level2	Metabolism	Core	Metabolism
group_4588	level1	Core	Core	Core
group_4588	level2	Cellular processing and signaling	Core	Cellular processing and signaling
group_4587	level1	Core	Core	Core
group_4587	level2	Cellular processing and signaling	Core	Cellular processing and signaling
pox5_4~~~pox5_3~~~pox5_1	level1	Core	Core	Core
pox5_4~~~pox5_3~~~pox5_1	level2	Metabolism	Core	Metabolism
group_4582	level1	Core	Core	Core
group_4582	level2	Metabolism	Core	Metabolism
group_4581	level1	Core	Core	Core
group_4581	level2	Unknown	Core	Unknown
uidA_1~~~uidA_2~~~uidA	level1	Core	Core	Core
uidA_1~~~uidA_2~~~uidA	level2	Metabolism	Core	Metabolism
group_4573	level1	Core	Core	Core
group_4573	level2	Metabolism	Core	Metabolism
dltD	level1	Core	Core	Core
dltD	level2	Cellular processing and signaling	Core	Cellular processing and signaling
serB_2~~~serB~~~serB_1	level1	Core	Core	Core
serB_2~~~serB~~~serB_1	level2	Metabolism	Core	Metabolism
group_4563	level1	Core	Core	Core
group_4563	level2	Metabolism	Core	Metabolism
slo_1~~~slo_2~~~slo	level1	Core	Core	Core
slo_1~~~slo_2~~~slo	level2	Cellular processing and signaling	Core	Cellular processing and signaling
nga	level1	Core	Core	Core
nga	level2	Unknown	Core	Unknown
ispE_1~~~ispE_2~~~ispE	level1	Core	Core	Core
ispE_1~~~ispE_2~~~ispE	level2	Metabolism	Core	Metabolism
cydB_1~~~cydB_2~~~cydB	level1	Core	Core	Core
cydB_1~~~cydB_2~~~cydB	level2	Metabolism	Core	Metabolism
cydC	level1	Core	Core	Core
cydC	level2	Cellular processing and signaling	Core	Cellular processing and signaling
group_4560	level1	Core	Core	Core
group_4560	level2	Cellular processing and signaling	Core	Cellular processing and signaling
group_4558	level1	Core	Core	Core
group_4558	level2	Metabolism	Core	Metabolism
group_4557	level1	Core	Core	Core
group_4557	level2	Unknown	Core	Unknown
group_4556	level1	Core	Core	Core
group_4556	level2	Metabolism	Core	Metabolism
group_4554	level1	Core	Core	Core
group_4554	level2	Metabolism	Core	Metabolism
group_4552	level1	Core	Core	Core
group_4552	level2	Cellular processing and signaling	Core	Cellular processing and signaling
group_4549	level1	Core	Core	Core
group_4549	level2	Metabolism	Core	Metabolism
group_4548	level1	Core	Core	Core
group_4548	level2	Unknown	Core	Unknown
pbp3_3~~~pbp3_2	level1	Core	Core	Core
pbp3_3~~~pbp3_2	level2	Cellular processing and signaling	Core	Cellular processing and signaling
group_4547	level1	Core	Core	Core
group_4547	level2	Unknown	Core	Unknown
gdhA_1~~~gdhA_2~~~gdhA	level1	Core	Core	Core
gdhA_1~~~gdhA_2~~~gdhA	level2	Metabolism	Core	Metabolism
group_4546	level1	Core	Core	Core
group_4546	level2	Unknown	Core	Unknown
group_4545	level1	Core	Core	Core
group_4545	level2	Unknown	Core	Unknown
group_4541	level1	Core	Core	Core
group_4541	level2	Metabolism	Core	Metabolism
group_4540	level1	Core	Core	Core
group_4540	level2	Metabolism	Core	Metabolism
brnQ_1~~~brnQ_2	level1	Core	Core	Core
brnQ_1~~~brnQ_2	level2	Cellular processing and signaling	Core	Cellular processing and signaling
group_4537	level1	Core	Core	Core
group_4537	level2	Metabolism	Core	Metabolism
group_4536	level1	Core	Core	Core
group_4536	level2	Unknown	Core	Unknown
group_4534	level1	Core	Core	Core
group_4534	level2	Cellular processing and signaling	Core	Cellular processing and signaling
group_4533	level1	Core	Core	Core
group_4533	level2	Cellular processing and signaling	Core	Cellular processing and signaling
group_4532	level1	Core	Core	Core
group_4532	level2	Cellular processing and signaling	Core	Cellular processing and signaling
group_4531	level1	Core	Core	Core
group_4531	level2	Cellular processing and signaling	Core	Cellular processing and signaling
group_4519	level1	Core	Core	Core
group_4519	level2	Cellular processing and signaling	Core	Cellular processing and signaling
group_4517	level1	Core	Core	Core
group_4517	level2	Metabolism	Core	Metabolism
group_4508	level1	Core	Core	Core
group_4508	level2	Metabolism	Core	Metabolism
group_4505	level1	Core	Core	Core
group_4505	level2	Unknown	Core	Unknown
group_4501	level1	Core	Core	Core
group_4501	level2	Information storage and processing	Core	Information storage and processing
glgA	level1	Core	Core	Core
glgA	level2	Metabolism	Core	Metabolism
group_4496	level1	Core	Core	Core
group_4496	level2	Unknown	Core	Unknown
pstC_1~~~pstC_2	level1	Core	Core	Core
pstC_1~~~pstC_2	level2	Metabolism	Core	Metabolism
group_4481	level1	Core	Core	Core
group_4481	level2	Metabolism	Core	Metabolism
group_4478	level1	Core	Core	Core
group_4478	level2	Unknown	Core	Unknown
group_4476	level1	Core	Core	Core
group_4476	level2	Unknown	Core	Unknown
group_4471	level1	Core	Core	Core
group_4471	level2	Unknown	Core	Unknown
group_4470	level1	Core	Core	Core
group_4470	level2	Information storage and processing	Core	Information storage and processing
group_4468	level1	Core	Core	Core
group_4468	level2	Metabolism	Core	Metabolism
group_4466	level1	Core	Core	Core
group_4466	level2	Metabolism	Core	Metabolism
group_4465	level1	Core	Core	Core
group_4465	level2	Information storage and processing	Core	Information storage and processing
nusA	level1	Core	Core	Core
nusA	level2	Information storage and processing	Core	Information storage and processing
ppdK_2~~~ppdK~~~ppdK_1	level1	Core	Core	Core
ppdK_2~~~ppdK~~~ppdK_1	level2	Metabolism	Core	Metabolism
group_4452	level1	Core	Core	Core
group_4452	level2	Metabolism	Core	Metabolism
group_4451	level1	Core	Core	Core
group_4451	level2	Metabolism	Core	Metabolism
group_4450	level1	Core	Core	Core
group_4450	level2	Unknown	Core	Unknown
group_4448	level1	Core	Core	Core
group_4448	level2	Unknown	Core	Unknown
rpmA	level1	Core	Core	Core
rpmA	level2	Information storage and processing	Core	Information storage and processing
rplU	level1	Core	Core	Core
rplU	level2	Information storage and processing	Core	Information storage and processing
group_4446	level1	Core	Core	Core
group_4446	level2	Cellular processing and signaling	Core	Cellular processing and signaling
group_4445	level1	Core	Core	Core
group_4445	level2	Unknown	Core	Unknown
group_4444	level1	Core	Core	Core
group_4444	level2	Unknown	Core	Unknown
group_4434	level1	Core	Core	Core
group_4434	level2	Unknown	Core	Unknown
group_4433	level1	Core	Core	Core
group_4433	level2	Cellular processing and signaling	Core	Cellular processing and signaling
group_4432	level1	Core	Core	Core
group_4432	level2	Metabolism	Core	Metabolism
group_4429	level1	Core	Core	Core
group_4429	level2	Cellular processing and signaling	Core	Cellular processing and signaling
group_4428	level1	Core	Core	Core
group_4428	level2	Unknown	Core	Unknown
tadA_2~~~tadA_3	level1	Core	Core	Core
tadA_2~~~tadA_3	level2	Cellular processing and signaling	Core	Cellular processing and signaling
group_4424	level1	Core	Core	Core
group_4424	level2	Unknown	Core	Unknown
group_4422	level1	Core	Core	Core
group_4422	level2	Unknown	Core	Unknown
group_4420	level1	Core	Core	Core
group_4420	level2	Metabolism	Core	Metabolism
group_4417	level1	Core	Core	Core
group_4417	level2	Unknown	Core	Unknown
group_4413	level1	Core	Core	Core
group_4413	level2	Metabolism	Core	Metabolism
group_4406	level1	Core	Core	Core
group_4406	level2	Unknown	Core	Unknown
perR	level1	Core	Core	Core
perR	level2	Information storage and processing	Core	Information storage and processing
group_4401	level1	Core	Core	Core
group_4401	level2	Cellular processing and signaling	Core	Cellular processing and signaling
group_4400	level1	Core	Core	Core
group_4400	level2	Information storage and processing	Core	Information storage and processing
group_4394	level1	Core	Core	Core
group_4394	level2	Information storage and processing	Core	Information storage and processing
group_4393	level1	Core	Core	Core
group_4393	level2	Unknown	Core	Unknown
yidC	level1	Core	Core	Core
yidC	level2	Cellular processing and signaling	Core	Cellular processing and signaling
aroA	level1	Core	Core	Core
aroA	level2	Metabolism	Core	Metabolism
serC	level1	Core	Core	Core
serC	level2	Metabolism	Core	Metabolism
group_4388	level1	Core	Core	Core
group_4388	level2	Information storage and processing	Core	Information storage and processing
group_4387	level1	Core	Core	Core
group_4387	level2	Unknown	Core	Unknown
covR_1~~~covR_2~~~covR	level1	Core	Core	Core
covR_1~~~covR_2~~~covR	level2	Information storage and processing	Core	Information storage and processing
htpX_2~~~htpX_1~~~htpX	level1	Core	Core	Core
htpX_2~~~htpX_1~~~htpX	level2	Cellular processing and signaling	Core	Cellular processing and signaling
group_4379	level1	Core	Core	Core
group_4379	level2	Unknown	Core	Unknown
group_4378	level1	Core	Core	Core
group_4378	level2	Unknown	Core	Unknown
group_4376	level1	Core	Core	Core
group_4376	level2	Metabolism	Core	Metabolism
group_4375	level1	Core	Core	Core
group_4375	level2	Cellular processing and signaling	Core	Cellular processing and signaling
group_4374	level1	Core	Core	Core
group_4374	level2	Metabolism	Core	Metabolism
rsmG_2~~~rsmG_1~~~rsmG	level1	Core	Core	Core
rsmG_2~~~rsmG_1~~~rsmG	level2	Information storage and processing	Core	Information storage and processing
group_4373	level1	Core	Core	Core
group_4373	level2	Metabolism	Core	Metabolism
group_4371	level1	Core	Core	Core
group_4371	level2	Unknown	Core	Unknown
guaC	level1	Core	Core	Core
guaC	level2	Metabolism	Core	Metabolism
group_4366	level1	Core	Core	Core
group_4366	level2	Unknown	Core	Unknown
group_4365	level1	Core	Core	Core
group_4365	level2	Metabolism	Core	Metabolism
group_4364	level1	Core	Core	Core
group_4364	level2	Unknown	Core	Unknown
group_4363	level1	Core	Core	Core
group_4363	level2	Unknown	Core	Unknown
pbp2b_1~~~pbp2b_2~~~pbp2b	level1	Core	Core	Core
pbp2b_1~~~pbp2b_2~~~pbp2b	level2	Cellular processing and signaling	Core	Cellular processing and signaling
group_4357	level1	Core	Core	Core
group_4357	level2	Cellular processing and signaling	Core	Cellular processing and signaling
group_4352	level1	Core	Core	Core
group_4352	level2	Cellular processing and signaling	Core	Cellular processing and signaling
pbp1a	level1	Core	Core	Core
pbp1a	level2	Cellular processing and signaling	Core	Cellular processing and signaling
group_4351	level1	Core	Core	Core
group_4351	level2	Unknown	Core	Unknown
mutM	level1	Core	Core	Core
mutM	level2	Information storage and processing	Core	Information storage and processing
hflX_1~~~hflX_2~~~hflX	level1	Core	Core	Core
hflX_1~~~hflX_2~~~hflX	level2	Unknown	Core	Unknown
group_4349	level1	Core	Core	Core
group_4349	level2	Metabolism	Core	Metabolism
group_4346	level1	Core	Core	Core
group_4346	level2	Information storage and processing	Core	Information storage and processing
hemW	level1	Core	Core	Core
hemW	level2	Metabolism	Core	Metabolism
group_4345	level1	Core	Core	Core
group_4345	level2	Metabolism	Core	Metabolism
group_4344	level1	Core	Core	Core
group_4344	level2	Information storage and processing	Core	Information storage and processing
group_4343	level1	Core	Core	Core
group_4343	level2	Cellular processing and signaling	Core	Cellular processing and signaling
group_4340	level1	Core	Core	Core
group_4340	level2	Unknown	Core	Unknown
group_4338	level1	Core	Core	Core
group_4338	level2	Metabolism	Core	Metabolism
group_4337	level1	Core	Core	Core
group_4337	level2	Metabolism	Core	Metabolism
group_4334	level1	Core	Core	Core
group_4334	level2	Unknown	Core	Unknown
group_4333	level1	Core	Core	Core
group_4333	level2	Cellular processing and signaling	Core	Cellular processing and signaling
infC	level1	Core	Core	Core
infC	level2	Information storage and processing	Core	Information storage and processing
group_4328	level1	Core	Core	Core
group_4328	level2	Unknown	Core	Unknown
coaC	level1	Core	Core	Core
coaC	level2	Metabolism	Core	Metabolism
prfB	level1	Core	Core	Core
prfB	level2	Information storage and processing	Core	Information storage and processing
group_4326	level1	Core	Core	Core
group_4326	level2	Unknown	Core	Unknown
radC_1~~~radC~~~radC_2	level1	Core	Core	Core
radC_1~~~radC~~~radC_2	level2	Information storage and processing	Core	Information storage and processing
macP	level1	Core	Core	Core
macP	level2	Unknown	Core	Unknown
group_4323	level1	Core	Core	Core
group_4323	level2	Information storage and processing	Core	Information storage and processing
group_4322	level1	Core	Core	Core
group_4322	level2	Unknown	Core	Unknown
group_4321	level1	Core	Core	Core
group_4321	level2	Unknown	Core	Unknown
group_4320	level1	Core	Core	Core
group_4320	level2	Metabolism	Core	Metabolism
group_4319	level1	Core	Core	Core
group_4319	level2	Unknown	Core	Unknown
lrgA	level1	Core	Core	Core
lrgA	level2	Unknown	Core	Unknown
group_4318	level1	Core	Core	Core
group_4318	level2	Unknown	Core	Unknown
group_4315	level1	Core	Core	Core
group_4315	level2	Information storage and processing	Core	Information storage and processing
treP_1~~~treP_2~~~treP	level1	Core	Core	Core
treP_1~~~treP_2~~~treP	level2	Metabolism	Core	Metabolism
group_4314	level1	Core	Core	Core
group_4314	level2	Cellular processing and signaling	Core	Cellular processing and signaling
group_4313	level1	Core	Core	Core
group_4313	level2	Metabolism	Core	Metabolism
group_4312	level1	Core	Core	Core
group_4312	level2	Information storage and processing	Core	Information storage and processing
group_4304	level1	Core	Core	Core
group_4304	level2	Cellular processing and signaling	Core	Cellular processing and signaling
group_4303	level1	Core	Core	Core
group_4303	level2	Metabolism	Core	Metabolism
group_4301	level1	Core	Core	Core
group_4301	level2	Unknown	Core	Unknown
pstA_3~~~pstA_2	level1	Core	Core	Core
pstA_3~~~pstA_2	level2	Metabolism	Core	Metabolism
group_4299	level1	Core	Core	Core
group_4299	level2	Cellular processing and signaling	Core	Cellular processing and signaling
group_4294	level1	Core	Core	Core
group_4294	level2	Unknown	Core	Unknown
group_4292	level1	Core	Core	Core
group_4292	level2	Unknown	Core	Unknown
group_4291	level1	Core	Core	Core
group_4291	level2	Unknown	Core	Unknown
group_4290	level1	Core	Core	Core
group_4290	level2	Unknown	Core	Unknown
group_4289	level1	Core	Core	Core
group_4289	level2	Unknown	Core	Unknown
group_4287	level1	Core	Core	Core
group_4287	level2	Metabolism	Core	Metabolism
group_4286	level1	Core	Core	Core
group_4286	level2	Unknown	Core	Unknown
group_4285	level1	Core	Core	Core
group_4285	level2	Unknown	Core	Unknown
group_4283	level1	Core	Core	Core
group_4283	level2	Unknown	Core	Unknown
group_4282	level1	Core	Core	Core
group_4282	level2	Unknown	Core	Unknown
group_4279	level1	Core	Core	Core
group_4279	level2	Unknown	Core	Unknown
group_4276	level1	Core	Core	Core
group_4276	level2	Metabolism	Core	Metabolism
folB	level1	Core	Core	Core
folB	level2	Metabolism	Core	Metabolism
group_4275	level1	Core	Core	Core
group_4275	level2	Metabolism	Core	Metabolism
group_4274	level1	Core	Core	Core
group_4274	level2	Unknown	Core	Unknown
group_4273	level1	Core	Core	Core
group_4273	level2	Unknown	Core	Unknown
group_4269	level1	Core	Core	Core
group_4269	level2	Information storage and processing	Core	Information storage and processing
group_4268	level1	Core	Core	Core
group_4268	level2	Metabolism	Core	Metabolism
group_4267	level1	Core	Core	Core
group_4267	level2	Unknown	Core	Unknown
rgg2~~~rgg2_2~~~rgg2_1	level1	Core	Core	Core
rgg2~~~rgg2_2~~~rgg2_1	level2	Information storage and processing	Core	Information storage and processing
group_4265	level1	Core	Core	Core
group_4265	level2	Metabolism	Core	Metabolism
group_4262	level1	Core	Core	Core
group_4262	level2	Information storage and processing	Core	Information storage and processing
group_4261	level1	Core	Core	Core
group_4261	level2	Unknown	Core	Unknown
group_4260	level1	Core	Core	Core
group_4260	level2	Cellular processing and signaling	Core	Cellular processing and signaling
group_4259	level1	Core	Core	Core
group_4259	level2	Information storage and processing	Core	Information storage and processing
topA	level1	Core	Core	Core
topA	level2	Information storage and processing	Core	Information storage and processing
group_4255	level1	Core	Core	Core
group_4255	level2	Information storage and processing	Core	Information storage and processing
group_4253	level1	Core	Core	Core
group_4253	level2	Cellular processing and signaling	Core	Cellular processing and signaling
group_4252	level1	Core	Core	Core
group_4252	level2	Unknown	Core	Unknown
group_4250	level1	Core	Core	Core
group_4250	level2	Unknown	Core	Unknown
group_4248	level1	Core	Core	Core
group_4248	level2	Metabolism	Core	Metabolism
group_4247	level1	Core	Core	Core
group_4247	level2	Unknown	Core	Unknown
group_4244	level1	Core	Core	Core
group_4244	level2	Unknown	Core	Unknown
btuD_2	level1	Core	Core	Core
btuD_2	level2	Metabolism	Core	Metabolism
group_4243	level1	Core	Core	Core
group_4243	level2	Unknown	Core	Unknown
group_4242	level1	Core	Core	Core
group_4242	level2	Information storage and processing	Core	Information storage and processing
group_4240	level1	Core	Core	Core
group_4240	level2	Unknown	Core	Unknown
pstC_2~~~pstC_1	level1	Core	Core	Core
pstC_2~~~pstC_1	level2	Metabolism	Core	Metabolism
group_4236	level1	Core	Core	Core
group_4236	level2	Unknown	Core	Unknown
group_4235	level1	Core	Core	Core
group_4235	level2	Unknown	Core	Unknown
group_4230	level1	Core	Core	Core
group_4230	level2	Cellular processing and signaling	Core	Cellular processing and signaling
group_4229	level1	Core	Core	Core
group_4229	level2	Metabolism	Core	Metabolism
group_4228	level1	Core	Core	Core
group_4228	level2	Metabolism	Core	Metabolism
rpmH	level1	Core	Core	Core
rpmH	level2	Information storage and processing	Core	Information storage and processing
group_4227	level1	Core	Core	Core
group_4227	level2	Unknown	Core	Unknown
group_4226	level1	Core	Core	Core
group_4226	level2	Unknown	Core	Unknown
group_4224	level1	Core	Core	Core
group_4224	level2	Unknown	Core	Unknown
rsmC	level1	Core	Core	Core
rsmC	level2	Information storage and processing	Core	Information storage and processing
group_4223	level1	Core	Core	Core
group_4223	level2	Metabolism	Core	Metabolism
rsmB	level1	Core	Core	Core
rsmB	level2	Information storage and processing	Core	Information storage and processing
group_4220	level1	Core	Core	Core
group_4220	level2	Information storage and processing	Core	Information storage and processing
group_4219	level1	Core	Core	Core
group_4219	level2	Unknown	Core	Unknown
group_4218	level1	Core	Core	Core
group_4218	level2	Metabolism	Core	Metabolism
group_4217	level1	Core	Core	Core
group_4217	level2	Cellular processing and signaling	Core	Cellular processing and signaling
group_4214	level1	Core	Core	Core
group_4214	level2	Unknown	Core	Unknown
group_4212	level1	Core	Core	Core
group_4212	level2	Unknown	Core	Unknown
group_4211	level1	Core	Core	Core
group_4211	level2	Unknown	Core	Unknown
group_4210	level1	Core	Core	Core
group_4210	level2	Information storage and processing	Core	Information storage and processing
rbsK	level1	Core	Core	Core
rbsK	level2	Metabolism	Core	Metabolism
queG	level1	Core	Core	Core
queG	level2	Metabolism	Core	Metabolism
group_4209	level1	Core	Core	Core
group_4209	level2	Metabolism	Core	Metabolism
group_4208	level1	Core	Core	Core
group_4208	level2	Unknown	Core	Unknown
group_4207	level1	Core	Core	Core
group_4207	level2	Unknown	Core	Unknown
group_4206	level1	Core	Core	Core
group_4206	level2	Cellular processing and signaling	Core	Cellular processing and signaling
group_4204	level1	Core	Core	Core
group_4204	level2	Metabolism	Core	Metabolism
group_4202	level1	Core	Core	Core
group_4202	level2	Information storage and processing	Core	Information storage and processing
rimI	level1	Core	Core	Core
rimI	level2	Information storage and processing	Core	Information storage and processing
group_4200	level1	Core	Core	Core
group_4200	level2	Unknown	Core	Unknown
group_4199	level1	Core	Core	Core
group_4199	level2	Unknown	Core	Unknown
group_4198	level1	Core	Core	Core
group_4198	level2	Cellular processing and signaling	Core	Cellular processing and signaling
group_4196	level1	Core	Core	Core
group_4196	level2	Metabolism	Core	Metabolism
group_4195	level1	Core	Core	Core
group_4195	level2	Metabolism	Core	Metabolism
group_4192	level1	Core	Core	Core
group_4192	level2	Metabolism	Core	Metabolism
group_4191	level1	Core	Core	Core
group_4191	level2	Information storage and processing	Core	Information storage and processing
group_4190	level1	Core	Core	Core
group_4190	level2	Unknown	Core	Unknown
group_4189	level1	Core	Core	Core
group_4189	level2	Unknown	Core	Unknown
group_4187	level1	Core	Core	Core
group_4187	level2	Metabolism	Core	Metabolism
group_4186	level1	Core	Core	Core
group_4186	level2	Unknown	Core	Unknown
group_4185	level1	Core	Core	Core
group_4185	level2	Metabolism	Core	Metabolism
carB	level1	Core	Core	Core
carB	level2	Metabolism	Core	Metabolism
group_4179	level1	Core	Core	Core
group_4179	level2	Unknown	Core	Unknown
group_4178	level1	Core	Core	Core
group_4178	level2	Unknown	Core	Unknown
rimP	level1	Core	Core	Core
rimP	level2	Unknown	Core	Unknown
group_4174	level1	Core	Core	Core
group_4174	level2	Cellular processing and signaling	Core	Cellular processing and signaling
group_4172	level1	Core	Core	Core
group_4172	level2	Information storage and processing	Core	Information storage and processing
group_4169	level1	Core	Core	Core
group_4169	level2	Information storage and processing	Core	Information storage and processing
group_4168	level1	Core	Core	Core
group_4168	level2	Unknown	Core	Unknown
group_4167	level1	Core	Core	Core
group_4167	level2	Metabolism	Core	Metabolism
group_4166	level1	Core	Core	Core
group_4166	level2	Metabolism	Core	Metabolism
arsC~~~arsC_1	level1	Core	Core	Core
arsC~~~arsC_1	level2	Metabolism	Core	Metabolism
group_4164	level1	Core	Core	Core
group_4164	level2	Information storage and processing	Core	Information storage and processing
mutL_2~~~mutL_1~~~mutL	level1	Core	Core	Core
mutL_2~~~mutL_1~~~mutL	level2	Information storage and processing	Core	Information storage and processing
group_4161	level1	Core	Core	Core
group_4161	level2	Information storage and processing	Core	Information storage and processing
group_4157	level1	Core	Core	Core
group_4157	level2	Cellular processing and signaling	Core	Cellular processing and signaling
group_4156	level1	Core	Core	Core
group_4156	level2	Unknown	Core	Unknown
group_4155	level1	Core	Core	Core
group_4155	level2	Metabolism	Core	Metabolism
group_4154	level1	Core	Core	Core
group_4154	level2	Unknown	Core	Unknown
group_4153	level1	Core	Core	Core
group_4153	level2	Unknown	Core	Unknown
group_4152	level1	Core	Core	Core
group_4152	level2	Metabolism	Core	Metabolism
thrB_1~~~thrB~~~thrB_2	level1	Core	Core	Core
thrB_1~~~thrB~~~thrB_2	level2	Metabolism	Core	Metabolism
group_4149	level1	Core	Core	Core
group_4149	level2	Unknown	Core	Unknown
group_4148	level1	Core	Core	Core
group_4148	level2	Unknown	Core	Unknown
recA	level1	Core	Core	Core
recA	level2	Information storage and processing	Core	Information storage and processing
group_4146	level1	Core	Core	Core
group_4146	level2	Information storage and processing	Core	Information storage and processing
group_4145	level1	Core	Core	Core
group_4145	level2	Information storage and processing	Core	Information storage and processing
group_4143	level1	Core	Core	Core
group_4143	level2	Unknown	Core	Unknown
group_4142	level1	Core	Core	Core
group_4142	level2	Cellular processing and signaling	Core	Cellular processing and signaling
group_4140	level1	Core	Core	Core
group_4140	level2	Unknown	Core	Unknown
group_4139	level1	Core	Core	Core
group_4139	level2	Unknown	Core	Unknown
group_4138	level1	Core	Core	Core
group_4138	level2	Unknown	Core	Unknown
rpsU	level1	Core	Core	Core
rpsU	level2	Information storage and processing	Core	Information storage and processing
rpsT	level1	Core	Core	Core
rpsT	level2	Information storage and processing	Core	Information storage and processing
group_4137	level1	Core	Core	Core
group_4137	level2	Unknown	Core	Unknown
group_4136	level1	Core	Core	Core
group_4136	level2	Unknown	Core	Unknown
group_4135	level1	Core	Core	Core
group_4135	level2	Unknown	Core	Unknown
group_4134	level1	Core	Core	Core
group_4134	level2	Unknown	Core	Unknown
pflA	level1	Core	Core	Core
pflA	level2	Metabolism	Core	Metabolism
group_4133	level1	Core	Core	Core
group_4133	level2	Unknown	Core	Unknown
nusG	level1	Core	Core	Core
nusG	level2	Information storage and processing	Core	Information storage and processing
group_4131	level1	Core	Core	Core
group_4131	level2	Cellular processing and signaling	Core	Cellular processing and signaling
group_4130	level1	Core	Core	Core
group_4130	level2	Metabolism	Core	Metabolism
group_4126	level1	Core	Core	Core
group_4126	level2	Metabolism	Core	Metabolism
group_4123	level1	Core	Core	Core
group_4123	level2	Information storage and processing	Core	Information storage and processing
group_4120	level1	Core	Core	Core
group_4120	level2	Cellular processing and signaling	Core	Cellular processing and signaling
group_4116	level1	Core	Core	Core
group_4116	level2	Unknown	Core	Unknown
group_4115	level1	Core	Core	Core
group_4115	level2	Information storage and processing	Core	Information storage and processing
group_4113	level1	Core	Core	Core
group_4113	level2	Unknown	Core	Unknown
group_4110	level1	Core	Core	Core
group_4110	level2	Metabolism	Core	Metabolism
rpoE	level1	Core	Core	Core
rpoE	level2	Information storage and processing	Core	Information storage and processing
group_4105	level1	Core	Core	Core
group_4105	level2	Metabolism	Core	Metabolism
group_4104	level1	Core	Core	Core
group_4104	level2	Unknown	Core	Unknown
group_4101	level1	Core	Core	Core
group_4101	level2	Metabolism	Core	Metabolism
group_4098	level1	Core	Core	Core
group_4098	level2	Unknown	Core	Unknown
group_4092	level1	Core	Core	Core
group_4092	level2	Unknown	Core	Unknown
group_4090	level1	Core	Core	Core
group_4090	level2	Metabolism	Core	Metabolism
cydD	level1	Core	Core	Core
cydD	level2	Cellular processing and signaling	Core	Cellular processing and signaling
group_4088	level1	Core	Core	Core
group_4088	level2	Information storage and processing	Core	Information storage and processing
group_4087	level1	Core	Core	Core
group_4087	level2	Metabolism	Core	Metabolism
group_4085	level1	Core	Core	Core
group_4085	level2	Information storage and processing	Core	Information storage and processing
pox5_3~~~pox5_1	level1	Core	Core	Core
pox5_3~~~pox5_1	level2	Metabolism	Core	Metabolism
group_4084	level1	Core	Core	Core
group_4084	level2	Information storage and processing	Core	Information storage and processing
msrB_1~~~msrB_2	level1	Core	Core	Core
msrB_1~~~msrB_2	level2	Cellular processing and signaling	Core	Cellular processing and signaling
group_4082	level1	Core	Core	Core
group_4082	level2	Information storage and processing	Core	Information storage and processing
liaF	level1	Core	Core	Core
liaF	level2	Unknown	Core	Unknown
group_4079	level1	Core	Core	Core
group_4079	level2	Unknown	Core	Unknown
group_4078	level1	Core	Core	Core
group_4078	level2	Unknown	Core	Unknown
plsY	level1	Core	Core	Core
plsY	level2	Metabolism	Core	Metabolism
group_4077	level1	Core	Core	Core
group_4077	level2	Unknown	Core	Unknown
group_4076	level1	Core	Core	Core
group_4076	level2	Unknown	Core	Unknown
btuD_1	level1	Core	Core	Core
btuD_1	level2	Metabolism	Core	Metabolism
group_4075	level1	Core	Core	Core
group_4075	level2	Unknown	Core	Unknown
def_2	level1	Core	Core	Core
def_2	level2	Information storage and processing	Core	Information storage and processing
group_4074	level1	Core	Core	Core
group_4074	level2	Metabolism	Core	Metabolism
group_4069	level1	Core	Core	Core
group_4069	level2	Unknown	Core	Unknown
group_4068	level1	Core	Core	Core
group_4068	level2	Unknown	Core	Unknown
group_4066	level1	Core	Core	Core
group_4066	level2	Information storage and processing	Core	Information storage and processing
group_4065	level1	Core	Core	Core
group_4065	level2	Metabolism	Core	Metabolism
group_4064	level1	Core	Core	Core
group_4064	level2	Unknown	Core	Unknown
group_4063	level1	Core	Core	Core
group_4063	level2	Information storage and processing	Core	Information storage and processing
group_4062	level1	Core	Core	Core
group_4062	level2	Unknown	Core	Unknown
group_4058	level1	Core	Core	Core
group_4058	level2	Information storage and processing	Core	Information storage and processing
group_4057	level1	Core	Core	Core
group_4057	level2	Unknown	Core	Unknown
group_4056	level1	Core	Core	Core
group_4056	level2	Information storage and processing	Core	Information storage and processing
pheS	level1	Core	Core	Core
pheS	level2	Information storage and processing	Core	Information storage and processing
group_4054	level1	Core	Core	Core
group_4054	level2	Unknown	Core	Unknown
group_4051	level1	Core	Core	Core
group_4051	level2	Unknown	Core	Unknown
group_4045	level1	Core	Core	Core
group_4045	level2	Unknown	Core	Unknown
pth	level1	Core	Core	Core
pth	level2	Information storage and processing	Core	Information storage and processing
group_4043	level1	Core	Core	Core
group_4043	level2	Cellular processing and signaling	Core	Cellular processing and signaling
group_4041	level1	Core	Core	Core
group_4041	level2	Unknown	Core	Unknown
group_4040	level1	Core	Core	Core
group_4040	level2	Information storage and processing	Core	Information storage and processing
group_3994	level1	Core	Core	Core
group_3994	level2	Metabolism	Core	Metabolism
group_3993	level1	Core	Core	Core
group_3993	level2	Metabolism	Core	Metabolism
group_3992	level1	Core	Core	Core
group_3992	level2	Metabolism	Core	Metabolism
group_3957	level1	Core	Core	Core
group_3957	level2	Unknown	Core	Unknown
rpmG	level1	Core	Core	Core
rpmG	level2	Information storage and processing	Core	Information storage and processing
group_3895	level1	Core	Core	Core
group_3895	level2	Unknown	Core	Unknown
sagA	level1	Core	Core	Core
sagA	level2	Unknown	Core	Unknown
group_3859	level1	Core	Core	Core
group_3859	level2	Unknown	Core	Unknown
group_3851	level1	Core	Core	Core
group_3851	level2	Unknown	Core	Unknown
secE	level1	Core	Core	Core
secE	level2	Cellular processing and signaling	Core	Cellular processing and signaling
rpmF	level1	Core	Core	Core
rpmF	level2	Information storage and processing	Core	Information storage and processing
group_3779	level1	Core	Core	Core
group_3779	level2	Unknown	Core	Unknown
rpmI	level1	Core	Core	Core
rpmI	level2	Information storage and processing	Core	Information storage and processing
group_3778	level1	Core	Core	Core
group_3778	level2	Metabolism	Core	Metabolism
group_3739	level1	Core	Core	Core
group_3739	level2	Unknown	Core	Unknown
group_3715	level1	Core	Core	Core
group_3715	level2	Unknown	Core	Unknown
group_3701	level1	Core	Core	Core
group_3701	level2	Information storage and processing	Core	Information storage and processing
group_3679	level1	Core	Core	Core
group_3679	level2	Cellular processing and signaling	Core	Cellular processing and signaling
group_3647	level1	Core	Core	Core
group_3647	level2	Metabolism	Core	Metabolism
group_3646	level1	Core	Core	Core
group_3646	level2	Unknown	Core	Unknown
group_3623	level1	Core	Core	Core
group_3623	level2	Unknown	Core	Unknown
group_3622	level1	Core	Core	Core
group_3622	level2	Unknown	Core	Unknown
secG	level1	Core	Core	Core
secG	level2	Cellular processing and signaling	Core	Cellular processing and signaling
rpsR	level1	Core	Core	Core
rpsR	level2	Information storage and processing	Core	Information storage and processing
group_3595	level1	Core	Core	Core
group_3595	level2	Unknown	Core	Unknown
group_3565	level1	Core	Core	Core
group_3565	level2	Unknown	Core	Unknown
group_3533	level1	Core	Core	Core
group_3533	level2	Metabolism	Core	Metabolism
rpsO	level1	Core	Core	Core
rpsO	level2	Information storage and processing	Core	Information storage and processing
group_3516	level1	Core	Core	Core
group_3516	level2	Unknown	Core	Unknown
rpsN	level1	Core	Core	Core
rpsN	level2	Information storage and processing	Core	Information storage and processing
group_3504	level1	Core	Core	Core
group_3504	level2	Information storage and processing	Core	Information storage and processing
group_3503	level1	Core	Core	Core
group_3503	level2	Unknown	Core	Unknown
rpsP	level1	Core	Core	Core
rpsP	level2	Information storage and processing	Core	Information storage and processing
group_3499	level1	Core	Core	Core
group_3499	level2	Information storage and processing	Core	Information storage and processing
group_3495	level1	Core	Core	Core
group_3495	level2	Metabolism	Core	Metabolism
group_3484	level1	Core	Core	Core
group_3484	level2	Unknown	Core	Unknown
rpsF	level1	Core	Core	Core
rpsF	level2	Information storage and processing	Core	Information storage and processing
groES	level1	Core	Core	Core
groES	level2	Cellular processing and signaling	Core	Cellular processing and signaling
group_3467	level1	Core	Core	Core
group_3467	level2	Unknown	Core	Unknown
group_3453	level1	Core	Core	Core
group_3453	level2	Information storage and processing	Core	Information storage and processing
group_3452	level1	Core	Core	Core
group_3452	level2	Unknown	Core	Unknown
group_3431	level1	Core	Core	Core
group_3431	level2	Unknown	Core	Unknown
group_3430	level1	Core	Core	Core
group_3430	level2	Information storage and processing	Core	Information storage and processing
gatC	level1	Core	Core	Core
gatC	level2	Information storage and processing	Core	Information storage and processing
group_3420	level1	Core	Core	Core
group_3420	level2	Unknown	Core	Unknown
group_3419	level1	Core	Core	Core
group_3419	level2	Metabolism	Core	Metabolism
group_3410	level1	Core	Core	Core
group_3410	level2	Unknown	Core	Unknown
yhbY	level1	Core	Core	Core
yhbY	level2	Information storage and processing	Core	Information storage and processing
trxA	level1	Core	Core	Core
trxA	level2	Cellular processing and signaling	Core	Cellular processing and signaling
group_3398	level1	Core	Core	Core
group_3398	level2	Information storage and processing	Core	Information storage and processing
rpoZ	level1	Core	Core	Core
rpoZ	level2	Information storage and processing	Core	Information storage and processing
yabA	level1	Core	Core	Core
yabA	level2	Information storage and processing	Core	Information storage and processing
ftsL	level1	Core	Core	Core
ftsL	level2	Cellular processing and signaling	Core	Cellular processing and signaling
group_3378	level1	Core	Core	Core
group_3378	level2	Cellular processing and signaling	Core	Cellular processing and signaling
gpsB	level1	Core	Core	Core
gpsB	level2	Cellular processing and signaling	Core	Cellular processing and signaling
group_3342	level1	Core	Core	Core
group_3342	level2	Unknown	Core	Unknown
rplS	level1	Core	Core	Core
rplS	level2	Information storage and processing	Core	Information storage and processing
group_3318	level1	Core	Core	Core
group_3318	level2	Unknown	Core	Unknown
rbfA	level1	Core	Core	Core
rbfA	level2	Information storage and processing	Core	Information storage and processing
rsfS	level1	Core	Core	Core
rsfS	level2	Information storage and processing	Core	Information storage and processing
acpS	level1	Core	Core	Core
acpS	level2	Metabolism	Core	Metabolism
rplT	level1	Core	Core	Core
rplT	level2	Information storage and processing	Core	Information storage and processing
rnpA	level1	Core	Core	Core
rnpA	level2	Information storage and processing	Core	Information storage and processing
yajC	level1	Core	Core	Core
yajC	level2	Cellular processing and signaling	Core	Cellular processing and signaling
group_3279	level1	Core	Core	Core
group_3279	level2	Unknown	Core	Unknown
group_3278	level1	Core	Core	Core
group_3278	level2	Unknown	Core	Unknown
group_3277	level1	Core	Core	Core
group_3277	level2	Unknown	Core	Unknown
group_3262	level1	Core	Core	Core
group_3262	level2	Cellular processing and signaling	Core	Cellular processing and signaling
group_3261	level1	Core	Core	Core
group_3261	level2	Information storage and processing	Core	Information storage and processing
group_3258	level1	Core	Core	Core
group_3258	level2	Unknown	Core	Unknown
group_3237	level1	Core	Core	Core
group_3237	level2	Unknown	Core	Unknown
rpsI	level1	Core	Core	Core
rpsI	level2	Information storage and processing	Core	Information storage and processing
group_3223	level1	Core	Core	Core
group_3223	level2	Unknown	Core	Unknown
rbsD	level1	Core	Core	Core
rbsD	level2	Metabolism	Core	Metabolism
spx	level1	Core	Core	Core
spx	level2	Information storage and processing	Core	Information storage and processing
group_3204	level1	Core	Core	Core
group_3204	level2	Metabolism	Core	Metabolism
group_3203	level1	Core	Core	Core
group_3203	level2	Unknown	Core	Unknown
rpsL	level1	Core	Core	Core
rpsL	level2	Information storage and processing	Core	Information storage and processing
ruvX	level1	Core	Core	Core
ruvX	level2	Information storage and processing	Core	Information storage and processing
group_3166	level1	Core	Core	Core
group_3166	level2	Metabolism	Core	Metabolism
lacA_1	level1	Core	Core	Core
lacA_1	level2	Metabolism	Core	Metabolism
group_3131	level1	Core	Core	Core
group_3131	level2	Unknown	Core	Unknown
group_3124	level1	Core	Core	Core
group_3124	level2	Information storage and processing	Core	Information storage and processing
rplM	level1	Core	Core	Core
rplM	level2	Information storage and processing	Core	Information storage and processing
group_3114	level1	Core	Core	Core
group_3114	level2	Metabolism	Core	Metabolism
group_3113	level1	Core	Core	Core
group_3113	level2	Information storage and processing	Core	Information storage and processing
tsaE	level1	Core	Core	Core
tsaE	level2	Unknown	Core	Unknown
group_3107	level1	Core	Core	Core
group_3107	level2	Cellular processing and signaling	Core	Cellular processing and signaling
rplI	level1	Core	Core	Core
rplI	level2	Information storage and processing	Core	Information storage and processing
group_3093	level1	Core	Core	Core
group_3093	level2	Information storage and processing	Core	Information storage and processing
group_3082	level1	Core	Core	Core
group_3082	level2	Information storage and processing	Core	Information storage and processing
group_3081	level1	Core	Core	Core
group_3081	level2	Unknown	Core	Unknown
rpsG	level1	Core	Core	Core
rpsG	level2	Information storage and processing	Core	Information storage and processing
group_3061	level1	Core	Core	Core
group_3061	level2	Information storage and processing	Core	Information storage and processing
nrdI_1	level1	Core	Core	Core
nrdI_1	level2	Metabolism	Core	Metabolism
group_3047	level1	Core	Core	Core
group_3047	level2	Metabolism	Core	Metabolism
group_3046	level1	Core	Core	Core
group_3046	level2	Cellular processing and signaling	Core	Cellular processing and signaling
group_3044	level1	Core	Core	Core
group_3044	level2	Information storage and processing	Core	Information storage and processing
greA	level1	Core	Core	Core
greA	level2	Information storage and processing	Core	Information storage and processing
group_3043	level1	Core	Core	Core
group_3043	level2	Metabolism	Core	Metabolism
group_3040	level1	Core	Core	Core
group_3040	level2	Metabolism	Core	Metabolism
group_3036	level1	Core	Core	Core
group_3036	level2	Metabolism	Core	Metabolism
coaD	level1	Core	Core	Core
coaD	level2	Metabolism	Core	Metabolism
group_3030	level1	Core	Core	Core
group_3030	level2	Metabolism	Core	Metabolism
atpF	level1	Core	Core	Core
atpF	level2	Metabolism	Core	Metabolism
group_3023	level1	Core	Core	Core
group_3023	level2	Metabolism	Core	Metabolism
ybeY	level1	Core	Core	Core
ybeY	level2	Unknown	Core	Unknown
rplJ	level1	Core	Core	Core
rplJ	level2	Information storage and processing	Core	Information storage and processing
lacB_1	level1	Core	Core	Core
lacB_1	level2	Metabolism	Core	Metabolism
group_2985	level1	Core	Core	Core
group_2985	level2	Unknown	Core	Unknown
group_2984	level1	Core	Core	Core
group_2984	level2	Unknown	Core	Unknown
group_2968	level1	Core	Core	Core
group_2968	level2	Unknown	Core	Unknown
group_2962	level1	Core	Core	Core
group_2962	level2	Information storage and processing	Core	Information storage and processing
group_2961	level1	Core	Core	Core
group_2961	level2	Unknown	Core	Unknown
niaX	level1	Core	Core	Core
niaX	level2	Unknown	Core	Unknown
pgsA	level1	Core	Core	Core
pgsA	level2	Metabolism	Core	Metabolism
group_2945	level1	Core	Core	Core
group_2945	level2	Unknown	Core	Unknown
group_2944	level1	Core	Core	Core
group_2944	level2	Information storage and processing	Core	Information storage and processing
group_2943	level1	Core	Core	Core
group_2943	level2	Unknown	Core	Unknown
rsmD	level1	Core	Core	Core
rsmD	level2	Information storage and processing	Core	Information storage and processing
raiA	level1	Core	Core	Core
raiA	level2	Information storage and processing	Core	Information storage and processing
group_2937	level1	Core	Core	Core
group_2937	level2	Metabolism	Core	Metabolism
group_2929	level1	Core	Core	Core
group_2929	level2	Metabolism	Core	Metabolism
group_2928	level1	Core	Core	Core
group_2928	level2	Information storage and processing	Core	Information storage and processing
lepB_2	level1	Core	Core	Core
lepB_2	level2	Cellular processing and signaling	Core	Cellular processing and signaling
efp	level1	Core	Core	Core
efp	level2	Information storage and processing	Core	Information storage and processing
group_2924	level1	Core	Core	Core
group_2924	level2	Unknown	Core	Unknown
frr	level1	Core	Core	Core
frr	level2	Information storage and processing	Core	Information storage and processing
ahpC	level1	Core	Core	Core
ahpC	level2	Cellular processing and signaling	Core	Cellular processing and signaling
thiT	level1	Core	Core	Core
thiT	level2	Unknown	Core	Unknown
group_2919	level1	Core	Core	Core
group_2919	level2	Cellular processing and signaling	Core	Cellular processing and signaling
group_2918	level1	Core	Core	Core
group_2918	level2	Cellular processing and signaling	Core	Cellular processing and signaling
folE	level1	Core	Core	Core
folE	level2	Metabolism	Core	Metabolism
group_2912	level1	Core	Core	Core
group_2912	level2	Unknown	Core	Unknown
group_2905	level1	Core	Core	Core
group_2905	level2	Unknown	Core	Unknown
group_2901	level1	Core	Core	Core
group_2901	level2	Metabolism	Core	Metabolism
group_2883	level1	Core	Core	Core
group_2883	level2	Cellular processing and signaling	Core	Cellular processing and signaling
group_2877	level1	Core	Core	Core
group_2877	level2	Metabolism	Core	Metabolism
group_2876	level1	Core	Core	Core
group_2876	level2	Cellular processing and signaling	Core	Cellular processing and signaling
group_2858	level1	Core	Core	Core
group_2858	level2	Cellular processing and signaling	Core	Cellular processing and signaling
group_2848	level1	Core	Core	Core
group_2848	level2	Unknown	Core	Unknown
recU	level1	Core	Core	Core
recU	level2	Information storage and processing	Core	Information storage and processing
rpsD	level1	Core	Core	Core
rpsD	level2	Information storage and processing	Core	Information storage and processing
group_2833	level1	Core	Core	Core
group_2833	level2	Information storage and processing	Core	Information storage and processing
group_2832	level1	Core	Core	Core
group_2832	level2	Unknown	Core	Unknown
group_2831	level1	Core	Core	Core
group_2831	level2	Metabolism	Core	Metabolism
def	level1	Core	Core	Core
def	level2	Information storage and processing	Core	Information storage and processing
coaE	level1	Core	Core	Core
coaE	level2	Metabolism	Core	Metabolism
udk	level1	Core	Core	Core
udk	level2	Metabolism	Core	Metabolism
group_2816	level1	Core	Core	Core
group_2816	level2	Information storage and processing	Core	Information storage and processing
group_2813	level1	Core	Core	Core
group_2813	level2	Metabolism	Core	Metabolism
upp	level1	Core	Core	Core
upp	level2	Metabolism	Core	Metabolism
pyrE	level1	Core	Core	Core
pyrE	level2	Metabolism	Core	Metabolism
trmB	level1	Core	Core	Core
trmB	level2	Information storage and processing	Core	Information storage and processing
tmk	level1	Core	Core	Core
tmk	level2	Metabolism	Core	Metabolism
group_2803	level1	Core	Core	Core
group_2803	level2	Metabolism	Core	Metabolism
group_2802	level1	Core	Core	Core
group_2802	level2	Metabolism	Core	Metabolism
group_2801	level1	Core	Core	Core
group_2801	level2	Information storage and processing	Core	Information storage and processing
group_2800	level1	Core	Core	Core
group_2800	level2	Information storage and processing	Core	Information storage and processing
group_2799	level1	Core	Core	Core
group_2799	level2	Information storage and processing	Core	Information storage and processing
group_2796	level1	Core	Core	Core
group_2796	level2	Information storage and processing	Core	Information storage and processing
fsa	level1	Core	Core	Core
fsa	level2	Metabolism	Core	Metabolism
group_2795	level1	Core	Core	Core
group_2795	level2	Unknown	Core	Unknown
group_2794	level1	Core	Core	Core
group_2794	level2	Information storage and processing	Core	Information storage and processing
phoU_2	level1	Core	Core	Core
phoU_2	level2	Metabolism	Core	Metabolism
group_2791	level1	Core	Core	Core
group_2791	level2	Information storage and processing	Core	Information storage and processing
phoU_1	level1	Core	Core	Core
phoU_1	level2	Metabolism	Core	Metabolism
group_2782	level1	Core	Core	Core
group_2782	level2	Unknown	Core	Unknown
group_2781	level1	Core	Core	Core
group_2781	level2	Cellular processing and signaling	Core	Cellular processing and signaling
group_2779	level1	Core	Core	Core
group_2779	level2	Metabolism	Core	Metabolism
group_2778	level1	Core	Core	Core
group_2778	level2	Metabolism	Core	Metabolism
deoC	level1	Core	Core	Core
deoC	level2	Metabolism	Core	Metabolism
group_2777	level1	Core	Core	Core
group_2777	level2	Information storage and processing	Core	Information storage and processing
sdaAB	level1	Core	Core	Core
sdaAB	level2	Metabolism	Core	Metabolism
group_2771	level1	Core	Core	Core
group_2771	level2	Cellular processing and signaling	Core	Cellular processing and signaling
group_2770	level1	Core	Core	Core
group_2770	level2	Unknown	Core	Unknown
group_2769	level1	Core	Core	Core
group_2769	level2	Information storage and processing	Core	Information storage and processing
ktrA	level1	Core	Core	Core
ktrA	level2	Metabolism	Core	Metabolism
rpiA	level1	Core	Core	Core
rpiA	level2	Metabolism	Core	Metabolism
aroD	level1	Core	Core	Core
aroD	level2	Metabolism	Core	Metabolism
group_2757	level1	Core	Core	Core
group_2757	level2	Unknown	Core	Unknown
rplA	level1	Core	Core	Core
rplA	level2	Information storage and processing	Core	Information storage and processing
rnc	level1	Core	Core	Core
rnc	level2	Information storage and processing	Core	Information storage and processing
ftsE	level1	Core	Core	Core
ftsE	level2	Cellular processing and signaling	Core	Cellular processing and signaling
pyrF	level1	Core	Core	Core
pyrF	level2	Metabolism	Core	Metabolism
group_2738	level1	Core	Core	Core
group_2738	level2	Metabolism	Core	Metabolism
group_2737	level1	Core	Core	Core
group_2737	level2	Unknown	Core	Unknown
group_2736	level1	Core	Core	Core
group_2736	level2	Metabolism	Core	Metabolism
group_2734	level1	Core	Core	Core
group_2734	level2	Cellular processing and signaling	Core	Cellular processing and signaling
group_2733	level1	Core	Core	Core
group_2733	level2	Information storage and processing	Core	Information storage and processing
tsaB	level1	Core	Core	Core
tsaB	level2	Cellular processing and signaling	Core	Cellular processing and signaling
group_2732	level1	Core	Core	Core
group_2732	level2	Metabolism	Core	Metabolism
group_2729	level1	Core	Core	Core
group_2729	level2	Cellular processing and signaling	Core	Cellular processing and signaling
group_2725	level1	Core	Core	Core
group_2725	level2	Metabolism	Core	Metabolism
lrgB	level1	Core	Core	Core
lrgB	level2	Cellular processing and signaling	Core	Cellular processing and signaling
group_2721	level1	Core	Core	Core
group_2721	level2	Cellular processing and signaling	Core	Cellular processing and signaling
group_2720	level1	Core	Core	Core
group_2720	level2	Information storage and processing	Core	Information storage and processing
group_2719	level1	Core	Core	Core
group_2719	level2	Cellular processing and signaling	Core	Cellular processing and signaling
yycF	level1	Core	Core	Core
yycF	level2	Information storage and processing	Core	Information storage and processing
nagB	level1	Core	Core	Core
nagB	level2	Metabolism	Core	Metabolism
treR	level1	Core	Core	Core
treR	level2	Information storage and processing	Core	Information storage and processing
deoD	level1	Core	Core	Core
deoD	level2	Metabolism	Core	Metabolism
atpB	level1	Core	Core	Core
atpB	level2	Metabolism	Core	Metabolism
group_2710	level1	Core	Core	Core
group_2710	level2	Information storage and processing	Core	Information storage and processing
group_2707	level1	Core	Core	Core
group_2707	level2	Cellular processing and signaling	Core	Cellular processing and signaling
group_2706	level1	Core	Core	Core
group_2706	level2	Metabolism	Core	Metabolism
group_2701	level1	Core	Core	Core
group_2701	level2	Information storage and processing	Core	Information storage and processing
group_2700	level1	Core	Core	Core
group_2700	level2	Information storage and processing	Core	Information storage and processing
group_2694	level1	Core	Core	Core
group_2694	level2	Cellular processing and signaling	Core	Cellular processing and signaling
group_2693	level1	Core	Core	Core
group_2693	level2	Metabolism	Core	Metabolism
pyrH	level1	Core	Core	Core
pyrH	level2	Metabolism	Core	Metabolism
fabG	level1	Core	Core	Core
fabG	level2	Metabolism	Core	Metabolism
group_2674	level1	Core	Core	Core
group_2674	level2	Metabolism	Core	Metabolism
aphA	level1	Core	Core	Core
aphA	level2	Unknown	Core	Unknown
group_2670	level1	Core	Core	Core
group_2670	level2	Metabolism	Core	Metabolism
group_2669	level1	Core	Core	Core
group_2669	level2	Cellular processing and signaling	Core	Cellular processing and signaling
rlmB	level1	Core	Core	Core
rlmB	level2	Metabolism	Core	Metabolism
xerD	level1	Core	Core	Core
xerD	level2	Information storage and processing	Core	Information storage and processing
group_2654	level1	Core	Core	Core
group_2654	level2	Cellular processing and signaling	Core	Cellular processing and signaling
truA	level1	Core	Core	Core
truA	level2	Information storage and processing	Core	Information storage and processing
group_2653	level1	Core	Core	Core
group_2653	level2	Metabolism	Core	Metabolism
group_2651	level1	Core	Core	Core
group_2651	level2	Metabolism	Core	Metabolism
group_2650	level1	Core	Core	Core
group_2650	level2	Metabolism	Core	Metabolism
pstB_2	level1	Core	Core	Core
pstB_2	level2	Metabolism	Core	Metabolism
group_2642	level1	Core	Core	Core
group_2642	level2	Unknown	Core	Unknown
mecA	level1	Core	Core	Core
mecA	level2	Cellular processing and signaling	Core	Cellular processing and signaling
group_2631	level1	Core	Core	Core
group_2631	level2	Metabolism	Core	Metabolism
group_2630	level1	Core	Core	Core
group_2630	level2	Metabolism	Core	Metabolism
rpsB	level1	Core	Core	Core
rpsB	level2	Information storage and processing	Core	Information storage and processing
group_2629	level1	Core	Core	Core
group_2629	level2	Cellular processing and signaling	Core	Cellular processing and signaling
sufC	level1	Core	Core	Core
sufC	level2	Cellular processing and signaling	Core	Cellular processing and signaling
group_2623	level1	Core	Core	Core
group_2623	level2	Information storage and processing	Core	Information storage and processing
group_2622	level1	Core	Core	Core
group_2622	level2	Cellular processing and signaling	Core	Cellular processing and signaling
group_2617	level1	Core	Core	Core
group_2617	level2	Metabolism	Core	Metabolism
lgt	level1	Core	Core	Core
lgt	level2	Cellular processing and signaling	Core	Cellular processing and signaling
group_2608	level1	Core	Core	Core
group_2608	level2	Metabolism	Core	Metabolism
codY	level1	Core	Core	Core
codY	level2	Information storage and processing	Core	Information storage and processing
group_2599	level1	Core	Core	Core
group_2599	level2	Cellular processing and signaling	Core	Cellular processing and signaling
group_2596	level1	Core	Core	Core
group_2596	level2	Cellular processing and signaling	Core	Cellular processing and signaling
group_2593	level1	Core	Core	Core
group_2593	level2	Metabolism	Core	Metabolism
group_2592	level1	Core	Core	Core
group_2592	level2	Metabolism	Core	Metabolism
racE	level1	Core	Core	Core
racE	level2	Cellular processing and signaling	Core	Cellular processing and signaling
group_2590	level1	Core	Core	Core
group_2590	level2	Metabolism	Core	Metabolism
pstB_1	level1	Core	Core	Core
pstB_1	level2	Metabolism	Core	Metabolism
folP	level1	Core	Core	Core
folP	level2	Metabolism	Core	Metabolism
group_2575	level1	Core	Core	Core
group_2575	level2	Cellular processing and signaling	Core	Cellular processing and signaling
group_2570	level1	Core	Core	Core
group_2570	level2	Unknown	Core	Unknown
group_2569	level1	Core	Core	Core
group_2569	level2	Metabolism	Core	Metabolism
group_2568	level1	Core	Core	Core
group_2568	level2	Metabolism	Core	Metabolism
group_2567	level1	Core	Core	Core
group_2567	level2	Cellular processing and signaling	Core	Cellular processing and signaling
group_2561	level1	Core	Core	Core
group_2561	level2	Unknown	Core	Unknown
group_2554	level1	Core	Core	Core
group_2554	level2	Metabolism	Core	Metabolism
group_2550	level1	Core	Core	Core
group_2550	level2	Metabolism	Core	Metabolism
prmC	level1	Core	Core	Core
prmC	level2	Information storage and processing	Core	Information storage and processing
group_2549	level1	Core	Core	Core
group_2549	level2	Unknown	Core	Unknown
group_2548	level1	Core	Core	Core
group_2548	level2	Cellular processing and signaling	Core	Cellular processing and signaling
group_2547	level1	Core	Core	Core
group_2547	level2	Metabolism	Core	Metabolism
purR	level1	Core	Core	Core
purR	level2	Metabolism	Core	Metabolism
group_2541	level1	Core	Core	Core
group_2541	level2	Unknown	Core	Unknown
group_2540	level1	Core	Core	Core
group_2540	level2	Metabolism	Core	Metabolism
group_2539	level1	Core	Core	Core
group_2539	level2	Cellular processing and signaling	Core	Cellular processing and signaling
group_2534	level1	Core	Core	Core
group_2534	level2	Unknown	Core	Unknown
cdaA	level1	Core	Core	Core
cdaA	level2	Unknown	Core	Unknown
group_2529	level1	Core	Core	Core
group_2529	level2	Cellular processing and signaling	Core	Cellular processing and signaling
group_2527	level1	Core	Core	Core
group_2527	level2	Metabolism	Core	Metabolism
group_2525	level1	Core	Core	Core
group_2525	level2	Cellular processing and signaling	Core	Cellular processing and signaling
group_2520	level1	Core	Core	Core
group_2520	level2	Metabolism	Core	Metabolism
group_2516	level1	Core	Core	Core
group_2516	level2	Metabolism	Core	Metabolism
rsmI	level1	Core	Core	Core
rsmI	level2	Metabolism	Core	Metabolism
group_2514	level1	Core	Core	Core
group_2514	level2	Metabolism	Core	Metabolism
rfbA	level1	Core	Core	Core
rfbA	level2	Metabolism	Core	Metabolism
group_2510	level1	Core	Core	Core
group_2510	level2	Cellular processing and signaling	Core	Cellular processing and signaling
group_2509	level1	Core	Core	Core
group_2509	level2	Metabolism	Core	Metabolism
rsmA	level1	Core	Core	Core
rsmA	level2	Information storage and processing	Core	Information storage and processing
rsgA	level1	Core	Core	Core
rsgA	level2	Metabolism	Core	Metabolism
group_2505	level1	Core	Core	Core
group_2505	level2	Information storage and processing	Core	Information storage and processing
group_2503	level1	Core	Core	Core
group_2503	level2	Metabolism	Core	Metabolism
group_2502	level1	Core	Core	Core
group_2502	level2	Metabolism	Core	Metabolism
group_2499	level1	Core	Core	Core
group_2499	level2	Metabolism	Core	Metabolism
group_2497	level1	Core	Core	Core
group_2497	level2	Unknown	Core	Unknown
isdE	level1	Core	Core	Core
isdE	level2	Metabolism	Core	Metabolism
truB	level1	Core	Core	Core
truB	level2	Information storage and processing	Core	Information storage and processing
group_2496	level1	Core	Core	Core
group_2496	level2	Unknown	Core	Unknown
pstA_1	level1	Core	Core	Core
pstA_1	level2	Metabolism	Core	Metabolism
rapZ	level1	Core	Core	Core
rapZ	level2	Unknown	Core	Unknown
group_2491	level1	Core	Core	Core
group_2491	level2	Cellular processing and signaling	Core	Cellular processing and signaling
group_2487	level1	Core	Core	Core
group_2487	level2	Metabolism	Core	Metabolism
group_2485	level1	Core	Core	Core
group_2485	level2	Metabolism	Core	Metabolism
group_2482	level1	Core	Core	Core
group_2482	level2	Unknown	Core	Unknown
hasC	level1	Core	Core	Core
hasC	level2	Cellular processing and signaling	Core	Cellular processing and signaling
group_2480	level1	Core	Core	Core
group_2480	level2	Information storage and processing	Core	Information storage and processing
group_2476	level1	Core	Core	Core
group_2476	level2	Metabolism	Core	Metabolism
group_2472	level1	Core	Core	Core
group_2472	level2	Unknown	Core	Unknown
group_2468	level1	Core	Core	Core
group_2468	level2	Information storage and processing	Core	Information storage and processing
trxB	level1	Core	Core	Core
trxB	level2	Metabolism	Core	Metabolism
glyQ	level1	Core	Core	Core
glyQ	level2	Information storage and processing	Core	Information storage and processing
lmb	level1	Core	Core	Core
lmb	level2	Metabolism	Core	Metabolism
coaA	level1	Core	Core	Core
coaA	level2	Metabolism	Core	Metabolism
group_2464	level1	Core	Core	Core
group_2464	level2	Metabolism	Core	Metabolism
group_2463	level1	Core	Core	Core
group_2463	level2	Cellular processing and signaling	Core	Cellular processing and signaling
group_2461	level1	Core	Core	Core
group_2461	level2	Cellular processing and signaling	Core	Cellular processing and signaling
group_2460	level1	Core	Core	Core
group_2460	level2	Metabolism	Core	Metabolism
ftsX	level1	Core	Core	Core
ftsX	level2	Cellular processing and signaling	Core	Cellular processing and signaling
hprK	level1	Core	Core	Core
hprK	level2	Metabolism	Core	Metabolism
group_2456	level1	Core	Core	Core
group_2456	level2	Metabolism	Core	Metabolism
group_2455	level1	Core	Core	Core
group_2455	level2	Metabolism	Core	Metabolism
group_2452	level1	Core	Core	Core
group_2452	level2	Metabolism	Core	Metabolism
fmt	level1	Core	Core	Core
fmt	level2	Information storage and processing	Core	Information storage and processing
cysK	level1	Core	Core	Core
cysK	level2	Metabolism	Core	Metabolism
birA	level1	Core	Core	Core
birA	level2	Metabolism	Core	Metabolism
group_2448	level1	Core	Core	Core
group_2448	level2	Unknown	Core	Unknown
group_2446	level1	Core	Core	Core
group_2446	level2	Metabolism	Core	Metabolism
arcC	level1	Core	Core	Core
arcC	level2	Metabolism	Core	Metabolism
group_2439	level1	Core	Core	Core
group_2439	level2	Information storage and processing	Core	Information storage and processing
group_2437	level1	Core	Core	Core
group_2437	level2	Metabolism	Core	Metabolism
nrdF_2	level1	Core	Core	Core
nrdF_2	level2	Metabolism	Core	Metabolism
group_2435	level1	Core	Core	Core
group_2435	level2	Unknown	Core	Unknown
group_2432	level1	Core	Core	Core
group_2432	level2	Information storage and processing	Core	Information storage and processing
group_2430	level1	Core	Core	Core
group_2430	level2	Metabolism	Core	Metabolism
dusB	level1	Core	Core	Core
dusB	level2	Metabolism	Core	Metabolism
group_2424	level1	Core	Core	Core
group_2424	level2	Metabolism	Core	Metabolism
group_2421	level1	Core	Core	Core
group_2421	level2	Metabolism	Core	Metabolism
group_2420	level1	Core	Core	Core
group_2420	level2	Metabolism	Core	Metabolism
group_2418	level1	Core	Core	Core
group_2418	level2	Metabolism	Core	Metabolism
group_2414	level1	Core	Core	Core
group_2414	level2	Unknown	Core	Unknown
pta	level1	Core	Core	Core
pta	level2	Metabolism	Core	Metabolism
group_2413	level1	Core	Core	Core
group_2413	level2	Cellular processing and signaling	Core	Cellular processing and signaling
ccpA	level1	Core	Core	Core
ccpA	level2	Information storage and processing	Core	Information storage and processing
group_2410	level1	Core	Core	Core
group_2410	level2	Metabolism	Core	Metabolism
plr	level1	Core	Core	Core
plr	level2	Metabolism	Core	Metabolism
mraY	level1	Core	Core	Core
mraY	level2	Cellular processing and signaling	Core	Cellular processing and signaling
pfkA	level1	Core	Core	Core
pfkA	level2	Metabolism	Core	Metabolism
group_2403	level1	Core	Core	Core
group_2403	level2	Metabolism	Core	Metabolism
argF	level1	Core	Core	Core
argF	level2	Metabolism	Core	Metabolism
nrdF_1	level1	Core	Core	Core
nrdF_1	level2	Metabolism	Core	Metabolism
group_2400	level1	Core	Core	Core
group_2400	level2	Metabolism	Core	Metabolism
tsaD	level1	Core	Core	Core
tsaD	level2	Information storage and processing	Core	Information storage and processing
group_2398	level1	Core	Core	Core
group_2398	level2	Information storage and processing	Core	Information storage and processing
group_2397	level1	Core	Core	Core
group_2397	level2	Metabolism	Core	Metabolism
group_2395	level1	Core	Core	Core
group_2395	level2	Metabolism	Core	Metabolism
trpS	level1	Core	Core	Core
trpS	level2	Information storage and processing	Core	Information storage and processing
group_2394	level1	Core	Core	Core
group_2394	level2	Metabolism	Core	Metabolism
queA	level1	Core	Core	Core
queA	level2	Metabolism	Core	Metabolism
group_2386	level1	Core	Core	Core
group_2386	level2	Metabolism	Core	Metabolism
group_2385	level1	Core	Core	Core
group_2385	level2	Information storage and processing	Core	Information storage and processing
group_2384	level1	Core	Core	Core
group_2384	level2	Unknown	Core	Unknown
group_2383	level1	Core	Core	Core
group_2383	level2	Cellular processing and signaling	Core	Cellular processing and signaling
hrcA	level1	Core	Core	Core
hrcA	level2	Information storage and processing	Core	Information storage and processing
group_2382	level1	Core	Core	Core
group_2382	level2	Cellular processing and signaling	Core	Cellular processing and signaling
tsf	level1	Core	Core	Core
tsf	level2	Information storage and processing	Core	Information storage and processing
group_2374	level1	Core	Core	Core
group_2374	level2	Metabolism	Core	Metabolism
group_2371	level1	Core	Core	Core
group_2371	level2	Cellular processing and signaling	Core	Cellular processing and signaling
group_2370	level1	Core	Core	Core
group_2370	level2	Metabolism	Core	Metabolism
group_2369	level1	Core	Core	Core
group_2369	level2	Cellular processing and signaling	Core	Cellular processing and signaling
prsA	level1	Core	Core	Core
prsA	level2	Cellular processing and signaling	Core	Cellular processing and signaling
pepA	level1	Core	Core	Core
pepA	level2	Metabolism	Core	Metabolism
group_2365	level1	Core	Core	Core
group_2365	level2	Metabolism	Core	Metabolism
group_2361	level1	Core	Core	Core
group_2361	level2	Unknown	Core	Unknown
group_2357	level1	Core	Core	Core
group_2357	level2	Metabolism	Core	Metabolism
group_2351	level1	Core	Core	Core
group_2351	level2	Metabolism	Core	Metabolism
group_2345	level1	Core	Core	Core
group_2345	level2	Unknown	Core	Unknown
recF	level1	Core	Core	Core
recF	level2	Information storage and processing	Core	Information storage and processing
msrB_2	level1	Core	Core	Core
msrB_2	level2	Metabolism	Core	Metabolism
ychF	level1	Core	Core	Core
ychF	level2	Information storage and processing	Core	Information storage and processing
group_2334	level1	Core	Core	Core
group_2334	level2	Metabolism	Core	Metabolism
group_2333	level1	Core	Core	Core
group_2333	level2	Cellular processing and signaling	Core	Cellular processing and signaling
yqeH	level1	Core	Core	Core
yqeH	level2	Unknown	Core	Unknown
mnmA	level1	Core	Core	Core
mnmA	level2	Information storage and processing	Core	Information storage and processing
rpoD	level1	Core	Core	Core
rpoD	level2	Information storage and processing	Core	Information storage and processing
group_2324	level1	Core	Core	Core
group_2324	level2	Cellular processing and signaling	Core	Cellular processing and signaling
group_2323	level1	Core	Core	Core
group_2323	level2	Metabolism	Core	Metabolism
ugpC	level1	Core	Core	Core
ugpC	level2	Metabolism	Core	Metabolism
dnaN	level1	Core	Core	Core
dnaN	level2	Information storage and processing	Core	Information storage and processing
group_2312	level1	Core	Core	Core
group_2312	level2	Metabolism	Core	Metabolism
tgt	level1	Core	Core	Core
tgt	level2	Metabolism	Core	Metabolism
nagA	level1	Core	Core	Core
nagA	level2	Metabolism	Core	Metabolism
group_2302	level1	Core	Core	Core
group_2302	level2	Metabolism	Core	Metabolism
group_2276	level1	Core	Core	Core
group_2276	level2	Metabolism	Core	Metabolism
group_2247	level1	Core	Core	Core
group_2247	level2	Cellular processing and signaling	Core	Cellular processing and signaling
group_2209	level1	Core	Core	Core
group_2209	level2	Information storage and processing	Core	Information storage and processing
group_2206	level1	Core	Core	Core
group_2206	level2	Metabolism	Core	Metabolism
group_2194	level1	Core	Core	Core
group_2194	level2	Metabolism	Core	Metabolism
group_2165	level1	Core	Core	Core
group_2165	level2	Metabolism	Core	Metabolism
metK	level1	Core	Core	Core
metK	level2	Metabolism	Core	Metabolism
group_2086	level1	Core	Core	Core
group_2086	level2	Unknown	Core	Unknown
rpsA	level1	Core	Core	Core
rpsA	level2	Information storage and processing	Core	Information storage and processing
group_2043	level1	Core	Core	Core
group_2043	level2	Metabolism	Core	Metabolism
group_2027	level1	Core	Core	Core
group_2027	level2	Metabolism	Core	Metabolism
group_2017	level1	Core	Core	Core
group_2017	level2	Metabolism	Core	Metabolism
sstT	level1	Core	Core	Core
sstT	level2	Metabolism	Core	Metabolism
group_1992	level1	Core	Core	Core
group_1992	level2	Cellular processing and signaling	Core	Cellular processing and signaling
group_1971	level1	Core	Core	Core
group_1971	level2	Cellular processing and signaling	Core	Cellular processing and signaling
group_1965	level1	Core	Core	Core
group_1965	level2	Cellular processing and signaling	Core	Cellular processing and signaling
clpX	level1	Core	Core	Core
clpX	level2	Cellular processing and signaling	Core	Cellular processing and signaling
arcA	level1	Core	Core	Core
arcA	level2	Metabolism	Core	Metabolism
group_1897	level1	Core	Core	Core
group_1897	level2	Unknown	Core	Unknown
group_1866	level1	Core	Core	Core
group_1866	level2	Metabolism	Core	Metabolism
group_1851	level1	Core	Core	Core
group_1851	level2	Metabolism	Core	Metabolism
dltB	level1	Core	Core	Core
dltB	level2	Cellular processing and signaling	Core	Cellular processing and signaling
rseP	level1	Core	Core	Core
rseP	level2	Cellular processing and signaling	Core	Cellular processing and signaling
group_1842	level1	Core	Core	Core
group_1842	level2	Cellular processing and signaling	Core	Cellular processing and signaling
group_1823	level1	Core	Core	Core
group_1823	level2	Cellular processing and signaling	Core	Cellular processing and signaling
group_1807	level1	Core	Core	Core
group_1807	level2	Information storage and processing	Core	Information storage and processing
group_1795	level1	Core	Core	Core
group_1795	level2	Metabolism	Core	Metabolism
group_1788	level1	Core	Core	Core
group_1788	level2	Metabolism	Core	Metabolism
murA	level1	Core	Core	Core
murA	level2	Cellular processing and signaling	Core	Cellular processing and signaling
group_1780	level1	Core	Core	Core
group_1780	level2	Cellular processing and signaling	Core	Cellular processing and signaling
group_1769	level1	Core	Core	Core
group_1769	level2	Metabolism	Core	Metabolism
group_1767	level1	Core	Core	Core
group_1767	level2	Metabolism	Core	Metabolism
group_1751	level1	Core	Core	Core
group_1751	level2	Metabolism	Core	Metabolism
group_1743	level1	Core	Core	Core
group_1743	level2	Unknown	Core	Unknown
group_1740	level1	Core	Core	Core
group_1740	level2	Cellular processing and signaling	Core	Cellular processing and signaling
group_1730	level1	Core	Core	Core
group_1730	level2	Cellular processing and signaling	Core	Cellular processing and signaling
group_1710	level1	Core	Core	Core
group_1710	level2	Metabolism	Core	Metabolism
eno	level1	Core	Core	Core
eno	level2	Metabolism	Core	Metabolism
obgE	level1	Core	Core	Core
obgE	level2	Unknown	Core	Unknown
ftsZ	level1	Core	Core	Core
ftsZ	level2	Cellular processing and signaling	Core	Cellular processing and signaling
group_1623	level1	Core	Core	Core
group_1623	level2	Cellular processing and signaling	Core	Cellular processing and signaling
murC	level1	Core	Core	Core
murC	level2	Cellular processing and signaling	Core	Cellular processing and signaling
group_1582	level1	Core	Core	Core
group_1582	level2	Cellular processing and signaling	Core	Cellular processing and signaling
group_1581	level1	Core	Core	Core
group_1581	level2	Unknown	Core	Unknown
nth	level1	Core	Core	Core
nth	level2	Information storage and processing	Core	Information storage and processing
group_1579	level1	Core	Core	Core
group_1579	level2	Metabolism	Core	Metabolism
group_1578	level1	Core	Core	Core
group_1578	level2	Metabolism	Core	Metabolism
group_1576	level1	Core	Core	Core
group_1576	level2	Information storage and processing	Core	Information storage and processing
xseA	level1	Core	Core	Core
xseA	level2	Information storage and processing	Core	Information storage and processing
asnS	level1	Core	Core	Core
asnS	level2	Information storage and processing	Core	Information storage and processing
glnA	level1	Core	Core	Core
glnA	level2	Metabolism	Core	Metabolism
group_1522	level1	Core	Core	Core
group_1522	level2	Metabolism	Core	Metabolism
vicK	level1	Core	Core	Core
vicK	level2	Cellular processing and signaling	Core	Cellular processing and signaling
dnaA	level1	Core	Core	Core
dnaA	level2	Information storage and processing	Core	Information storage and processing
glmM	level1	Core	Core	Core
glmM	level2	Metabolism	Core	Metabolism
murD	level1	Core	Core	Core
murD	level2	Cellular processing and signaling	Core	Cellular processing and signaling
dnaB	level1	Core	Core	Core
dnaB	level2	Information storage and processing	Core	Information storage and processing
group_1485	level1	Core	Core	Core
group_1485	level2	Metabolism	Core	Metabolism
ftsA	level1	Core	Core	Core
ftsA	level2	Cellular processing and signaling	Core	Cellular processing and signaling
group_1465	level1	Core	Core	Core
group_1465	level2	Metabolism	Core	Metabolism
group_1425	level1	Core	Core	Core
group_1425	level2	Unknown	Core	Unknown
recX	level1	Core	Core	Core
recX	level2	Unknown	Core	Unknown
mnmE	level1	Core	Core	Core
mnmE	level2	Unknown	Core	Unknown
group_1420	level1	Core	Core	Core
group_1420	level2	Metabolism	Core	Metabolism
glmU	level1	Core	Core	Core
glmU	level2	Cellular processing and signaling	Core	Cellular processing and signaling
group_1411	level1	Core	Core	Core
group_1411	level2	Cellular processing and signaling	Core	Cellular processing and signaling
group_1405	level1	Core	Core	Core
group_1405	level2	Metabolism	Core	Metabolism
group_1395	level1	Core	Core	Core
group_1395	level2	Unknown	Core	Unknown
group_1394	level1	Core	Core	Core
group_1394	level2	Cellular processing and signaling	Core	Cellular processing and signaling
group_1388	level1	Core	Core	Core
group_1388	level2	Metabolism	Core	Metabolism
group_1383	level1	Core	Core	Core
group_1383	level2	Cellular processing and signaling	Core	Cellular processing and signaling
fabZ	level1	Core	Core	Core
fabZ	level2	Metabolism	Core	Metabolism
group_1362	level1	Core	Core	Core
group_1362	level2	Metabolism	Core	Metabolism
pabB	level1	Core	Core	Core
pabB	level2	Metabolism	Core	Metabolism
glpO	level1	Core	Core	Core
glpO	level2	Metabolism	Core	Metabolism
group_1346	level1	Core	Core	Core
group_1346	level2	Metabolism	Core	Metabolism
sufB	level1	Core	Core	Core
sufB	level2	Cellular processing and signaling	Core	Cellular processing and signaling
group_1343	level1	Core	Core	Core
group_1343	level2	Cellular processing and signaling	Core	Cellular processing and signaling
group_1341	level1	Core	Core	Core
group_1341	level2	Metabolism	Core	Metabolism
atpD	level1	Core	Core	Core
atpD	level2	Metabolism	Core	Metabolism
amaP	level1	Core	Core	Core
amaP	level2	Unknown	Core	Unknown
group_1335	level1	Core	Core	Core
group_1335	level2	Unknown	Core	Unknown
group_1333	level1	Core	Core	Core
group_1333	level2	Information storage and processing	Core	Information storage and processing
group_1323	level1	Core	Core	Core
group_1323	level2	Unknown	Core	Unknown
group_1321	level1	Core	Core	Core
group_1321	level2	Unknown	Core	Unknown
gatB	level1	Core	Core	Core
gatB	level2	Information storage and processing	Core	Information storage and processing
group_1298	level1	Core	Core	Core
group_1298	level2	Information storage and processing	Core	Information storage and processing
group_1291	level1	Core	Core	Core
group_1291	level2	Metabolism	Core	Metabolism
group_1286	level1	Core	Core	Core
group_1286	level2	Cellular processing and signaling	Core	Cellular processing and signaling
gltX	level1	Core	Core	Core
gltX	level2	Information storage and processing	Core	Information storage and processing
group_1277	level1	Core	Core	Core
group_1277	level2	Metabolism	Core	Metabolism
nrdG	level1	Core	Core	Core
nrdG	level2	Metabolism	Core	Metabolism
group_1270	level1	Core	Core	Core
group_1270	level2	Unknown	Core	Unknown
group_1264	level1	Core	Core	Core
group_1264	level2	Metabolism	Core	Metabolism
group_1262	level1	Core	Core	Core
group_1262	level2	Metabolism	Core	Metabolism
araD	level1	Core	Core	Core
araD	level2	Information storage and processing	Core	Information storage and processing
tpiA	level1	Core	Core	Core
tpiA	level2	Metabolism	Core	Metabolism
group_1261	level1	Core	Core	Core
group_1261	level2	Metabolism	Core	Metabolism
emm~~~smc_1~~~emm5~~~smc_2~~~emm6	level1	Core	Core	Core
emm~~~smc_1~~~emm5~~~smc_2~~~emm6	level2	Cellular processing and signaling	Core	Cellular processing and signaling
cadA_4~~~cadA~~~cadA_5~~~cadA_2~~~cadA_1	level1	Core	Core	Core
cadA_4~~~cadA~~~cadA_5~~~cadA_2~~~cadA_1	level2	Metabolism	Core	Metabolism
prmA	level1	Core	Core	Core
prmA	level2	Information storage and processing	Core	Information storage and processing
group_1247	level1	Core	Core	Core
group_1247	level2	Information storage and processing	Core	Information storage and processing
gatA	level1	Core	Core	Core
gatA	level2	Information storage and processing	Core	Information storage and processing
group_1231	level1	Core	Core	Core
group_1231	level2	Information storage and processing	Core	Information storage and processing
guaB	level1	Core	Core	Core
guaB	level2	Metabolism	Core	Metabolism
group_1207	level1	Core	Core	Core
group_1207	level2	Cellular processing and signaling	Core	Cellular processing and signaling
group_1178	level1	Core	Core	Core
group_1178	level2	Unknown	Core	Unknown
lysS	level1	Core	Core	Core
lysS	level2	Information storage and processing	Core	Information storage and processing
group_1165	level1	Core	Core	Core
group_1165	level2	Metabolism	Core	Metabolism
malQ	level1	Core	Core	Core
malQ	level2	Metabolism	Core	Metabolism
group_1152	level1	Core	Core	Core
group_1152	level2	Cellular processing and signaling	Core	Cellular processing and signaling
pyk	level1	Core	Core	Core
pyk	level2	Metabolism	Core	Metabolism
group_1138	level1	Core	Core	Core
group_1138	level2	Metabolism	Core	Metabolism
group_1133	level1	Core	Core	Core
group_1133	level2	Unknown	Core	Unknown
atpA	level1	Core	Core	Core
atpA	level2	Metabolism	Core	Metabolism
group_1113	level1	Core	Core	Core
group_1113	level2	Metabolism	Core	Metabolism
group_1093	level1	Core	Core	Core
group_1093	level2	Unknown	Core	Unknown
group_1091	level1	Core	Core	Core
group_1091	level2	Metabolism	Core	Metabolism
group_1087	level1	Core	Core	Core
group_1087	level2	Unknown	Core	Unknown
rlmD_2~~~rlmD_3~~~rlmD_1	level1	Core	Core	Core
[truncated: 10,457 more rows]

## Sheet: Fig.3b_Supp.Fig.7
tsne1D	tsne2D	genome	insertion	cluster	cluster_prob	fragmented	shape	MGE	species
-3.90564	-38.5654	11791_7_71	33	40	0.5966905355625884	0	0	ICE	pyo
-3.51707	-39.2652	11791_7_72	33	40	0.7388419395757325	0	0	ICE	pyo
-27.1633	21.294681424996252	11791_7_72	38	NA	NA	0	2	Phage	pyo
-29.1359	-7.66841	11791_7_72	55	9	0.4705987929532941	0	0	ME	pyo
0.22234427619488417	35.60522783082186	11791_7_73	38	4	0.16611914570308337	0	0	Phage	pyo
-5.77661	37.86477130609464	11791_7_74	17	3	0.3777817172220372	0	0	Phage	pyo
26.104598066203195	-8.28337	11791_7_74	22	31	0.4073663190647725	0	0	ME	pyo
-16.1301	5.079343648815637	11791_7_74	38	17	0.2767791696671794	0	0	Phage	pyo
-32.5054	-11.8988	11791_7_75	2	8	0.8179848130559202	0	0	ME	pyo
-16.1703	5.051604734009615	11791_7_75	38	17	0.28225495735307105	0	0	Phage	pyo
-38.01	7.389228322757099	11791_7_77	43	12	0.4499383446809861	0	0	Phage	pyo
-18.9925	10.131632513221184	11791_7_78	38	NA	NA	0	2	Phage	pyo
-29.2098	-7.6398	11791_7_79	55	9	0.4846870807945884	0	0	ME	pyo
-2.06195	-37.8729	11791_7_81	33	40	0.8091965984223103	0	0	ICE	pyo
-26.6661	19.837324224753445	11791_7_81	38	15	0.10139084232365339	0	0	Phage	pyo
23.45790734372751	18.3421	11791_7_83	22	25	0.618781	0	0	ME	pyo
7.863541323382085	-35.7315	11791_7_83	33	38	0.6339926589337821	0	0	ICE	pyo
-1.95224	-38.4793	11791_7_84	33	40	0.7122436714759732	0	0	ICE	pyo
24.8968	-8.86124	11791_7_85	22	31	0.10703321999079111	0	0	ME	pyo
24.9022	-8.85187	11791_7_86	22	31	0.11156637501039798	0	0	ME	pyo
-32.187	-11.5977	11791_7_87	2	8	0.8290184430240213	0	0	ME	pyo
18.04473952740282	-12.8255	11791_7_88	22	NA	NA	0	2	ME	pyo
-0.0508695	-38.0296	11791_7_89	33	40	0.4438038903012849	0	0	ICE	pyo
0.6398397488756205	34.02828423411404	11791_7_89	38	4	0.12270522201905422	0	0	Phage	pyo
33.15027666431087	10.054300355763456	11791_7_90	22	27	0.5055953422644068	0	0	ME	pyo
0.7982618605485171	-34.1421	11791_7_90	33	NA	NA	0	2	ME	pyo
18.04163961800898	-12.8237	11791_7_92	22	NA	NA	0	2	ME	pyo
4.061300323276562	-40.7137	11791_7_93	33	NA	NA	0	2	ICE	pyo
-19.5337	1.6653158660788694	11791_7_93	38	17	0.49549796378381916	0	0	Phage	pyo
-25.7634	18.036702474615012	11791_7_94	38	15	0.0776701	0	0	Phage	pyo
31.983414628675973	10.276704788991983	11791_7_95	22	27	0.5700880053980983	0	0	ME	pyo
-20.2273	2.543120999191414	11791_7_95	38	17	0.697611	0	0	Phage	pyo
-2.06959	-37.8752	11822_8_11	33	40	0.8092591290662442	0	0	ICE	pyo
0.6401761075434236	34.02717313944494	11822_8_11	38	4	0.12242437481190817	0	0	Phage	pyo
-3.52444	-39.2137	11822_8_13	33	40	0.7383873490723156	0	0	ICE	pyo
-22.7125	7.258482620977148	11822_8_13	43	NA	NA	0	2	Phage	pyo
-12.1675	34.5694	11822_8_13	52	1	0.2898790565560023	0	0	Phage	pyo
24.434871238408217	-3.25511	11822_8_14	22	NA	NA	0	2	ME	pyo
7.806224852160389	-35.6869	11822_8_14	33	38	0.6446586174750528	0	0	ICE	pyo
19.665027809111308	-27.99	11822_8_15	33	NA	NA	0	2	ICE	pyo
0.2215983148862689	35.60333004232223	11822_8_15	38	4	0.16517085480671584	0	0	Phage	pyo
-1.92665	-38.4887	11822_8_16	33	40	0.7070748684201492	0	0	ICE	pyo
-25.7863	18.07967149404516	11822_8_16	38	15	0.0612379	0	0	Phage	pyo
18.048227907903534	-12.8212	11822_8_17	22	NA	NA	0	2	ME	pyo
-4.35439	-40.4337	11822_8_17	33	40	0.4207795625222904	0	0	ICE	pyo
-32.187	-11.5977	11822_8_18	2	8	0.8290184430240213	0	0	ME	pyo
24.9022	-8.85187	11822_8_19	22	31	0.11156637501039798	0	0	ME	pyo
-12.1666	34.56967283142879	11822_8_19	52	1	0.2896543919307808	0	0	Phage	pyo
-21.1702	9.255584889689429	11822_8_20	43	NA	NA	0	2	Phage	pyo
-3.64481	-34.5129	11822_8_21	33	40	0.024375504936508783	0	0	ICE	pyo
-29.1411	-7.68813	11822_8_21	55	9	0.4605443817361448	0	0	ME	pyo
-5.82663	37.84269624179224	11822_8_23	17	3	0.35921019778561064	0	0	Phage	pyo
28.60106078157653	-5.75519	11822_8_23	22	31	0.0387881	0	0	ME	pyo
0.4696347836625729	-39.7492	11822_8_23	33	40	0.39713316085549205	0	0	ICE	pyo
31.983414628675973	10.276704788991983	11822_8_26	22	27	0.5700880053980983	0	0	ME	pyo
-28.52	12.438017673304662	11822_8_27	28	NA	NA	0	2	Phage	pyo
-1.91957	-38.4935	11822_8_27	33	40	0.7049126708210128	0	0	ICE	pyo
10.440095229557588	18.000300640267547	11822_8_28	22	NA	NA	0	2	ME	pyo
-13.7501	36.50938859143626	11822_8_28	51	1	0.6271829827848459	0	0	Phage	pyo
-4.14337	-36.7896	11822_8_29	33	40	0.44457273581484985	0	0	ICE	pyo
19.665027809111308	-27.99	11822_8_4	33	NA	NA	0	2	ICE	pyo
0.22234427619488417	35.60522783082186	11822_8_4	38	4	0.16611914570308337	0	0	Phage	pyo
-32.5054	-11.8988	11822_8_5	2	8	0.8179848130559202	0	0	ME	pyo
-16.1703	5.051604734009615	11822_8_5	38	17	0.28225495735307105	0	0	Phage	pyo
-5.82887	38.21569432649795	11822_8_6	17	3	0.4755875419064071	0	0	Phage	pyo
18.042656779680893	-12.8247	11822_8_6	22	NA	NA	0	2	ME	pyo
0.22234427619488417	35.60522783082186	11822_8_7	38	4	0.16611914570308337	0	0	Phage	pyo
14.638543574990145	-8.48821	11822_8_9	22	NA	NA	0	2	ME	pyo
-0.849908	-38.2308	11822_8_9	33	40	0.6681878795296615	0	0	ICE	pyo
-29.1162	-7.65701	11822_8_9	55	9	0.4892358796540244	0	0	ME	pyo
20.63192869013584	24.468235205405065	11826_4_60	22	NA	NA	0	2	ME	pyo
23.407410491930104	18.41885800370823	11826_4_62	22	25	0.6330866028683323	0	0	ME	pyo
7.797155295201793	-36.1097	11826_4_62	33	38	0.6755296423711047	0	0	ICE	pyo
-6.23901	12.809356470978848	11826_4_63	19	18	0.42524181380673476	0	0	Phage	pyo
26.42671897404632	-7.5672	11826_4_63	22	31	0.4325537760183592	0	0	ME	pyo
-17.2117	38.6619	11826_4_63	51	1	2.8291869061369986e-4	0	0	Phage	pyo
-6.23901	12.809356470978848	11826_4_64	19	18	0.42524181380673476	0	0	Phage	pyo
26.426715789244984	-7.56681	11826_4_64	22	31	0.43243124948135914	0	0	ME	pyo
-17.2117	38.6619	11826_4_64	51	1	2.8291869061369986e-4	0	0	Phage	pyo
26.426596113567875	-7.56679	11826_4_65	22	31	0.4324653781638003	0	0	ME	pyo
-38.204	9.603148537715557	11826_4_65	43	12	0.6810498839871023	0	0	Phage	pyo
-17.211	38.66181562772192	11826_4_65	51	1	4.6514172193108606e-4	0	0	Phage	pyo
19.813020906414295	0.4600752318336765	11826_4_67	22	29	0.291551	0	0	ME	pyo
0.7920801740707676	34.54414483301552	11826_4_67	38	4	0.34095845685264425	0	0	Phage	pyo
-22.2848	10.06107485511244	11826_4_67	43	NA	NA	0	2	Phage	pyo
13.055156999311889	-20.4115	11826_4_68	22	36	0.4169985932759777	0	1	ME	SDSE
-7.81496	-9.15271	11826_4_68	47	11	0.13430096138807848	0	1	ME	SDSE
-7.81496	-9.15271	11826_4_69	47	11	0.13430096138807848	0	1	ME	SDSE
-6.23901	12.809356470978848	11826_4_71	19	18	0.42524181380673476	0	0	Phage	pyo
26.42671577631117	-7.56681	11826_4_71	22	31	0.4324312555092369	0	0	ME	pyo
-17.2117	38.6619	11826_4_71	51	1	2.8291869061369986e-4	0	0	Phage	pyo
20.443809384710363	20.342961829681553	11826_4_73	22	24	0.4134654726993559	0	0	ME	pyo
3.9012115213214194	-40.8145	11826_4_75	33	NA	NA	0	2	ICE	pyo
3.737891847676225	34.91600349090467	11826_4_75	38	NA	NA	0	2	Phage	pyo
-38.4696	9.617089459879027	11826_4_75	43	12	0.6358826590825037	0	0	Phage	pyo
-6.23901	12.809356470978848	11826_4_79	19	18	0.42524181380673476	0	0	Phage	pyo
26.426719168777534	-7.5672	11826_4_79	22	31	0.4325537051404464	0	0	ME	pyo
-17.2125	38.66122742506504	11826_4_79	51	1	0	0	0	Phage	pyo
-25.7059	10.757351247823138	11826_4_80	28	NA	NA	0	2	Phage	pyo
32.64028338285882	8.282197906931462	11826_4_84	22	27	0.5504139465842952	0	0	ME	pyo
-28.1292	19.628184216846133	11826_4_86	38	NA	NA	0	2	Phage	pyo
20.63192869013584	24.468235205405065	11826_4_87	22	NA	NA	0	2	ME	pyo
20.63192869013584	24.468235205405065	11826_4_88	22	NA	NA	0	2	ME	pyo
32.814837057960276	8.251122304332867	11826_4_89	22	27	0.509113	0	0	ME	pyo
16.550163953201373	-8.25318	11826_4_90	22	33	0.5667185805582782	0	0	ME	pyo
-10.9408	10.140679162230684	11826_4_90	38	18	0.0628067	0	0	Phage	pyo
-1.68031	41.92204288493818	11826_4_91	15	3	0.12631385366432313	0	0	Phage	pyo
37.95340914172112	10.76720413267265	11826_4_91	22	26	0.2302753626431146	0	0	ME	pyo
18.56693990837281	26.210973409984565	11826_4_92	22	NA	NA	0	2	ME	pyo
14.148827518275308	-6.14267	19944_6_137	22	32	0.4286983112496281	0	0	ME	pyo
-36.5471	8.140993780329374	19944_6_137	28	12	0.8204452902152006	0	0	Phage	pyo
2.242443117540116	27.97717546698776	19944_6_137	38	2	0.5754144551615106	0	0	Phage	pyo
0.9552360204595638	1.5411080226957004	19944_6_137	45	19	0.8431328711387902	0	0	Phage	pyo
-37.3332	9.897082455506862	19944_6_138	28	12	0.49880642154021765	0	0	Phage	pyo
1.4410160700115382	37.38336313800798	19944_6_139	38	4	0.7319227941637383	0	0	Phage	pyo
-9.22524	21.877418575670724	19944_6_140	17	18	0.4260561607165158	0	0	ME	pyo
17.20273836057871	21.119361455659146	19944_6_140	22	23	0.5516164514804521	0	0	ME	pyo
-24.4655	23.356520319889956	19944_6_140	38	NA	NA	0	2	Phage	pyo
0.5684272983703351	-2.28001	19944_6_140	45	19	0.38058643113462115	0	0	ME	pyo
-29.091	-7.70217	19944_6_141	55	9	0.4939662640553923	0	0	ME	pyo
-9.16272	17.511471131223416	19944_6_142	17	18	0.5559284627285117	0	0	Phage	pyo
17.683105697895066	21.340350123168516	19944_6_142	22	23	0.5349483208984595	0	0	ME	pyo
-9.16272	17.511471131223416	19944_6_143	17	18	0.5559284627285117	0	0	Phage	pyo
17.683105697895066	21.340350123168516	19944_6_143	22	23	0.5349483208984595	0	0	ME	pyo
6.969099503295799	15.404176315424332	19944_6_144	22	NA	NA	0	2	ME	pyo
1.0980986334921117	-35.5444	19944_6_145	33	40	0.17949472020498267	0	0	Phage	pyo
21.84044611717498	-4.04185	19944_6_146	22	NA	NA	0	2	ME	pyo
-32.2969	-11.8372	19944_6_146	2	8	0.8455170317300457	0	0	ME	pyo
10.310235988454858	17.98189595850277	19944_6_147	22	NA	NA	0	2	ME	pyo
28.67162721205604	-6.6563	19944_6_148	22	31	0.1966715732616403	0	0	ME	pyo
2.570475904808637	-36.2948	19944_6_148	49	40	0.0596711	0	0	ICE	pyo
-23.6935	16.963135234807925	19944_6_149	38	NA	NA	0	2	Phage	pyo
-25.7359	14.976107345323644	19944_6_150	28	NA	NA	0	2	Phage	pyo
1.0980986334921117	-35.5444	19944_6_150	33	40	0.17949472020498267	0	0	Phage	pyo
6.969099503295799	15.404176315424332	19944_6_152	22	NA	NA	0	2	ME	pyo
1.4358267837686736	37.261127563215325	19944_6_153	38	4	0.7168892223202346	0	0	Phage	pyo
10.310235988454858	17.981895958502772	19944_6_154	22	NA	NA	0	2	ME	pyo
11.392027692932514	11.709858770633588	19944_6_155	22	21	0.368097	0	0	ME	pyo
21.166	-4.09784	19944_6_158	22	NA	NA	0	2	ME	pyo
-19.54	1.6730773482447925	19944_6_159	38	17	0.498637	0	0	Phage	pyo
-29.0981	-7.71776	19944_6_160	55	9	0.48308564666088943	0	0	ME	pyo
6.969099503295799	15.404176315424332	19944_6_161	22	NA	NA	0	2	ME	pyo
-9.94644	14.952814461358397	19944_6_161	47	18	0.45079172869439377	0	0	Phage	pyo
-5.8826	37.49586679338074	19944_6_162	17	3	0.22933882768852848	0	0	Phage	pyo
22.13623761006398	21.52402824986668	19944_6_162	22	24	0.4103403494384886	0	0	ME	pyo
23.60345324469744	24.604037406661934	19944_6_163	22	NA	NA	0	2	ME	pyo
1.436327493250478	37.26186859377826	19944_6_165	38	4	0.716809	0	0	Phage	pyo
17.683105697895066	21.340350123168516	19944_6_166	22	23	0.5349483208984595	0	0	ME	pyo
-15.3606	39.725484181131634	19944_6_167	51	1	0.5898336489690024	0	0	Phage	pyo
8.608322553593718	34.62036542856037	19944_6_168	38	5	0.6338158223537188	0	0	Phage	pyo
-38.8454	8.837465698113377	19944_6_168	43	12	0.42988301401622564	0	0	Phage	pyo
11.392027692932514	11.709858770633588	19944_6_169	22	21	0.368097	0	0	ME	pyo
8.608322553593718	34.62036542856037	19944_6_171	38	5	0.6338158223537188	0	0	Phage	pyo
-38.8454	8.837465698113377	19944_6_171	43	12	0.42988301401622564	0	0	Phage	pyo
11.53794644015628	12.457929336487473	19944_6_173	22	21	0.3885099614647243	0	0	ME	pyo
-37.324	9.90088	19944_6_173	28	12	0.49671321447209266	0	0	Phage	pyo
-13.6299	37.5997	19944_6_173	51	1	0.42290741853669256	0	0	Phage	pyo
29.312341248032183	-1.9562	19944_6_175	22	30	0.6002890543338774	0	0	ME	pyo
-37.2048	10.148950027948787	19944_6_175	28	12	0.45656347275322245	0	0	Phage	pyo
0.8311618140438591	-34.1396	19944_6_175	33	NA	NA	0	2	ME	pyo
12.077318281847532	11.427752597865224	19944_7_100	22	21	0.4421083072744968	0	0	ME	pyo
0.9245796179842994	37.57030776791328	19944_7_100	38	4	0.740357	0	0	Phage	pyo
17.91004751608175	-0.396159	19944_7_102	22	29	0.3709317819661808	0	0	ME	pyo
3.8778244013523824	-40.8198	19944_7_102	33	NA	NA	0	2	ICE	pyo
16.611065831009736	21.585757635356845	19944_7_104	22	23	0.4883200227768202	0	0	ME	pyo
0.8416193782148443	4.130688484252348	19944_7_104	45	19	0.624804	0	0	Phage	pyo
-1.97532	32.27691903044021	19944_7_105	38	NA	NA	0	2	Phage	pyo
-13.9701	40.02620174226402	19944_7_105	51	1	0.5898336489690024	0	0	Phage	pyo
-19.9421	3.133417617737166	19944_7_106	38	17	0.7102322881156101	0	0	Phage	pyo
32.64028338285882	8.282197906931462	19944_7_107	22	27	0.5504139465842952	0	0	ME	pyo
1.44636	37.425091453012925	19944_7_108	38	4	0.7326421006665831	0	0	Phage	pyo
-27.928	13.766999026707044	19944_7_109	28	15	0.0649667	0	0	Phage	pyo
17.910047516076858	-0.396159	19944_7_110	22	29	0.370932	0	0	ME	pyo
3.8778244013523824	-40.8198	19944_7_110	33	NA	NA	0	2	ICE	pyo
1.4287766067466303	37.408243475305255	19944_7_112	38	4	0.7395992199600612	0	0	Phage	pyo
-13.9765	40.10282603242604	19944_7_113	51	1	0.586393	0	0	Phage	pyo
35.236103665941165	6.988674671474995	19944_7_114	22	27	0.25842239448008747	0	0	ME	pyo
16.550025450434134	-8.25324	19944_7_115	22	33	0.5666642865667252	0	0	ME	pyo
-10.9408	10.140679162230684	19944_7_115	38	18	0.0628067	0	0	Phage	pyo
-8.02983	13.65078953470393	19944_7_116	19	18	0.4253567084382344	0	0	Phage	pyo
1.4472325998759723	37.38684915430511	19944_7_116	38	4	0.7294231866242085	0	0	Phage	pyo
17.91004751608175	-0.396159	19944_7_118	22	29	0.3709317819661808	0	0	ME	pyo
3.8778244013523824	-40.8198	19944_7_118	33	NA	NA	0	2	ICE	pyo
23.59338697800417	24.599362221834884	19944_7_11	22	NA	NA	0	2	ME	pyo
-1.97369	32.27693212426834	19944_7_121	38	NA	NA	0	2	Phage	pyo
-13.9711	40.0195	19944_7_121	51	1	0.5905154133009781	0	0	Phage	pyo
-19.9421	3.133417617737166	19944_7_122	38	17	0.7102322881156101	0	0	Phage	pyo
17.82587024736022	20.25862856946492	19944_7_123	22	23	0.24253688906976972	0	0	ME	pyo
-14.0184	40.09077876999926	19944_7_124	51	1	0.5989432238790157	0	0	Phage	pyo
11.465837570476053	-9.68279	19944_7_125	22	28	0.019396340054816812	0	0	ME	pyo
17.91004751608175	-0.396159	19944_7_126	22	29	0.3709317819661808	0	0	ME	pyo
3.8778244013523824	-40.8198	19944_7_126	33	NA	NA	0	2	ICE	pyo
17.82587024736022	20.25862856946492	19944_7_129	22	23	0.24253688906976972	0	0	ME	pyo
-10.5451	20.403936786149828	19944_7_130	17	18	0.6360261905906073	0	0	ME	pyo
18.224072010098773	10.886093220334583	19944_7_130	22	22	0.7614261523102848	0	0	ME	pyo
12.053154040338049	11.32728992738465	19944_7_131	22	21	0.3901805407371001	0	0	ME	pyo
-19.0374	9.640832871191565	19944_7_131	28	NA	NA	0	2	Phage	pyo
0.9254380118306446	37.58219924863876	19944_7_131	38	4	0.7390296110058308	0	0	Phage	pyo
1.1651471036968644	38.14063795557058	19944_7_132	38	4	0.5716499829193208	0	0	Phage	pyo
-20.0114	2.4119473063580736	19944_7_133	38	17	0.7057939728995521	0	0	Phage	pyo
17.910047472350094	-0.396159	19944_7_134	22	29	0.3709317691814657	0	0	ME	pyo
3.8778244013523824	-40.8198	19944_7_134	33	NA	NA	0	2	ICE	pyo
28.556795416934243	-2.30508	19944_7_135	22	30	0.726178	0	0	ME	pyo
11.756558427548484	-9.93092	19944_7_136	22	28	0.13870325091841015	0	0	ME	pyo
-19.4545	2.6602799518411793	19944_7_137	38	17	0.7102249252644375	0	0	Phage	pyo
35.2266	6.995719911867254	19944_7_138	22	27	0.26152129496168264	0	0	ME	pyo
-19.6479	3.083165736575419	19944_7_139	38	17	0.7473175022254717	0	0	Phage	pyo
-13.5655	12.268230654733893	19944_7_140	38	18	0.018889632480787823	0	0	Phage	pyo
-13.9924	40.03790817227265	19944_7_140	51	1	0.595371	0	0	Phage	pyo
17.910019732463848	-0.396263	19944_7_142	22	29	0.37090841135004216	0	0	ME	pyo
3.8778244013523824	-40.8198	19944_7_142	33	NA	NA	0	2	ICE	pyo
-4.92835	39.15833297938214	19944_7_143	17	3	0.3589408441346079	0	0	Phage	pyo
-19.9393	3.1309927611027852	19944_7_143	38	17	0.7117927069780605	0	0	Phage	pyo
-13.0739	38.5419	19944_7_143	51	1	0.47696501911868405	0	0	Phage	pyo
27.248979764176127	-2.31277	19944_7_144	22	30	0.0964014	0	0	ME	pyo
1.9173229917116943	38.445353588393786	19944_7_144	38	4	0.32754239734551144	0	0	Phage	pyo
2.5406310269369716	-36.2917	19944_7_144	49	40	0.0665985	0	0	ICE	pyo
17.82587024736022	20.25862856946492	19944_7_145	22	23	0.24253688906976972	0	0	ME	pyo
-4.92835	39.15833297938214	19944_7_146	17	3	0.3589408441346079	0	0	Phage	pyo
-19.9391	3.1307613862160237	19944_7_146	38	17	0.7119424687927769	0	0	Phage	pyo
-13.0739	38.5419	19944_7_146	51	1	0.47696501911868405	0	0	Phage	pyo
-19.9421	3.133417617737166	19944_7_147	38	17	0.7102322881156101	0	0	Phage	pyo
32.64028338285882	8.282197906931462	19944_7_148	22	27	0.5504139465842952	0	0	ME	pyo
-29.2358	15.17742598062248	19944_7_14	28	15	0.0741294	0	0	Phage	pyo
-1.97532	32.275893543835124	19944_7_153	38	NA	NA	0	2	Phage	pyo
-13.0885	15.101062689634396	19944_7_153	43	18	0.46652367607571693	0	0	Phage	pyo
-13.7408	36.519618415370616	19944_7_153	51	1	0.623247	0	0	Phage	pyo
17.91	-0.396159	19944_7_154	22	29	0.37093176918147075	0	0	ME	pyo
-19.7732	6.015869271319591	19944_7_155	38	NA	NA	0	2	Phage	pyo
-14.0186	40.09955573007083	19944_7_156	51	1	0.5983416216904274	0	0	Phage	pyo
11.482910341444166	-9.66746	19944_7_157	22	28	4.2511582400685076e-4	0	0	ME	pyo
-19.4648	2.846145921561175	19944_7_158	38	17	0.7021156324556906	0	0	Phage	pyo
-13.0739	38.5419	19944_7_158	51	1	0.47696501911868405	0	0	Phage	pyo
-28.5204	19.312576180702894	19944_7_15	28	NA	NA	0	2	Phage	pyo
-11.2279	10.62690104346757	19944_7_161	38	18	0.22313655745634797	0	0	Phage	pyo
17.91001973246946	-0.396263	19944_7_162	22	29	0.37090841135375174	0	0	ME	pyo
-19.7733	6.016357884165803	19944_7_163	38	NA	NA	0	2	Phage	pyo
-14.0184	40.09077876999926	19944_7_164	51	1	0.5989432238790157	0	0	Phage	pyo
-8.02955	13.650985708815956	19944_7_165	19	18	0.42540585110390816	0	0	Phage	pyo
1.4383218457625522	37.42133257132487	19944_7_165	38	4	0.7361288542173883	0	0	Phage	pyo
-20.0116	2.411612181428948	19944_7_166	38	17	0.7056496559704266	0	0	Phage	pyo
17.77270717882328	11.061985903761826	19944_7_168	22	22	0.7477609544181703	0	0	ME	pyo
-10.5264	20.389024007104307	19944_7_169	17	18	0.6388459980477764	0	0	ME	pyo
18.251224169641247	10.80528187709117	19944_7_169	22	22	0.7477609544181703	0	0	ME	pyo
16.612257301666606	21.594307558876512	19944_7_16	22	23	0.48511773176806494	0	0	ME	pyo
0.4237515441561502	3.2738281688156454	19944_7_16	45	19	0.6525732700728207	0	0	Phage	pyo
19.257634318017672	-6.18952	19944_7_170	22	NA	NA	0	2	ME	pyo
37.95340914172112	10.76720413267265	19944_7_171	22	26	0.2302753626431146	0	0	ME	pyo
-19.7002	5.906612970897212	19944_7_171	38	NA	NA	0	2	Phage	pyo
22.4342	17.399595858880016	19944_7_172	22	25	0	0	0	ME	pyo
-32.4886	-12.4189	19944_7_172	2	8	0.77867	0	0	ME	pyo
-15.7649	4.525514174212129	19944_7_172	38	17	0.00299923	0	0	Phage	pyo
-14.0184	40.09077876999926	19944_7_173	51	1	0.5989432238790157	0	0	Phage	pyo
1.2948593847217478	37.59980259007173	19944_7_174	38	4	0.768675	0	0	Phage	pyo
15.072908475171282	-5.38021	19944_7_176	22	32	0.35086547079632546	0	0	ME	pyo
-36.5463	8.141491830570693	19944_7_176	28	12	0.8206891490320267	0	0	Phage	pyo
2.2439042694266145	27.978885891292997	19944_7_176	38	2	0.5744019731297888	0	0	Phage	pyo
0.6921314933435339	0.9370764601676558	19944_7_176	45	19	0.7510063159163121	0	0	Phage	pyo
-22.6048	7.334652327620272	19944_7_177	43	NA	NA	0	2	Phage	pyo
28.766867328623256	9.11332	19944_7_19	22	27	0.3754034273521244	0	0	ME	pyo
29.312341248032183	-1.9562	19944_7_1	22	30	0.6002890543338774	0	0	ME	pyo
-37.2048	10.148950027948787	19944_7_1	28	12	0.45656347275322245	0	0	Phage	pyo
0.8311618140438591	-34.1396	19944_7_1	33	NA	NA	0	2	ME	pyo
21.281560853682738	21.36244662070145	19944_7_20	22	24	0.6544348041915594	0	0	ME	pyo
-36.1488	8.207211290380261	19944_7_20	28	12	0.8301551219522457	0	0	Phage	pyo
32.568352111575244	13.961835661118268	19944_7_21	22	27	0.14314527608153146	0	0	ME	pyo
-15.2993	8.004504678640759	19944_7_21	38	NA	NA	0	2	Phage	pyo
13.316163181652788	11.43448940185689	19944_7_23	22	21	0.40584271702826635	0	0	ME	pyo
-19.227	5.069258070028536	19944_7_23	38	17	0.11577165060575598	0	0	Phage	pyo
16.549826397344017	-8.2533	19944_7_24	22	33	0.5665955760568798	0	0	ME	pyo
9.67895	10.05778182932898	19944_7_25	22	20	0.674376	0	0	ME	pyo
-25.8689	2.4475935963316706	19944_7_25	28	NA	NA	0	2	Phage	pyo
1.4476845661657909	37.364276974959665	19944_7_26	38	4	0.7269123217939284	0	0	Phage	pyo
10.746072115778489	11.988087644884637	19944_7_27	22	21	0	0	0	ME	pyo
-0.829237	-29.5188	19944_7_27	33	39	0.7532885307047873	0	0	ICE	pyo
-5.35399	11.27421716507672	19944_7_28	19	NA	NA	0	2	Phage	pyo
22.301537534648663	24.79282602821435	19944_7_28	22	NA	NA	0	2	ME	pyo
-31.788	-12.0033	19944_7_28	2	8	0.805284	0	0	ME	pyo
7.1515007597882265	34.905991838987575	19944_7_28	38	5	0.5426758696328706	0	0	Phage	pyo
28.834181151895773	-2.25311	19944_7_2	22	30	0.7349687172218379	0	0	ME	pyo
9.67895	10.05778182932898	19944_7_30	22	20	0.674376	0	0	ME	pyo
14.079167223789852	-5.69186	19944_7_31	22	32	0.3786973667582937	0	0	ME	pyo
-36.1488	8.207211290380261	19944_7_31	28	12	0.8301551219522457	0	0	Phage	pyo
1.940264882417449	27.77975079066206	19944_7_31	38	2	0.5615776540929287	0	0	Phage	pyo
39.452777725444776	11.59080136854289	19944_7_32	22	26	0.210754	0	0	ME	pyo
17.87907538911609	-0.374494	19944_7_33	22	29	0.36444543014371195	0	0	ME	pyo
-26.466	5.631251231943294	19944_7_35	28	16	0.47668098843842854	0	0	Phage	pyo
5.504013599338858	36.80264996103179	19944_7_35	38	NA	NA	0	2	Phage	pyo
-38.1501	9.350355879888664	19944_7_35	43	12	0.6681381683331082	0	0	Phage	pyo
9.67895	10.05778182932898	19944_7_36	22	20	0.674376	0	0	ME	pyo
-25.8687	2.4478178308997567	19944_7_36	28	NA	NA	0	2	Phage	pyo
5.583628947171076	37.663353904385815	19944_7_36	38	NA	NA	0	2	Phage	pyo
30.198108819693022	10.967633190158336	19944_7_37	22	27	0.4064976667835956	0	0	ME	pyo
-32.3056	-12.053	19944_7_38	2	8	0.8675299602603012	0	0	ME	pyo
17.200112999253644	21.97524747201017	19944_7_39	22	23	0.4461995621671984	0	0	ME	pyo
0.20613409408151684	3.332391785219148	19944_7_39	45	19	0.6145289451280957	0	0	Phage	pyo
28.94562651281476	-2.13644	19944_7_3	22	30	0.7521828736739804	0	0	ME	pyo
1.196132012097936	38.10336967708879	19944_7_40	38	4	0.5923804037862874	0	0	Phage	pyo
-13.076	15.071213806646725	19944_7_40	43	18	0.46324052767503926	0	0	Phage	pyo
17.606979094127674	-3.29158	19944_7_41	22	29	0.0101852	0	0	ME	pyo
-32.0647	-12.3383	19944_7_41	2	8	0.8164311282558644	0	0	ME	pyo
0.8185466001364299	-34.136	19944_7_41	33	NA	NA	0	2	ICE	pyo
20.582989963060772	19.987005077979283	19944_7_42	22	24	0.275574	0	0	ME	pyo
6.6122966793322e-4	-30.3681	19944_7_42	33	39	0.3944436810423244	0	0	ICE	pyo
-1.72934	36.93180432263809	19944_7_43	17	NA	NA	0	2	Phage	pyo
-32.431	-12.076	19944_7_44	2	8	0.8319879877948259	0	0	ME	pyo
-24.3387	17.12309229635735	19944_7_44	38	15	0.19767238968609102	0	0	Phage	pyo
-9.79694	16.095926846259424	19944_7_45	19	18	0.548593	0	0	Phage	pyo
30.274658489630465	10.035292146482874	19944_7_45	22	27	0.5859448447570498	0	0	ME	pyo
1.2926338003578912	37.605206637146594	19944_7_45	38	4	0.7675723801344079	0	0	Phage	pyo
9.489372644348116	9.817124754562942	19944_7_46	22	20	0.36959733274720286	0	0	ME	pyo
29.1303	8.898589210909284	19944_7_47	22	27	0.47862292121077804	0	0	ME	pyo
15.068465468809702	-5.37496	19944_7_49	22	32	0.34658883493582593	0	0	ME	pyo
-36.1304	8.526019644096538	19944_7_49	28	12	0.8256910868972349	0	0	Phage	pyo
1.9493893693136557	27.572449954079175	19944_7_49	38	2	0.5388378362774418	0	0	Phage	pyo
1.005023668190136	1.6855398953506706	19944_7_49	45	19	0.855416	0	0	Phage	pyo
27.871960436512847	-7.39552	19944_7_4	22	31	0.35151975199867924	0	0	ME	pyo
-31.8609	-12.0054	19944_7_4	2	8	0.8243200380101902	0	0	ME	pyo
21.11615332234519	22.008224443331383	19944_7_50	22	24	0.6354076739063674	0	0	ME	pyo
-19.7162	8.489423397128427	19944_7_50	38	NA	NA	0	2	Phage	pyo
27.906938555475392	6.927165691268086	19944_7_51	22	27	0.3726825420727623	0	0	ME	pyo
15.29173132087489	-5.59522	19944_7_52	22	32	0.45683510509960873	0	0	ME	pyo
-36.3426	8.895604983363157	19944_7_52	28	12	0.7594632680540987	0	0	Phage	pyo
2.2425087359189315	27.25143887579367	19944_7_52	38	2	0.4845598347880452	0	0	Phage	pyo
1.898211594959323	5.6317196357034804	19944_7_52	45	19	0.4175442796430732	0	0	Phage	pyo
18.470432960281656	19.57924627872377	19944_7_54	22	24	0	0	0	ME	pyo
-15.4846	36.19665523014433	19944_7_54	51	1	0.6317191320661801	0	0	Phage	pyo
20.582989963060772	19.987005077979283	19944_7_58	22	24	0.275574	0	0	ME	pyo
30.274658489630465	10.035292146482874	19944_7_59	22	27	0.5859448447570498	0	0	ME	pyo
21.166805901044285	-4.09427	19944_7_5	22	NA	NA	0	2	ME	pyo
15.34675802612521	-5.83442	19944_7_60	22	32	0.40294540987216276	0	0	ME	pyo
-36.6686	8.395991411823942	19944_7_60	28	12	0.828006	0	0	Phage	pyo
2.524643453469686	27.867299851261695	19944_7_60	38	2	0.5376759526174135	0	0	Phage	pyo
1.7483506727207314	1.3138467459613443	19944_7_60	45	19	0.8640098057641412	0	0	Phage	pyo
-19.7051	5.897493937453449	19944_7_62	38	NA	NA	0	2	Phage	pyo
32.56840754383747	13.961839394179815	19944_7_66	22	27	0.14313063419538788	0	0	ME	pyo
-15.2993	8.004504678640759	19944_7_66	38	NA	NA	0	2	Phage	pyo
15.438885761960757	10.94887879359462	19944_7_67	22	22	0.0246114	0	0	ME	pyo
-24.2302	-14.6649	19944_7_67	55	7	0.7713098353270904	0	0	ME	pyo
-1.93352	37.81612158174116	19944_7_68	17	NA	NA	0	2	Phage	pyo
20.482050198815532	20.07648540779142	19944_7_69	22	24	0.29987448500192926	0	0	ME	pyo
-31.2254	-12.4607	19944_7_69	2	8	0.6464526576810755	0	0	ME	pyo
6.969099503295799	15.404176315424332	19944_7_6	22	NA	NA	0	2	ME	pyo
32.568347224801606	13.961835821761325	19944_7_70	22	27	0.1431465810045066	0	0	ME	pyo
-15.2993	8.004504678640759	19944_7_70	38	NA	NA	0	2	Phage	pyo
-25.6969	10.77346461282595	19944_7_73	28	NA	NA	0	2	Phage	pyo
5.303962864839925	36.48155539653284	19944_7_73	38	NA	NA	0	2	Phage	pyo
-15.2698	39.783314513342674	19944_7_73	51	1	0.6188195463787071	0	0	Phage	pyo
11.465837570476053	-9.68279	19944_7_74	22	28	0.019396340054816812	0	0	ME	pyo
-11.2277	10.627137817082996	19944_7_75	38	18	0.22314899482881423	0	0	Phage	pyo
17.910047472350094	-0.396159	19944_7_78	22	29	0.3709317691814657	0	0	ME	pyo
3.8778244013523824	-40.8198	19944_7_78	33	NA	NA	0	2	ICE	pyo
11.748647493149203	-9.9312	19944_7_80	22	28	0.1517558084233872	0	0	ME	pyo
16.645510452520668	22.509474341464056	19944_7_81	22	23	0	0	0	ME	pyo
0.27948515312273303	3.305751731767258	19944_7_81	45	19	0.6290126885111506	0	0	Phage	pyo
17.886319385659093	11.142025506450072	19944_7_82	22	22	0.7345244243057204	0	0	ME	pyo
-4.92839	39.158239358708656	19944_7_83	17	3	0.35897979674526376	0	0	Phage	pyo
-19.4661	2.8343769951134035	19944_7_83	38	17	0.7056496559704266	0	0	Phage	pyo
-13.0739	38.5419	19944_7_83	51	1	0.47696501911868405	0	0	Phage	pyo
-15.5399	5.400078783427945	19944_7_84	38	17	0.12753907818485596	0	0	Phage	pyo
-13.5655	12.268230654733893	19944_7_85	38	18	0.018889632480787823	0	0	Phage	pyo
-13.9793	40.03027703366587	19944_7_85	51	1	0.5921733820315073	0	0	Phage	pyo
15.1353	-6.25001	19944_7_89	22	32	0.4525205521641563	0	0	ME	pyo
-36.5463	8.141491830570693	19944_7_89	28	12	0.8206891490320267	0	0	Phage	pyo
2.2439042694266145	27.978885891292997	19944_7_89	38	2	0.5744019731297888	0	0	Phage	pyo
0.6921314933435339	0.9370764601676558	19944_7_89	45	19	0.7510063159163121	0	0	Phage	pyo
1.3086119447980664	34.90201791791691	19944_7_8	38	4	0.39765263622768693	0	0	Phage	pyo
17.533889904259045	11.091197944749258	19944_7_90	22	22	0.6423355058253122	0	0	ME	pyo
-19.4581	2.65667	19944_7_91	38	17	0.7102313234168188	0	0	Phage	pyo
-14.0211	40.01957183187099	19944_7_92	51	1	0.6046176878732672	0	0	Phage	pyo
11.465837570476053	-9.68279	19944_7_93	22	28	0.019396340054816812	0	0	ME	pyo
31.84440463234019	10.068980410922464	19944_7_97	22	27	0.6369840160851963	0	0	ME	pyo
-22.8919	3.3041834812692485	19944_7_97	47	NA	NA	0	2	Phage	pyo
-29.0077	17.289044583919036	19944_7_98	28	NA	NA	0	2	Phage	pyo
-1.01837	-42.2897	19944_7_98	33	NA	NA	0	2	ICE	pyo
-1.23421	1.5718022483966143	19944_7_98	45	19	0.49129875284336894	0	0	Phage	pyo
35.236103665941165	6.988674671474995	19944_7_99	22	27	0.25842239448008747	0	0	ME	pyo
-28.1801	3.5284315039549954	19944_7_9	28	16	0.45437239199815693	0	0	Phage	pyo
-25.7774	18.0666	19944_8_101	38	15	0.0660736	0	0	Phage	pyo
-14.4726	35.43703557338114	19944_8_101	51	1	0.6317671963965592	0	0	Phage	pyo
-25.7774	18.0666	19944_8_102	38	15	0.0660736	0	0	Phage	pyo
-14.4726	35.43703557338114	19944_8_102	51	1	0.6317671963965592	0	0	Phage	pyo
17.0121	21.08234825146246	19944_8_103	22	23	0.5009527917028639	0	0	ME	pyo
9.687211920495912	10.105418761734914	19944_8_104	22	20	0.6227189463805324	0	0	ME	pyo
-25.6956	10.773472247235244	19944_8_106	28	NA	NA	0	2	Phage	pyo
-11.228	10.626906813233774	19944_8_107	38	18	0.22316288222977382	0	0	Phage	pyo
9.687211920495912	10.105418761734914	19944_8_109	22	20	0.6227189463805324	0	0	ME	pyo
22.4342	17.399595858880016	19944_8_110	22	25	0	0	0	ME	pyo
-32.4886	-12.4189	19944_8_110	2	8	0.77867	0	0	ME	pyo
-15.7616	4.527313968174929	19944_8_110	38	17	0.00252799	0	0	Phage	pyo
-25.7774	18.0666	19944_8_111	38	15	0.0660736	0	0	Phage	pyo
10.440902878297376	18.02547736156494	19944_8_113	22	NA	NA	0	2	ME	pyo
-27.6771	5.788238017352846	19944_8_113	28	16	0.45795	0	0	Phage	pyo
-1.96786	32.27555767327122	19944_8_114	38	NA	NA	0	2	Phage	pyo
-13.9712	40.022638372738626	19944_8_114	51	1	0.5903664049836937	0	0	Phage	pyo
30.20764286602941	7.193731435091912	19944_8_115	22	27	0.823247	0	0	ME	pyo
7.151143112208474	34.8591	19944_8_115	38	5	0.5340556647909749	0	0	Phage	pyo
-1.97481	32.276456244553444	19944_8_116	38	NA	NA	0	2	Phage	pyo
17.165807591178627	19.886902834587467	19944_8_117	22	23	0.0694623	0	0	ME	pyo
-25.7776	18.066740729877253	19944_8_118	38	15	0.0660312	0	0	Phage	pyo
-14.4726	35.43703557338114	19944_8_118	51	1	0.6317671963965592	0	0	Phage	pyo
21.224868299672583	-6.6092	19944_8_119	22	NA	NA	0	2	ME	pyo
-27.6766	5.78851	19944_8_119	28	16	0.4580169150138375	0	0	Phage	pyo
-29.2882	15.15793281446109	19944_8_120	28	15	0.0501747	0	0	Phage	pyo
-26.0517	14.360551247048074	19944_8_121	28	15	0.0704146	0	0	Phage	pyo
-9.99544	17.434594281903205	19944_8_122	17	18	0.6129166371169141	0	0	Phage	pyo
29.405682289284098	14.303708878280244	19944_8_122	22	27	0.14495776590487652	0	0	ME	pyo
-19.7222	8.477113106780223	19944_8_122	38	NA	NA	0	2	Phage	pyo
30.20764286602941	7.193731435091912	19944_8_123	22	27	0.823247	0	0	ME	pyo
7.1501352528198465	34.86288304000905	19944_8_123	38	5	0.5343548380812306	0	0	Phage	pyo
19.25397012903713	-6.19375	19944_8_124	22	NA	NA	0	2	ME	pyo
-25.6967	10.773291840002235	19944_8_129	28	NA	NA	0	2	Phage	pyo
5.303962864839925	36.48155539653284	19944_8_129	38	NA	NA	0	2	Phage	pyo
7.148517046898296	34.860641059164024	19944_8_12	38	5	0.5332711127749081	0	0	Phage	pyo
-1.97633	32.276319748382306	19944_8_130	38	NA	NA	0	2	Phage	pyo
-1.97081	32.275049573180056	19944_8_131	38	NA	NA	0	2	Phage	pyo
-13.9712	40.022638372738626	19944_8_131	51	1	0.5903664049836937	0	0	Phage	pyo
-1.9739	32.27674887955567	19944_8_132	38	NA	NA	0	2	Phage	pyo
-13.9695	40.0149	19944_8_132	51	1	0.5903529286294955	0	0	Phage	pyo
17.165807591178627	19.886902834587467	19944_8_134	22	23	0.0694623	0	0	ME	pyo
16.549714038553255	-8.25333	19944_8_135	22	33	0.56656	0	0	ME	pyo
-10.9409	10.14092126635476	19944_8_135	38	18	0.0628695	0	0	Phage	pyo
15.141382984611536	-6.24677	19944_8_137	22	32	0.44728111440880747	0	0	ME	pyo
-36.5048	8.59546	19944_8_137	28	12	0.8594235767291915	0	0	Phage	pyo
1.9256497476980872	27.657632109102355	19944_8_137	38	2	0.5352057076544923	0	0	Phage	pyo
1.5556564609611914	1.8793325285129872	19944_8_137	45	19	0.8640099667024055	0	0	Phage	pyo
15.332889473873577	-5.80666	19944_8_138	22	32	0.3937730660034681	0	0	ME	pyo
-36.1191	8.360918784176103	19944_8_138	28	12	0.8410884850388959	0	0	Phage	pyo
2.503528346541106	27.899476081665117	19944_8_138	38	2	0.5460314500743056	0	0	Phage	pyo
1.5562000884328648	1.8788598048366911	19944_8_138	45	19	0.8641517108054191	0	0	Phage	pyo
30.20764286602941	7.193731435091912	19944_8_139	22	27	0.823247	0	0	ME	pyo
7.1499442194687965	34.86048862715162	19944_8_139	38	5	0.5338261758929511	0	0	Phage	pyo
32.64043061688989	8.282166312575399	19944_8_13	22	27	0.5503743719974723	0	0	ME	pyo
23.472027449876403	18.414652048179413	19944_8_140	22	25	0.5925191137323871	0	0	ME	pyo
7.602091058286286	-35.6207	19944_8_140	33	38	0.6755296423711047	0	0	ICE	pyo
-0.0352593	39.5999	19944_8_140	38	NA	NA	0	2	Phage	pyo
8.91637	10.429280095955718	19944_8_142	22	20	0.016552564339146317	0	0	ME	pyo
12.717600772539935	12.44085670409059	19944_8_143	22	21	0.3697686211174775	0	0	ME	pyo
-22.9381	3.451115282412092	19944_8_143	47	NA	NA	0	2	Phage	pyo
-4.88174	37.83149794178741	19944_8_144	17	3	0.4672734431277349	0	0	Phage	pyo
-19.5662	3.0240730929253496	19944_8_144	38	17	0.7183173546485073	0	0	Phage	pyo
15.126685985123146	-6.25343	19944_8_145	22	32	0.4594656333580202	0	0	ME	pyo
-36.6267	8.480239796495383	19944_8_145	28	12	0.8395384097920281	0	0	Phage	pyo
2.3721831741446406	27.41680398926909	19944_8_145	38	2	0.5846091782009007	0	0	Phage	pyo
1.5556564609611914	1.8793325285129872	19944_8_145	45	19	0.8640099667024055	0	0	Phage	pyo
10.440928833049366	18.025476178650234	19944_8_146	22	NA	NA	0	2	ME	pyo
-27.779	5.8440763065979535	19944_8_147	28	16	0.41023615427580196	0	0	Phage	pyo
-19.5912	2.51825	19944_8_148	38	17	0.7078973111316609	0	0	Phage	pyo
-1.66526	31.878	19944_8_14	38	NA	NA	0	2	Phage	pyo
-11.4995	15.281288904932136	19944_8_14	43	18	0.5373670266974682	0	0	Phage	pyo
17.165807591178627	19.886902834587467	19944_8_150	22	23	0.0694623	0	0	ME	pyo
16.549964293776533	-8.25325	19944_8_151	22	33	0.566648	0	0	ME	pyo
-10.9408	10.140679162230684	19944_8_151	38	18	0.0628067	0	0	Phage	pyo
-29.2882	15.15793281446109	19944_8_152	28	15	0.0501747	0	0	Phage	pyo
-1.97569	32.27658136554702	19944_8_154	38	NA	NA	0	2	Phage	pyo
8.417372103927251	34.58964554271873	19944_8_155	38	5	0.6267514149970143	0	0	Phage	pyo
9.16908	10.562028027206008	19944_8_156	22	20	0.16861945804866002	0	0	ME	pyo
-38.3077	8.580519003133203	19944_8_156	28	12	0.4937456097177653	0	0	Phage	pyo
-4.87966	37.83609259026494	19944_8_157	17	3	0.46909277234214186	0	0	Phage	pyo
-20.0118	2.410153677895467	19944_8_157	38	17	0.7051853209008528	0	0	Phage	pyo
-25.7774	18.066580897561007	19944_8_158	38	15	0.0660819	0	0	Phage	pyo
-14.4726	35.43703557338114	19944_8_158	51	1	0.6317671963965592	0	0	Phage	pyo
-4.87991	37.835290763219405	19944_8_15	17	3	0.46877388427016414	0	0	Phage	pyo
29.89418942831948	-7.12046	19944_8_15	22	31	0.0906366	0	0	ME	pyo
-26.2825	6.354383130087383	19944_8_15	28	16	0.35680359722563953	0	0	Phage	pyo
-19.7688	6.013873171348189	19944_8_161	38	NA	NA	0	2	Phage	pyo
29.405682289284098	14.303708878280244	19944_8_162	22	27	0.14495776590487652	0	0	ME	pyo
-19.7222	8.477155479769598	19944_8_162	38	NA	NA	0	2	Phage	pyo
8.41391	34.61425362680501	19944_8_163	38	5	0.6329176625301236	0	0	Phage	pyo
9.649935964743667	10.336621824903371	19944_8_164	22	20	0.3895130067667089	0	0	ME	pyo
19.25980426480331	-6.19151	19944_8_165	22	NA	NA	0	2	ME	pyo
16.69044796133467	21.5127	19944_8_166	22	23	0.5221981571671243	0	0	ME	pyo
0.293144	3.3109059235903526	19944_8_166	45	19	0.6297574440743162	0	0	Phage	pyo
-29.2882	15.15793281446109	19944_8_168	28	15	0.0501747	0	0	Phage	pyo
-22.7954	19.938815942437337	19944_8_169	17	14	0.1702934154353168	0	0	Phage	pyo
17.683105697895066	21.340350123168516	19944_8_169	22	23	0.5349483208984595	0	0	ME	pyo
2.3707189903046735	3.3860524178410167	19944_8_169	45	19	0.6128520584876201	0	0	Phage	pyo
28.791426216398143	-2.28028	19944_8_16	22	30	0.7298014304295316	0	0	ME	pyo
8.419397891380173	34.604076899883566	19944_8_170	38	5	0.6317664276267573	0	0	Phage	pyo
11.465837570476053	-9.68279	19944_8_171	22	28	0.019396340054816812	0	0	ME	pyo
11.482806907035975	-9.66729	19944_8_172	22	28	0	0	0	ME	pyo
-28.0386	13.792948614615264	19944_8_173	28	15	0.036619719558746315	0	0	Phage	pyo
-11.2278	10.627018592613446	19944_8_174	38	18	0.22314063676593074	0	0	Phage	pyo
-1.97481	32.276456244553444	19944_8_175	38	NA	NA	0	2	Phage	pyo
-1.97542	32.27684503222598	19944_8_176	38	NA	NA	0	2	Phage	pyo
-13.9702	40.02660913126512	19944_8_176	51	1	0.5898524766879678	0	0	Phage	pyo
19.600397841743018	0.3904480512635762	19944_8_177	22	29	0.3666949955448646	0	0	ME	pyo
-12.8917	35.01475868226428	19944_8_177	52	1	0.5282197911302428	0	0	Phage	pyo
8.359311374565566	37.05784812562999	19944_8_178	15	NA	NA	0	2	Phage	pyo
16.99528547029454	13.407887511498986	19944_8_178	22	NA	NA	0	2	ME	pyo
-25.7773	18.066724832757217	19944_8_17	38	15	0.0660047	0	0	Phage	pyo
-14.4726	35.43703557338114	19944_8_17	51	1	0.6317671963965592	0	0	Phage	pyo
-19.4581	2.6566899452366393	19944_8_18	38	17	0.7102322881156101	0	0	Phage	pyo
19.255786632895052	-6.1955	19944_8_19	22	NA	NA	0	2	ME	pyo
-14.0184	40.09077876999926	19944_8_1	51	1	0.5989432238790157	0	0	Phage	pyo
-14.0184	40.09077876999926	19944_8_20	51	1	0.5989432238790157	0	0	Phage	pyo
1.1651471036968644	38.14063795557058	19944_8_21	38	4	0.5716499829193208	0	0	Phage	pyo
-19.4896	2.6017598984900197	19944_8_22	38	17	0.7022341819772631	0	0	Phage	pyo
17.910047472350094	-0.396159	19944_8_23	22	29	0.3709317691814657	0	0	ME	pyo
17.910019732463848	-0.396263	19944_8_24	22	29	0.37090841135004216	0	0	ME	pyo
10.433586012535107	18.019536916297177	19944_8_26	22	NA	NA	0	2	ME	pyo
-10.9386	10.141852994963456	19944_8_26	38	18	0.0626281	0	0	Phage	pyo
-19.774	6.0158761986513465	19944_8_27	38	NA	NA	0	2	Phage	pyo
1.165217940590164	38.14046881152983	19944_8_28	38	4	0.5717349329499016	0	0	Phage	pyo
-19.4409	2.678082757422702	19944_8_29	38	17	0.7111714059807545	0	0	Phage	pyo
-14.0184	40.09077876999926	19944_8_2	51	1	0.5989432238790157	0	0	Phage	pyo
-1.97632	32.27586377161485	19944_8_30	38	NA	NA	0	2	Phage	pyo
8.104435805458508	35.456841042459345	19944_8_31	38	5	0.590595	0	0	Phage	pyo
20.21695726168758	20.00691369317081	19944_8_32	22	24	0.20348425857715205	0	0	ME	pyo
-1.97592	32.276367929375056	19944_8_33	38	NA	NA	0	2	Phage	pyo
-13.9695	40.0149	19944_8_33	51	1	0.5903529286294955	0	0	Phage	pyo
-20.1053	2.416514775197225	19944_8_34	38	17	0.6953362776141039	0	0	Phage	pyo
-22.604	7.335107829529678	19944_8_38	43	NA	NA	0	2	Phage	pyo
8.110720979602464	35.456731616942264	19944_8_39	38	5	0.5916131112297718	0	0	Phage	pyo
19.259164679024902	-6.18914	19944_8_3	22	NA	NA	0	2	ME	pyo
-27.4484	-14.9472	19944_8_40	55	NA	NA	0	2	Phage	pyo
-1.97556	32.27663223842218	19944_8_41	38	NA	NA	0	2	Phage	pyo
-13.9695	40.0149	19944_8_41	51	1	0.5903529286294955	0	0	Phage	pyo
-14.4699	35.441430229323785	19944_8_43	51	1	0.6318056781189884	0	0	Phage	pyo
-13.5657	12.267944024157218	19944_8_44	38	18	0.0188926	0	0	Phage	pyo
-13.9793	40.03027703366587	19944_8_44	51	1	0.5921733820315073	0	0	Phage	pyo
17.82587024736022	20.25862856946492	19944_8_45	22	23	0.24253688906976972	0	0	ME	pyo
15.342882137101933	-5.73428	19944_8_46	22	32	0.37260858466812513	0	0	ME	pyo
-36.6708	8.386452964176279	19944_8_46	28	12	0.8268666448452838	0	0	Phage	pyo
2.365095934979432	27.41708413107654	19944_8_46	38	2	0.5888146843341113	0	0	Phage	pyo
1.5641705836052076	1.8692680117247171	19944_8_46	45	19	0.8663030738025065	0	0	Phage	pyo
-11.2277	10.627120861663183	19944_8_47	38	18	0.22314555178679737	0	0	Phage	pyo
19.259713478304025	-6.18881	19944_8_48	22	NA	NA	0	2	ME	pyo
37.95340914172112	10.76720413267265	19944_8_49	22	26	0.2302753626431146	0	0	ME	pyo
-19.7002	5.906612970897212	19944_8_49	38	NA	NA	0	2	Phage	pyo
-25.9171	14.883536742937764	19944_8_4	28	NA	NA	0	2	Phage	pyo
1.451236649257178	37.40750749390969	19944_8_4	38	4	0.7292344786001561	0	0	Phage	pyo
-13.7332	36.54963947431838	19944_8_4	51	1	0.6148271943237766	0	0	Phage	pyo
-14.0186	40.09955573007083	19944_8_50	51	1	0.5983416216904274	0	0	Phage	pyo
-14.0184	40.09077876999926	19944_8_51	51	1	0.5989432238790157	0	0	Phage	pyo
-19.4415	2.680376730237125	19944_8_52	38	17	0.712034	0	0	Phage	pyo
28.79152876612483	-2.30914	19944_8_53	22	30	0.7137764370485008	0	0	ME	pyo
20.21695726168758	20.00691369317081	19944_8_54	22	24	0.20348425857715205	0	0	ME	pyo
-11.2277	10.627141384660083	19944_8_56	38	18	0.22315095552619693	0	0	Phage	pyo
-4.92839	39.158239358708656	19944_8_57	17	3	0.35897979674526376	0	0	Phage	pyo
-19.7031	3.1137880433210525	19944_8_57	38	17	0.7415499151121568	0	0	Phage	pyo
-4.92819	39.15818284773427	19944_8_59	17	3	0.35895315950268636	0	0	Phage	pyo
-19.9391	3.1307613862160237	19944_8_59	38	17	0.7119424687927769	0	0	Phage	pyo
19.259376626054184	-6.19175	19944_8_62	22	NA	NA	0	2	ME	pyo
-11.2277	10.62699952227285	19944_8_63	38	18	0.2231349237793321	0	0	Phage	pyo
8.421797421224122	35.411780649739754	19944_8_64	38	5	0.645608	0	0	Phage	pyo
16.54985234913266	-8.25327	19944_8_65	22	33	0.5666146127226045	0	0	ME	pyo
-10.9409	10.14092126635476	19944_8_65	38	18	0.0628695	0	0	Phage	pyo
10.42483054741734	18.020425088748055	19944_8_66	22	NA	NA	0	2	ME	pyo
-1.66263	31.88071959046236	19944_8_67	38	NA	NA	0	2	Phage	pyo
-11.4996	15.28120793715042	19944_8_67	43	18	0.5374004894638493	0	0	Phage	pyo
-14.0206	40.026202744727186	19944_8_67	51	1	0.6040538356428926	0	0	Phage	pyo
-25.6957	10.771865525579685	19944_8_68	28	NA	NA	0	2	Phage	pyo
-19.4796	2.615048218566589	19944_8_69	38	17	0.7037070230547754	0	0	Phage	pyo
15.341634293415105	-5.7854	19944_8_70	22	32	0.3771259816962501	0	0	ME	pyo
-36.1537	8.164894770342709	19944_8_70	28	12	0.8268449929077545	0	0	Phage	pyo
2.4510477173886023	27.939412808335195	19944_8_70	38	2	0.5668981828369535	0	0	Phage	pyo
0.9949167381282876	1.2070061299118209	19944_8_70	45	19	0.826578	0	0	Phage	pyo
-14.0186	40.09955573007083	19944_8_73	51	1	0.5983416216904274	0	0	Phage	pyo
-19.6276	2.500944112638909	19944_8_75	38	17	0.7077038692893165	0	0	Phage	pyo
-11.2277	10.627139908268616	19944_8_76	38	18	0.22315083718659967	0	0	Phage	pyo
-22.6051	7.335135355043261	19944_8_77	43	NA	NA	0	2	Phage	pyo
15.152644100370404	-6.23465	19944_8_78	22	32	0.43544883947974034	0	0	ME	pyo
-36.1537	8.164894770342709	19944_8_78	28	12	0.8268449929077545	0	0	Phage	pyo
2.4742705167847174	27.919312498320696	19944_8_78	38	2	0.5588069206151888	0	0	Phage	pyo
1.0031643340112608	1.1986067562883238	19944_8_78	45	19	0.8251734694259021	0	0	Phage	pyo
20.21695726168758	20.00691369317081	19944_8_79	22	24	0.20348425857715205	0	0	ME	pyo
19.25917477911845	-6.18913	19944_8_80	22	NA	NA	0	2	ME	pyo
16.549714038553255	-8.25333	19944_8_81	22	33	0.56656	0	0	ME	pyo
-10.9414	10.141069320275292	19944_8_81	38	18	0.0630099	0	0	Phage	pyo
-14.4726	35.43790396548989	19944_8_82	51	1	0.6316434096281082	0	0	Phage	pyo
-25.7776	18.06648343007183	19944_8_84	38	15	0.0661532	0	0	Phage	pyo
-14.4726	35.43703557338114	19944_8_84	51	1	0.6317671963965592	0	0	Phage	pyo
-1.68048	41.92202261398711	19944_8_85	15	3	0.1263590242418273	0	0	Phage	pyo
23.323850250317776	17.96483517602816	19944_8_85	22	25	0.6445414815512093	0	0	ME	pyo
7.797155295201793	-36.1097	19944_8_85	33	38	0.6755296423711047	0	0	ICE	pyo
-23.1231	21.510983925518115	19944_8_87	17	14	0.4033190433952442	0	0	Phage	pyo
16.651595013495015	22.513534714936217	19944_8_87	22	23	0.00204381	0	0	ME	pyo
0.27948515312273303	3.305751731767258	19944_8_87	45	19	0.6290126885111506	0	0	Phage	pyo
-27.2598	15.261792087975191	19944_8_88	28	15	0.29720512646365027	0	0	Phage	pyo
-1.66294	31.88062805350055	19944_8_89	38	NA	NA	0	2	Phage	pyo
-11.4995	15.281288904932136	19944_8_89	43	18	0.5373670266974682	0	0	Phage	pyo
17.910047472350094	-0.396159	19944_8_8	22	29	0.3709317691814657	0	0	ME	pyo
-19.7689	6.013870120317317	19944_8_90	38	NA	NA	0	2	Phage	pyo
-27.6607	5.8358067418291775	19944_8_91	28	16	0.44721926065079587	0	0	Phage	pyo
-14.0336	40.016129148539534	19944_8_91	51	1	0.6083385523367655	0	0	Phage	pyo
19.259392071049295	-6.19178	19944_8_94	22	NA	NA	0	2	ME	pyo
-1.68064	41.92187547484818	19944_8_95	15	3	0.12644333125540763	0	0	Phage	pyo
23.323850250317776	17.96483517602816	19944_8_95	22	25	0.6445414815512093	0	0	ME	pyo
7.503069573743621	-35.6482	19944_8_95	33	38	0.66274	0	0	ICE	pyo
-19.7743	6.01594	19944_8_96	38	NA	NA	0	2	Phage	pyo
19.19902076038557	26.257856000986052	19944_8_97	22	NA	NA	0	2	ME	pyo
-27.2593	15.261611997107616	19944_8_98	28	15	0.2974224804680767	0	0	Phage	pyo
16.99523515843352	13.407741117306166	19944_8_99	22	NA	NA	0	2	ME	pyo
-25.7774	18.0666	19944_8_9	38	15	0.0660736	0	0	Phage	pyo
-14.4726	35.43703557338114	19944_8_9	51	1	0.6317671963965592	0	0	Phage	pyo
12.681632645756654	16.824991489923832	1E1	22	NA	NA	0	2	ME	pyo
-1.77564	14.269330889598631	5364_8_10	19	NA	NA	0	2	Phage	SDSE
-31.631	20.389510234262957	5364_8_11	43	13	0.011001602651471742	0	1	Phage	SDSE
-8.32948	-14.625	5364_8_11	47	10	0.612143	0	1	ME	SDSE
19.25946096543215	-6.18894	5364_8_1	22	NA	NA	0	2	ME	pyo
10.45465026947788	18.006106476181774	5364_8_2	22	NA	NA	0	2	ME	pyo
14.838142685007782	-6.50282	5364_8_3	22	32	0.4116972948167395	0	0	ME	pyo
1.9386827652454064	27.767093949837452	5364_8_3	38	2	0.5589312246282655	0	0	Phage	pyo
1.5562000884328648	1.8788598048366911	5364_8_3	45	19	0.8641517108054191	0	0	Phage	pyo
11.740779208688645	-9.95293	5364_8_4	22	28	0.13140509052335939	0	0	ME	pyo
-22.6249	7.360847742946527	5364_8_4	43	NA	NA	0	2	Phage	pyo
32.87323453212159	8.227937964874158	5364_8_5	22	27	0.5036487664704877	0	0	ME	pyo
-22.7092	19.06409518395613	5364_8_7	17	NA	NA	0	2	Phage	pyo
19.20096623161314	26.25869633467273	5364_8_7	22	NA	NA	0	2	ME	pyo
-19.7721	6.016313990328701	5364_8_8	38	NA	NA	0	2	Phage	pyo
-25.7051	10.757042301087932	5364_8_9	28	NA	NA	0	2	Phage	pyo
-29.0081	17.289186768492165	5386_1_10	28	NA	NA	0	2	Phage	pyo
-1.01823	-42.2895	5386_1_10	33	NA	NA	0	2	ICE	pyo
-1.22701	1.56864	5386_1_10	45	19	0.49298073802249287	0	0	Phage	pyo
28.791426216398143	-2.28028	5386_1_11	22	30	0.7298014304295316	0	0	ME	pyo
-19.5181	1.5579112451557164	5386_1_12	38	17	0.45007326035434725	0	0	Phage	pyo
23.58468178714049	24.602624572731184	5386_1_1	22	NA	NA	0	2	ME	pyo
1.301785233518037	34.86244037074171	5386_1_2	38	4	0.39006633055921935	0	0	Phage	pyo
11.558441350784298	12.435413679057037	5386_1_3	22	21	0.4039845744965677	0	0	ME	pyo
32.595377314789694	13.994720559647996	5386_1_4	22	27	0.1368505235470907	0	0	ME	pyo
-28.5752	3.3991999308169314	5386_1_4	28	16	0.2773894344818108	0	0	Phage	pyo
1.0961430108394832	-38.5311	5386_1_5	33	40	0.29196402028671836	0	0	ICE	pyo
21.220262692179404	-6.60411	5386_1_6	22	NA	NA	0	2	ME	pyo
19.813020906414295	0.4600752318336765	5386_1_7	22	29	0.291551	0	0	ME	pyo
0.7988380711977439	34.53825868627611	5386_1_7	38	4	0.3425052484108296	0	0	Phage	pyo
27.341364110617935	-7.8825	5386_1_8	22	31	0.5342852801706662	0	0	ME	pyo
-31.8609	-12.0054	5386_1_8	2	8	0.8243200380101902	0	0	ME	pyo
-21.8604	10.580128356538976	5386_1_8	47	NA	NA	0	2	Phage	pyo
20.604898502894574	24.48858574145005	5386_1_9	22	NA	NA	0	2	ME	pyo
14.63631674198498	-6.57117	5448_M1	22	32	0.43468768800401114	0	0	ME	pyo
-36.5311	8.124905672054982	5448_M1	28	12	0.8185755522428642	0	0	Phage	pyo
2.242443117540116	27.97717546698776	5448_M1	38	2	0.5754144551615106	0	0	Phage	pyo
0.9538513116390304	1.544260519825133	5448_M1	45	19	0.8432085040924301	0	0	Phage	pyo
27.815628850257223	-8.81389	5731_5_10	22	31	0.1799397289309194	0	0	ME	pyo
1.0959342033036532	-38.5311	5731_5_2	33	40	0.2919983146523776	0	0	ICE	pyo
23.603251090268003	24.604422405552217	5731_5_3	22	NA	NA	0	2	ME	pyo
29.890414208601495	-7.09598	5731_5_4	22	31	0.0907663	0	0	ME	pyo
29.890414208601495	-7.09598	5731_5_5	22	31	0.0907663	0	0	ME	pyo
-11.5454	13.2397	5731_5_5	38	18	0.29776093856627356	0	0	Phage	pyo
12.077318281847532	11.427752597865224	5731_5_6	22	21	0.4421083072744968	0	0	ME	pyo
12.240524037209475	14.604811377571997	5731_5_7	22	NA	NA	0	2	ME	pyo
-23.2803	5.0073714126731454	5731_5_7	47	NA	NA	0	2	Phage	pyo
11.740779208688645	-9.95293	5731_5_8	22	28	0.13140509052335939	0	0	ME	pyo
-22.625	7.362133849058885	5731_5_8	43	NA	NA	0	2	Phage	pyo
-1.23229	1.5704352806703803	5731_5_9	45	19	0.4917548778252889	0	0	Phage	pyo
1.8147640913233012	34.00673795550085	5731_6_10	17	4	0.00979538	0	0	Phage	pyo
35.305868112350375	6.920548320116693	5731_6_10	22	27	0.2337476238208725	0	0	ME	pyo
15.409437417362096	10.909905358504234	5731_6_11	22	22	0.00958865	0	0	ME	pyo
1.5278387983241684	-0.200685	5731_6_11	45	19	0.6516111473685012	0	0	Phage	pyo
-23.8479	-13.9997	5731_6_11	55	7	0.6429606573019244	0	0	ME	pyo
8.918449969370494	10.440220632567458	5731_6_12	22	20	0.013090977876830478	0	0	ME	pyo
20.41761437640556	-3.45666	5731_6_2	22	NA	NA	0	2	ME	pyo
-32.1845	-12.1532	5731_6_2	2	8	0.8732998119223581	0	0	ME	pyo
31.963718213580535	13.459016686364656	5731_6_6	22	27	0.27360237131479387	0	0	ME	pyo
-19.7067	5.908595864620842	5731_6_6	38	NA	NA	0	2	Phage	pyo
-26.0393	14.469489935622224	5731_6_7	28	15	0.0486655	0	0	Phage	pyo
16.432433644203304	-8.28168	5731_6_9	22	33	0.5267261022366393	0	0	ME	pyo
31.954930324753377	13.455428076645576	5731_7_10	22	27	0.2755347005591105	0	0	ME	pyo
-19.7067	5.908595864620842	5731_7_10	38	NA	NA	0	2	Phage	pyo
-1.67682	41.9241	5731_7_11	15	3	0.12483242983391982	0	0	Phage	pyo
37.95340914172112	10.76720413267265	5731_7_11	22	26	0.2302753626431146	0	0	ME	pyo
-22.6256	7.363477899731384	5731_7_2	43	NA	NA	0	2	Phage	pyo
21.202832410855017	15.744135062414855	5731_7_3	22	NA	NA	0	2	ME	pyo
-23.0566	5.236360589922976	5731_7_3	47	16	0.0629909	0	0	Phage	pyo
-29.0722	-15.4619	5731_7_3	55	NA	NA	0	2	ME	pyo
-1.95963	32.27592912592176	5731_7_4	38	NA	NA	0	2	Phage	pyo
23.42669403179019	18.407797451289166	5731_7_5	22	25	0.6239287646804184	0	0	ME	pyo
7.377011557698278	-36.072	5731_7_5	33	38	0.6561004426370765	0	0	ICE	pyo
21.202832410855017	15.744135062414855	5731_7_6	22	NA	NA	0	2	ME	pyo
-29.0722	-15.4616	5731_7_6	55	NA	NA	0	2	ME	pyo
26.41385870330563	-7.53744	5731_7_7	22	31	0.4272613163716517	0	0	ME	pyo
-38.2043	9.603363224380672	5731_7_7	43	12	0.6809845386401291	0	0	Phage	pyo
-17.2098	38.66140199495261	5731_7_7	51	1	7.441313427522811e-4	0	0	Phage	pyo
-28.1291	19.62811433145506	5731_7_8	38	NA	NA	0	2	Phage	pyo
18.61069799825136	26.215154133967264	5749_2_10	22	NA	NA	0	2	ME	pyo
16.229308217878778	11.577393754375048	5749_2_11	22	22	0.24416068032097854	0	0	ME	pyo
1.0983632434955826	-38.5321	5749_2_12	33	40	0.29181518511502264	0	0	ICE	pyo
-9.15818	17.512782558909166	5749_2_1	17	18	0.5550386432726303	0	0	Phage	pyo
17.683105697895066	21.340350123168516	5749_2_1	22	23	0.5349483208984595	0	0	ME	pyo
3.7443361850694186	3.5998886364025315	5749_2_1	45	19	0.5150333461994832	0	0	Phage	pyo
11.740779208688645	-9.95293	5749_2_2	22	28	0.13140509052335939	0	0	ME	pyo
-22.6253	7.361961380414514	5749_2_2	43	NA	NA	0	2	Phage	pyo
-22.6041	7.334400617721505	5749_2_3	43	NA	NA	0	2	Phage	pyo
-14.4702	35.42043012014008	5749_2_5	51	1	0.6314391285037321	0	0	Phage	pyo
23.59127644176627	24.602659657461572	5749_2_6	22	NA	NA	0	2	ME	pyo
18.61069799825136	26.215154133967264	5749_2_7	22	NA	NA	0	2	ME	pyo
12.162396757760424	11.969316088891777	5749_2_8	22	21	0.5988229874036931	0	0	ME	pyo
-26.9516	5.587821182821688	5749_2_8	28	16	0.6732380009320841	0	0	Phage	pyo
20.595196711396177	22.35041370146872	5749_2_9	22	24	0.37639585051709235	0	0	ME	pyo
11.740779208688645	-9.95293	5749_3_10	22	28	0.13140509052335939	0	0	ME	pyo
-22.625	7.362133849058885	5749_3_10	43	NA	NA	0	2	Phage	pyo
11.740779208688645	-9.95293	5749_3_12	22	28	0.13140509052335939	0	0	ME	pyo
-22.6254	7.363476690995435	5749_3_12	43	NA	NA	0	2	Phage	pyo
-15.2326	4.716139134368747	5749_3_1	38	NA	NA	0	2	Phage	pyo
19.600397841743018	0.3904480512635762	5749_3_2	22	29	0.3666949955448646	0	0	ME	pyo
21.02883669512188	21.311455157995457	5749_3_3	22	24	0.5810947476843573	0	0	ME	pyo
-23.8391	-14.4689	5749_3_3	55	7	0.6618301987057897	0	0	ME	pyo
27.366680509040197	-7.39546	5749_3_4	22	31	0.3370739035067952	0	0	ME	pyo
-22.7093	19.061253839178853	5749_3_5	17	NA	NA	0	2	Phage	pyo
35.31557190279767	6.941534212479867	5749_3_5	22	27	0.2338106755725517	0	0	ME	pyo
-19.7721	6.016574823432671	5749_3_6	38	NA	NA	0	2	Phage	pyo
-31.5461	-11.9911	5749_3_7	2	8	0.7513370807882638	0	0	ME	pyo
-19.7737	6.015418401808057	5749_3_7	38	NA	NA	0	2	Phage	pyo
16.432433644203304	-8.28168	5749_3_8	22	33	0.5267261022366393	0	0	ME	pyo
11.740779208688645	-9.95293	5749_3_9	22	28	0.13140509052335939	0	0	ME	pyo
-22.625	7.362133849058885	5749_3_9	43	NA	NA	0	2	Phage	pyo
-22.7091	19.06345401976371	5749_5_10	17	NA	NA	0	2	Phage	pyo
19.20096623161314	26.25869633467273	5749_5_10	22	NA	NA	0	2	ME	pyo
-24.6903	3.842617955930232	5749_5_2	38	16	0.0307376	0	0	Phage	pyo
-14.4606	35.420792034388036	5749_5_2	51	1	0.6295944380551216	0	0	Phage	pyo
-25.706	10.757382469339618	5749_5_5	28	NA	NA	0	2	Phage	pyo
-19.7738	6.015374078135237	5749_5_7	38	NA	NA	0	2	Phage	pyo
-9.79109	16.117636753763513	5749_5_9	19	18	0.5550386432726303	0	0	Phage	pyo
14.826342241912512	-10.3374	5749_5_9	22	NA	NA	0	2	ME	pyo
-29.0755	-15.4735	5749_5_9	55	NA	NA	0	2	ME	pyo
18.61069799825136	26.215154133967264	5817_5_10	22	NA	NA	0	2	ME	pyo
35.28692704686415	6.948463104122908	5817_5_11	22	27	0.24153644141073985	0	0	ME	pyo
35.28692704686415	6.948463104122908	5817_5_1	22	27	0.24153644141073985	0	0	ME	pyo
35.28692704686415	6.948463104122908	5817_5_2	22	27	0.24153644141073985	0	0	ME	pyo
3.9155569737448985	-40.8048	5817_5_2	33	NA	NA	0	2	ICE	pyo
35.28692704686415	6.948463104122908	5817_5_3	22	27	0.24153644141073985	0	0	ME	pyo
-1.68013	41.922901340603445	5817_5_4	15	3	0.12598669154228934	0	0	Phage	pyo
37.95340914172112	10.76720413267265	5817_5_4	22	26	0.2302753626431146	0	0	ME	pyo
21.202832410855017	15.744135062414855	5817_5_5	22	NA	NA	0	2	ME	pyo
-23.0561	5.236138985027051	5817_5_5	47	16	0.0629378	0	0	Phage	pyo
-29.0716	-15.4618	5817_5_5	55	NA	NA	0	2	ME	pyo
17.590508200055737	20.079771983034544	5817_5_6	22	23	0.17675098216740764	0	0	ME	pyo
-1.68013	41.922901340603445	5817_5_7	15	3	0.12598669154228934	0	0	Phage	pyo
37.95340914172112	10.76720413267265	5817_5_7	22	26	0.2302753626431146	0	0	ME	pyo
12.077318281847532	11.427752597865224	5817_5_8	22	21	0.4421083072744968	0	0	ME	pyo
1.1257685565493336	37.15320675125918	5817_5_8	38	4	0.7844390465858657	0	0	Phage	pyo
-28.1294	19.628398661305148	5817_5_9	38	NA	NA	0	2	Phage	pyo
17.060478312574407	21.09318438393203	6753_5_30	22	23	0.5349483208984595	0	0	ME	pyo
-9.16117	17.50987001103507	6817_3_62	17	18	0.5561671227911571	0	0	Phage	pyo
16.91235364294734	21.052592996433027	6817_3_62	22	23	0.4288547749334887	0	0	ME	pyo
-0.64577	-29.599	6817_3_62	33	39	0.7233986253054047	0	0	ICE	pyo
-0.0344021	1.02565	6817_3_62	45	19	0.6857333002551371	0	0	Phage	pyo
-23.1023	3.299978725927782	6817_3_62	47	NA	NA	0	2	Phage	pyo
17.683105697895066	21.340350123168516	6817_3_70	22	23	0.5349483208984595	0	0	ME	pyo
-0.407243	-29.0607	6817_3_70	33	39	0.742903	0	0	ICE	pyo
17.176098875616358	21.11247805811855	6817_3_95	22	23	0.5631153176090936	0	0	ME	pyo
-0.41669	-29.0481	6817_3_95	33	39	0.7399969864061977	0	0	ICE	pyo
17.683105697895066	21.340350123168516	6817_4_22	22	23	0.5349483208984595	0	0	ME	pyo
-0.354304	-29.2817	6817_4_22	33	39	0.7540962236342769	0	0	ICE	pyo
17.277068925581183	21.133750970681373	6817_4_27	22	23	0.5151721258030725	0	0	ME	pyo
-0.42503	-29.042	6817_4_36	33	39	0.7393015231109973	0	0	ICE	pyo
17.200112999253644	21.97524747201017	6817_4_3	22	23	0.4461995621671984	0	0	ME	pyo
-0.0945221	3.891301832585824	6817_4_3	45	19	0.4812651526952128	0	0	Phage	pyo
24.996912677825215	-27.0654	7068_3_11	22	34	0.45234630677525134	0	1	ICE	SDSE
-31.6159	20.413384850841467	7068_3_11	43	13	8.049685351914729e-4	0	1	Phage	SDSE
-7.74707	-10.0398	7068_3_11	47	11	0.0561961	0	1	ME	SDSE
-10.2299	-9.43161	7068_3_12	47	11	0.9720983971884687	0	1	ME	SDSE
-8.32948	-14.625	7068_3_13	47	10	0.612143	0	1	ME	SDSE
-6.0519	-8.36988	7068_3_14	47	11	1	0	1	ME	SDSE
6.446921828088759	29.905320407522467	7068_3_15	28	NA	NA	0	2	Phage	SDSE
-6.0519	-8.36988	7068_3_15	47	11	1	0	1	ME	SDSE
-7.91497	-14.5092	7068_3_16	47	10	0.6923003443323021	0	1	ME	SDSE
-6.13265	-11.363	7068_3_17	47	NA	NA	0	2	ME	SDSE
21.277347307644888	-30.7598	7068_3_18	22	35	0.2514751107597166	0	1	ICE	SDSE
-35.6534	15.576050974425138	7068_3_19	17	NA	NA	0	2	Phage	SDSE
-6.0519	-8.36988	7068_3_19	47	11	1	0	1	ME	SDSE
-10.2001	-9.38465	7068_3_20	47	11	0.9530349283386821	0	1	ME	SDSE
-7.79751	-9.94094	7068_3_21	47	11	0.0174017	0	1	ME	SDSE
-5.33505	11.226963932529236	7068_3_22	19	NA	NA	0	2	Phage	SDSE
4.489090340960001	0.9522930505558728	7068_3_22	45	19	0.39148274864856636	0	1	Phage	SDSE
-10.2001	-9.38465	7068_3_23	47	11	0.9530349283386821	0	1	ME	SDSE
3.9331002121445944	-30.6557	7068_3_24	33	39	0.0907262	0	1	ICE	SDSE
-6.0519	-8.36988	7068_3_24	47	11	1	0	1	ME	SDSE
7.587898095472624	30.715757575526645	7068_3_25	28	NA	NA	0	2	Phage	SDSE
-6.1049	-11.372	7068_3_25	47	NA	NA	0	2	ME	SDSE
21.275697062044458	-30.7506	7068_3_28	22	35	0.253244	0	1	ICE	SDSE
-32.4414	18.47927786981399	7068_3_29	28	13	0.2048462107909795	0	1	Phage	SDSE
-35.6639	15.565560404665664	7068_3_2	17	NA	NA	0	2	Phage	SDSE
-10.2298	-9.4319	7068_3_2	47	11	0.9720653272477846	0	1	ME	SDSE
21.274542994662013	-30.773	7068_3_30	22	35	0.2469960811706916	0	1	ICE	SDSE
7.58879	30.715739054996284	7068_3_30	28	NA	NA	0	2	Phage	SDSE
22.95488296785921	-30.4931	7068_3_31	22	35	0.6827178353164948	0	1	ICE	SDSE
-32.2775	17.965499791218107	7068_3_31	28	13	0.041142382496415913	0	1	Phage	SDSE
-8.32948	-14.625	7068_3_31	47	10	0.612143	0	1	ME	SDSE
-32.3067	17.862137812406424	7068_3_33	28	13	5.300684265219368e-4	0	1	Phage	SDSE
-36.1003	13.377560853701317	7068_3_34	28	NA	NA	0	2	Phage	SDSE
24.405965352367833	-26.8076	7068_3_35	22	34	0.6362073993480881	0	1	ICE	SDSE
12.534723556650755	-20.7558	7068_3_36	22	36	0.5602506996677509	0	1	ME	SDSE
-6.02219	-8.33731	7068_3_36	47	11	0.9802176600839319	0	1	ME	SDSE
22.55234397302216	-29.9328	7068_3_37	22	35	0.6869502904903133	0	1	ICE	SDSE
-8.38072	-14.7503	7068_3_37	47	10	0.5743129294082798	0	1	ME	SDSE
21.27644357470875	-30.7513	7068_3_38	22	35	0.2533544351499681	0	1	ICE	SDSE
22.53303008363637	-30.0439	7068_3_40	22	35	0.6968040204775405	0	1	ICE	SDSE
-32.2854	17.967175277955842	7068_3_40	28	13	0.0409706	0	1	Phage	SDSE
-8.32948	-14.625	7068_3_40	47	10	0.612143	0	1	ME	SDSE
24.4055	-26.8129	7068_3_43	22	34	0.6372759236658084	0	1	ICE	SDSE
24.80865337558069	-27.1856	7068_3_44	22	34	0.47816007716230474	0	1	ICE	SDSE
-3.50843	5.517376421146891	7068_3_47	45	19	0.00154466	0	1	Phage	SDSE
-7.76776	-9.94957	7068_3_47	47	11	0.030051488282746855	0	1	ME	SDSE
-10.2001	-9.38465	7068_3_49	47	11	0.9530349283386821	0	1	ME	SDSE
4.046886614711692	-1.51264	7068_3_4	45	19	0.2631096601797131	0	1	Phage	SDSE
-1.77564	14.269330889598631	7068_3_50	19	NA	NA	0	2	Phage	SDSE
-32.2737	17.966888983563692	7068_3_50	28	13	0.0420257	0	1	Phage	SDSE
21.262030412134862	-30.7651	7068_3_51	22	35	0.24440584791539677	0	1	ICE	SDSE
2.3806063192079012	-2.22918	7068_3_51	45	19	0.3315558271119523	0	1	Phage	SDSE
23.53018393076627	-27.0125	7068_3_52	22	34	0.6229056843241046	0	1	ICE	SDSE
-31.6167	20.41361103568286	7068_3_52	43	13	7.999468586853777e-4	0	1	Phage	SDSE
-10.2001	-9.38465	7068_3_55	47	11	0.9530349283386821	0	1	ME	SDSE
-7.63238	-10.1635	7068_3_56	47	11	0.1310971276315325	0	1	ME	SDSE
-3.50845	5.517427353697137	7068_3_57	45	19	0.00153601	0	1	Phage	SDSE
-7.76776	-9.94957	7068_3_57	47	11	0.030051488282746855	0	1	ME	SDSE
-4.78766	-12.6216	7068_3_58	47	NA	NA	0	2	ME	SDSE
-1.77564	14.269330889598631	7068_3_5	19	NA	NA	0	2	Phage	SDSE
-8.97606	-13.598	7068_3_60	47	10	0	0	1	ME	SDSE
-5.33515	11.227231138296592	7068_3_62	19	NA	NA	0	2	Phage	SDSE
4.494894588769396	0.922939	7068_3_62	45	19	0.3973491285039886	0	1	Phage	SDSE
21.279988139876473	-30.7644	7068_3_63	22	35	0.2512660920198763	0	1	ICE	SDSE
6.652671239279628	-30.8543	7068_3_67	22	NA	NA	0	2	ICE	SDSE
-10.2001	-9.38465	7068_3_6	47	11	0.9530349283386821	0	1	ME	SDSE
22.906286301742636	-29.7687	7068_3_70	22	35	0.6909990966483847	0	1	ICE	SDSE
-8.32948	-14.625	7068_3_70	47	10	0.612143	0	1	ME	SDSE
21.276663242692813	-30.7576	7068_3_71	22	35	0.25179727000186064	0	1	ICE	SDSE
-4.78766	-12.6216	7068_3_72	47	NA	NA	0	2	ME	SDSE
6.497118370715401	29.912821130385375	7068_3_77	28	NA	NA	0	2	Phage	SDSE
-10.2001	-9.38465	7068_3_78	47	11	0.9530349283386821	0	1	ME	SDSE
23.24373017888147	-30.1025	7068_3_79	22	35	0.6847413410871134	0	1	ICE	SDSE
22.57369968979371	-29.9032	7068_3_80	22	35	0.6828011988580505	0	1	ICE	SDSE
-7.92615	-14.8053	7068_3_80	47	10	0.6825023346089626	0	1	ME	SDSE
22.695525469746276	-30.3973	7068_3_82	22	35	0.7177795673847651	0	1	ICE	SDSE
-5.33429	-37.6622	7068_3_82	33	40	0.2820869330068762	0	1	ICE	SDSE
-32.3062	17.862612635466242	7068_3_84	28	13	7.618518715742553e-4	0	1	Phage	SDSE
12.912146232622884	-22.3182	7068_3_87	22	36	0	0	1	ME	SDSE
2.786993961116937	-2.2492	7068_3_87	45	19	0.2684923072812057	0	1	Phage	SDSE
-6.74307	-10.3784	7068_3_87	47	11	0.26928084488848414	0	1	ME	SDSE
23.17340112425063	-29.9875	7068_3_8	22	35	0.7197313207783261	0	1	ICE	SDSE
-7.59786	10.8673	7068_3_8	45	18	0.18181643947278586	0	1	Phage	SDSE
-10.2001	-9.38465	7068_3_91	47	11	0.9530349283386821	0	1	ME	SDSE
-32.9323	-12.9969	7068_3_92	2	8	0.5916343604643496	0	1	ME	SDSE
23.917898860445124	-26.5377	7068_3_93	22	34	0.7178049789724338	0	1	ICE	SDSE
-31.6167	20.41361103568286	7068_3_93	43	13	7.999468586853777e-4	0	1	Phage	SDSE
4.019774869948364	-19.9355	7068_3_93	47	37	0.913553	0	1	ME	SDSE
23.942271674188163	-26.0914	7068_3_94	22	34	0.6818104668004886	0	1	ICE	SDSE
-31.6167	20.41361066492464	7068_3_94	43	13	8.02014529844391e-4	0	1	Phage	SDSE
7.659740252999599	29.57210009840821	7068_3_96	28	NA	NA	0	2	Phage	SDSE
-7.84476	-9.8597	7068_3_9	47	11	0.0395227	0	1	ME	SDSE
-25.022	0.6192983988193399	7229_7_10	28	NA	NA	0	2	Phage	SDSE
-6.10477	-11.3733	7229_7_10	47	NA	NA	0	2	ME	SDSE
1.991273781474315	-2.40933	7229_7_12	45	19	0.3904050670363331	0	1	Phage	SDSE
-7.74605	-11.3629	7229_7_13	47	11	0.21090396039610676	0	1	ME	SDSE
-5.09913	-8.37288	7229_7_14	47	11	0.5724215796590268	0	1	ME	SDSE
-6.0519	-8.36988	7229_7_15	47	11	1	0	1	ME	SDSE
12.577951259965726	-20.6784	7229_7_16	22	36	0.5866229453882099	0	1	ME	SDSE
-6.0519	-8.36988	7229_7_16	47	11	1	0	1	ME	SDSE
12.58160249029667	-21.2862	7229_7_17	22	36	0.5818594594303331	0	1	ME	SDSE
-6.0519	-8.36988	7229_7_17	47	11	1	0	1	ME	SDSE
-6.0519	-8.36988	7229_7_18	47	11	1	0	1	ME	SDSE
-10.2001	-9.38465	7229_7_19	47	11	0.9530349283386821	0	1	ME	SDSE
22.53972196866135	-30.0153	7229_7_1	22	35	0.6997327010991938	0	1	ICE	SDSE
-8.32948	-14.625	7229_7_1	47	10	0.612143	0	1	ME	SDSE
-7.91497	-14.5092	7229_7_21	47	10	0.6923003443323021	0	1	ME	SDSE
-35.3028	12.330493936672726	7229_7_23	28	12	9.279511615268606e-5	0	1	Phage	SDSE
-8.04611	-11.2156	7229_7_23	47	11	0.0762693	0	1	ME	SDSE
5.755257848535467	31.942155975401075	7229_7_24	38	NA	NA	0	2	Phage	SDSE
-26.0274	-18.3277	7229_7_24	55	6	0.4683373924849915	0	1	ME	SDSE
-33.533	-12.2937	7229_7_25	2	8	0.5890511675664583	0	1	ME	SDSE
-33.1217	-11.7858	7229_7_26	2	8	0.6876249086367845	0	1	ME	SDSE
-38.425	12.356075216468366	7229_7_26	45	12	0.1501371910897077	0	1	Phage	SDSE
-25.9779	-18.2344	7229_7_27	55	6	0.4733379214990232	0	1	ME	SDSE
1.991273781474315	-2.40933	7229_7_29	45	19	0.3904050670363331	0	1	Phage	SDSE
-38.4224	12.364689766872171	7229_7_30	45	12	0.14755883602856099	0	1	Phage	SDSE
2.5427669694120403	-36.2929	7229_7_30	49	40	0.0662582	0	1	ICE	SDSE
-33.3292	18.851856138509525	7229_7_33	28	13	0.12358022354902036	0	1	Phage	SDSE
-33.023	-11.7365	7229_7_34	2	8	0.715162	0	1	ME	SDSE
-8.47148	-10.5397	7229_7_34	47	11	0.0673816	0	1	ME	SDSE
2.323590857472237	-2.29541	7229_7_35	45	19	0.33692536037751175	0	1	Phage	SDSE
-7.55172	-9.65531	7229_7_35	47	11	0.11354402454281817	0	1	ME	SDSE
-7.75682	-11.0532	7229_7_36	47	11	0.19954835903703297	0	1	ME	SDSE
-33.3295	18.85222735375519	7229_7_38	28	13	0.12358949886014808	0	1	Phage	SDSE
-26.0229	-18.2548	7229_7_3	55	6	0.46150123704959944	0	1	ME	SDSE
-3.50833	5.5173787078521315	7229_7_40	45	19	0.00156364	0	1	Phage	SDSE
5.5774457590398985	30.262023005424712	7229_7_41	38	NA	NA	0	2	Phage	SDSE
5.5774457590398985	30.262023005424712	7229_7_42	38	NA	NA	0	2	Phage	SDSE
20.21647539174422	-30.7534	7229_7_44	22	NA	NA	0	2	ICE	SDSE
-9.62678	-8.67437	7229_7_44	47	11	0.565496	0	1	ME	SDSE
22.571727286189255	-29.9163	7229_7_48	22	35	0.6858140294013881	0	1	ICE	SDSE
-7.86761	-14.3875	7229_7_48	47	10	0.6286750971630413	0	1	ME	SDSE
-35.3035	12.330117335611291	7229_7_7	28	12	0	0	1	Phage	SDSE
-8.04611	-11.2156	7229_7_7	47	11	0.0762693	0	1	ME	SDSE
-25.022	0.6192983988193399	7229_7_8	28	NA	NA	0	2	Phage	SDSE
-6.11694	-11.3686	7229_7_8	47	NA	NA	0	2	ME	SDSE
5.755257848535467	31.942155975401075	7229_7_9	38	NA	NA	0	2	Phage	SDSE
-7.59861	10.867721519370305	7229_8_49	45	18	0.1819782325313512	0	1	Phage	SDSE
-8.38072	-14.7503	7229_8_50	47	10	0.5743129294082798	0	1	ME	SDSE
0.8251520897871727	-34.0447	7229_8_51	33	40	0	0	1	ICE	SDSE
-10.2298	-9.4319	7229_8_51	47	11	0.9720653272477846	0	1	ME	SDSE
12.577951259965726	-20.6784	7229_8_52	22	36	0.5866229453882099	0	1	ME	SDSE
-6.0519	-8.36988	7229_8_52	47	11	1	0	1	ME	SDSE
-6.4156	-7.42966	7229_8_53	47	11	0.5475868788876591	0	1	ME	SDSE
-7.99941	-15.0815	7229_8_54	47	10	0.5448085442624871	0	1	ME	SDSE
-8.04749	-9.12066	7229_8_55	47	11	0.059846161525036384	0	1	ME	SDSE
-5.29452	11.1843	7229_8_56	19	NA	NA	0	2	Phage	SDSE
4.60663	2.084117683647605	7229_8_56	45	19	0.4217828321479294	0	1	Phage	SDSE
-7.42898	-12.3345	7229_8_59	47	11	0	0	1	ME	SDSE
21.50481324540468	-27.4858	7229_8_60	22	34	0	0	1	ICE	SDSE
-3.50882	5.517860605088878	7229_8_60	45	19	0.00141239	0	1	Phage	SDSE
-7.76776	-9.94957	7229_8_60	47	11	0.030051488282746855	0	1	ME	SDSE
-10.2001	-9.38465	7229_8_62	47	11	0.9530349283386821	0	1	ME	SDSE
21.274649306085376	-30.7575	7229_8_63	22	35	0.25107864696525134	0	1	ICE	SDSE
7.587743341657319	30.71485602836954	7229_8_63	28	NA	NA	0	2	Phage	SDSE
-6.0519	-8.36988	7229_8_64	47	11	1	0	1	ME	SDSE
-32.3056	17.86257162311449	7229_8_65	28	13	7.999468586853777e-4	0	1	Phage	SDSE
-33.2788	-12.3803	7229_8_65	2	8	0.6468468491501063	0	1	ME	SDSE
-7.58586	-9.63221	7229_8_65	47	11	0.10847864030467205	0	1	ME	SDSE
4.392357971964207	1.7385910444785329	7229_8_66	45	19	0.45512951706779925	0	1	Phage	SDSE
21.23595498424254	-27.2081	7229_8_68	22	NA	NA	0	2	ICE	SDSE
-7.29937	-10.7322	7229_8_68	47	11	0.2785922567292649	0	1	ME	SDSE
4.041882964505045	-1.68551	7229_8_69	45	19	0.2273346495805099	0	1	Phage	SDSE
21.62620291857013	-28.2138	7229_8_70	22	35	0	0	1	ICE	SDSE
-6.25137	12.80284597396662	7229_8_71	19	18	0.4276792386030643	0	1	Phage	SDSE
-38.4309	12.357847301691654	7229_8_72	45	12	0.14944704418247703	0	1	Phage	SDSE
7.660776923077751	29.57282668044554	7229_8_73	28	NA	NA	0	2	Phage	SDSE
-10.2297	-9.43171	7229_8_75	47	11	0.9720421510040627	0	1	ME	SDSE
-6.02219	-8.33731	7229_8_76	47	11	0.9802176600839319	0	1	ME	SDSE
7.660776923077751	29.57282668044554	7229_8_77	28	NA	NA	0	2	Phage	SDSE
7.660776923077751	29.57282668044554	7229_8_79	28	NA	NA	0	2	Phage	SDSE
-3.50873	5.517668563970874	7229_8_80	45	19	0.00145197	0	1	Phage	SDSE
-7.76776	-9.94957	7229_8_80	47	11	0.030051488282746855	0	1	ME	SDSE
21.260925561889444	-30.7677	7229_8_81	22	35	0.2433216899287208	0	1	ICE	SDSE
-8.32948	-14.625	7229_8_83	47	10	0.612143	0	1	ME	SDSE
4.041882964505045	-1.68551	7229_8_84	45	19	0.2273346495805099	0	1	Phage	SDSE
6.477672402511657	29.92245817463111	7229_8_85	28	NA	NA	0	2	Phage	SDSE
-10.2001	-9.38465	7229_8_86	47	11	0.9530349283386821	0	1	ME	SDSE
4.041807228591884	-1.68545	7229_8_88	45	19	0.22735637985017973	0	1	Phage	SDSE
-6.0519	-8.36988	7229_8_89	47	11	1	0	1	ME	SDSE
-36.1387	13.35992629994754	7229_8_90	28	NA	NA	0	2	Phage	SDSE
-6.25132	12.802712963573862	7229_8_92	19	18	0.42765005854342475	0	1	Phage	SDSE
-8.32948	-14.625	7229_8_93	47	10	0.612143	0	1	ME	SDSE
-36.1416	13.355556840192834	7229_8_94	28	NA	NA	0	2	Phage	SDSE
4.392357971964207	1.7385910444785329	7229_8_94	45	19	0.45512951706779925	0	1	Phage	SDSE
21.62620291857013	-28.2138	7229_8_96	22	NA	NA	0	2	ICE	SDSE
23.071416416475817	18.42843191046959	7368_6_49	22	25	0.6267186307822521	0	0	ME	pyo
7.363602824859211	-35.8112	7368_6_49	33	38	0.6755971796671784	0	0	ICE	pyo
28.791426216398143	-2.28028	7368_6_51	22	30	0.7298014304295316	0	0	ME	pyo
-0.222751	-40.3918	7368_6_51	33	40	0.3163641905183599	0	0	ICE	pyo
16.229308217878778	11.577393754375048	7368_6_54	22	22	0.24416068032097854	0	0	ME	pyo
-32.8926	-11.1783	7368_6_55	2	8	0.6402059684600454	0	0	ME	pyo
-21.6304	1.780119830431871	7368_6_55	38	17	0.11176641548062378	0	0	Phage	pyo
-3.08649	41.54398391048362	7368_6_56	15	3	0.41356910352784043	0	0	Phage	pyo
7.341600685448414	-36.1136	7368_6_56	33	38	0.6226325853000924	0	0	ICE	pyo
30.886404094533948	4.632168998994542	7368_6_58	22	27	0.29075559142356894	0	0	ME	pyo
-23.1275	21.48595109032104	7368_6_59	17	14	0.401421	0	0	Phage	pyo
29.22404793782878	8.899703606703639	7368_6_59	22	27	0.5032413559797468	0	0	ME	pyo
5.585228059202909	37.66792796389548	7368_6_59	38	NA	NA	0	2	Phage	pyo
25.67461758858101	-2.76039	7368_6_60	22	NA	NA	0	2	ME	pyo
-0.869991	-29.5114	7368_6_60	33	39	0.7441016202988404	0	0	ICE	pyo
-19.6902	8.474641632124364	7368_6_60	38	NA	NA	0	2	Phage	pyo
-27.4388	15.16860470690783	7368_6_61	28	15	0.29840696154782487	0	0	Phage	pyo
29.352297286274148	-8.36422	7368_6_62	22	31	0.286577	0	0	ME	pyo
-0.974993	-29.2164	7368_6_62	33	39	0.7342549868420111	0	0	ICE	pyo
-28.1289	19.629408732012415	7368_6_63	38	NA	NA	0	2	Phage	pyo
29.890414208601495	-7.09598	7368_6_64	22	31	0.0907663	0	0	ME	pyo
-11.5454	13.2397	7368_6_64	38	18	0.29776093856627356	0	0	Phage	pyo
20.406419676533144	20.28423185780654	7368_6_66	22	24	0.3773842904749968	0	0	ME	pyo
19.253952292689615	-6.19375	7368_6_67	22	NA	NA	0	2	ME	pyo
7.3590349457515725	-35.8238	7368_6_68	33	38	0.6775754558844834	0	0	ICE	pyo
21.94549972208728	-4.20731	7368_6_70	22	NA	NA	0	2	ME	pyo
8.923188213516827	10.448574934215394	7368_6_71	22	20	0.013584530553712065	0	0	ME	pyo
20.40900170875556	20.25188516913765	7368_6_73	22	24	0.3636611715475425	0	0	ME	pyo
-37.3308	9.904243133786704	7368_6_73	28	12	0.49904131310519473	0	0	Phage	pyo
28.791426216398143	-2.28028	7368_6_74	22	30	0.7298014304295316	0	0	ME	pyo
30.410700315686523	7.406199593309829	7368_6_75	22	27	0.8133378985200163	0	0	ME	pyo
21.945500016307776	-4.20731	7368_6_77	22	NA	NA	0	2	ME	pyo
-1.01823	-42.2895	7368_6_78	33	NA	NA	0	2	ICE	pyo
-1.22701	1.56864	7368_6_78	45	19	0.49298073802249287	0	0	Phage	pyo
-29.0089	-7.73439	7368_6_83	55	9	0.5412077748307141	0	0	ME	pyo
-32.4576	-11.8097	7368_6_85	2	8	0.8230996816359849	0	0	ME	pyo
29.892870317064595	-7.12846	7368_6_86	22	31	0.0916926	0	0	ME	pyo
-26.0617	5.982396308714732	7368_6_86	28	16	0.3068067947811704	0	0	Phage	pyo
-15.4234	36.16670729711831	7368_6_86	51	1	0.650955	0	0	Phage	pyo
-26.0528	14.477567107858512	7368_6_87	28	15	0.053308	0	0	Phage	pyo
-20.1248	2.4231506479550733	7368_6_89	38	17	0.6885847168293623	0	0	Phage	pyo
32.814837057960276	8.251122304332867	7368_6_90	22	27	0.509113	0	0	ME	pyo
-3.06074	41.55946305612197	7368_6_92	15	3	0.42101497118496595	0	0	Phage	pyo
7.341600685448414	-36.1136	7368_6_92	33	38	0.6226325853000924	0	0	ICE	pyo
18.56635909546961	26.210939767304897	7368_6_93	22	NA	NA	0	2	ME	pyo
1.469399104187442	37.77598392254936	7368_6_93	38	4	0.6689043477293901	0	0	Phage	pyo
12.71772441935224	12.418183983378052	7368_6_96	22	21	0.37977920268940774	0	0	ME	pyo
23.603251090268003	24.604422405552217	7368_7_10	22	NA	NA	0	2	ME	pyo
17.683105697895066	21.340350123168516	7368_7_12	22	23	0.5349483208984595	0	0	ME	pyo
2.367784998311544	3.322692445451375	7368_7_12	45	19	0.6230091415881495	0	0	Phage	pyo
12.162396757760424	11.969316088891777	7368_7_13	22	21	0.5988229874036931	0	0	ME	pyo
-26.953	5.58493	7368_7_13	28	16	0.6734175771205622	0	0	Phage	pyo
15.289823120167656	-5.58523	7368_7_15	22	32	0.46127252578433364	0	0	ME	pyo
-36.546	8.140496133253855	7368_7_15	28	12	0.8204818684455993	0	0	Phage	pyo
9.021314850904352	35.145632605501106	7368_7_15	38	5	0.6101235535836973	0	0	Phage	pyo
1.5556564609611914	1.8793325285129872	7368_7_15	45	19	0.8640099667024055	0	0	Phage	pyo
20.406419676533144	20.28423185780654	7368_7_16	22	24	0.3773842904749968	0	0	ME	pyo
23.179536798538443	-8.87327	7368_7_18	22	NA	NA	0	2	ME	pyo
-19.1483	9.622647273052294	7368_7_18	38	NA	NA	0	2	Phage	pyo
-1.18882	40.7761	7368_7_19	15	3	0.26618804298742504	0	0	Phage	pyo
28.791426216398143	-2.28028	7368_7_19	22	30	0.7298014304295316	0	0	ME	pyo
-22.626	7.361734755471392	7368_7_19	43	NA	NA	0	2	Phage	pyo
30.410700315686523	7.406199593309829	7368_7_1	22	27	0.8133378985200163	0	0	ME	pyo
-1.68087	41.930592214154785	7368_7_22	15	3	0.12359772469830803	0	0	Phage	pyo
-9.79254	16.12477069791965	7368_7_22	19	18	0.556749	0	0	Phage	pyo
12.23454020895344	14.566167754364054	7368_7_22	22	NA	NA	0	2	ME	pyo
24.537807796047513	-3.1641	7368_7_23	22	NA	NA	0	2	ME	pyo
-32.4702	-12.4918	7368_7_23	2	8	0.7716528309924698	0	0	ME	pyo
-27.3685	-12.1003	7368_7_23	55	8	0	0	0	ME	pyo
16.229308217878778	11.577393754375048	7368_7_24	22	22	0.24416068032097854	0	0	ME	pyo
18.56693990837281	26.210973409984565	7368_7_25	22	NA	NA	0	2	ME	pyo
-29.2528	-7.6103	7368_7_25	55	9	0.5136478683449335	0	0	ME	pyo
23.407410491930104	18.41885800370823	7368_7_27	22	25	0.6330866028683323	0	0	ME	pyo
7.797155295201793	-36.1097	7368_7_27	33	38	0.6755296423711047	0	0	ICE	pyo
-6.23894	12.808545264850045	7368_7_28	19	18	0.4251238899497378	0	0	Phage	pyo
26.426715789244984	-7.56681	7368_7_28	22	31	0.43243124948135914	0	0	ME	pyo
-17.2117	38.6619	7368_7_28	51	1	2.8291869061369986e-4	0	0	Phage	pyo
28.791426216398143	-2.28028	7368_7_29	22	30	0.7298014304295316	0	0	ME	pyo
-14.6571	5.413405223555646	7368_7_2	38	17	0.299985	0	0	Phage	pyo
-12.1979	35.86260516902529	7368_7_2	52	1	0.4775522955821906	0	0	Phage	pyo
21.48013117622407	25.266342069601595	7368_7_30	22	NA	NA	0	2	ME	pyo
-23.2277	3.195513848769328	7368_7_31	47	NA	NA	0	2	Phage	pyo
18.57220545080398	26.21140805561719	7368_7_32	22	NA	NA	0	2	ME	pyo
16.80158828691332	-7.42811	7368_7_33	22	33	0.4458067707689836	0	0	ME	pyo
17.3934	-6.94646	7368_7_35	22	33	0.019655596489840742	0	0	ME	pyo
6.44199	-36.6379	7368_7_35	33	38	0	0	0	ICE	pyo
31.14957465540869	8.864844564966074	7368_7_37	22	27	0.5716301444090598	0	0	ME	pyo
28.791426216398143	-2.28028	7368_7_38	22	30	0.7298014304295316	0	0	ME	pyo
22.996080760484247	18.345936977731963	7368_7_39	22	25	0.6445414815512093	0	0	ME	pyo
7.376736142242511	-36.0716	7368_7_39	33	38	0.6561499395241343	0	0	ICE	pyo
-9.16188	17.512892727456553	7368_7_3	17	18	0.5554516495009921	0	0	Phage	pyo
17.20273836057871	21.119361455659146	7368_7_3	22	23	0.5516164514804521	0	0	ME	pyo
2.139653192953273	3.114865907960608	7368_7_3	45	19	0.6889200892030898	0	0	Phage	pyo
-23.751	16.876247936903482	7368_7_41	38	NA	NA	0	2	Phage	pyo
1.3010890378533733	34.86185386982521	7368_7_44	38	4	0.39017840092754774	0	0	Phage	pyo
35.284643944215844	6.945424044730707	7368_7_45	22	27	0.241741	0	0	ME	pyo
-25.7058	10.757554669383293	7368_7_47	28	NA	NA	0	2	Phage	pyo
-19.5151	1.559042389757925	7368_7_48	38	17	0.4506069459389782	0	0	Phage	pyo
27.83262774697115	-8.83263	7368_7_4	22	31	0.16874770886315962	0	0	ME	pyo
-1.68113	41.924233092289725	7368_7_5	15	3	0.12577226978483177	0	0	Phage	pyo
37.95340914172112	10.76720413267265	7368_7_5	22	26	0.2302753626431146	0	0	ME	pyo
27.346012089619272	-7.875	7368_7_6	22	31	0.5322352310521561	0	0	ME	pyo
-31.9218	-12.0153	7368_7_6	2	8	0.8394520182904528	0	0	ME	pyo
2.194206974972538	34.740531141668825	7368_7_6	38	4	0.20412671541494648	0	0	Phage	pyo
35.28692704686415	6.948463104122908	7368_7_7	22	27	0.24153644141073985	0	0	ME	pyo
19.256750409303937	-6.19001	7368_7_9	22	NA	NA	0	2	ME	pyo
18.224072010098773	10.886093220334583	7368_8_49	22	22	0.7614261523102848	0	0	ME	pyo
-23.1205	21.485390976070548	7368_8_50	17	14	0.39995461242644575	0	0	Phage	pyo
29.22404793782878	8.899703606703639	7368_8_50	22	27	0.5032413559797468	0	0	ME	pyo
5.585830355667193	37.66802541147216	7368_8_50	38	NA	NA	0	2	Phage	pyo
9.649935964743667	10.336621824903371	7368_8_52	22	20	0.3895130067667089	0	0	ME	pyo
-0.857022	-29.4977	7368_8_52	33	39	0.7511341992414045	0	0	ICE	pyo
-22.2874	10.059378751923616	7368_8_52	43	NA	NA	0	2	Phage	pyo
20.973113337809476	-6.49565	7368_8_54	22	NA	NA	0	2	ME	pyo
28.84234043376414	-2.26272	7368_8_55	22	30	0.7278251986854006	0	0	ME	pyo
-15.2321	4.710189054579509	7368_8_56	38	NA	NA	0	2	Phage	pyo
20.406419676533144	20.28423185780654	7368_8_57	22	24	0.3773842904749968	0	0	ME	pyo
32.814837057960276	8.251122304332867	7368_8_60	22	27	0.509113	0	0	ME	pyo
-6.23909	12.80957266910032	7368_8_61	19	18	0.42528822178878384	0	0	Phage	pyo
10.44060705778316	18.005022492455353	7368_8_61	22	NA	NA	0	2	ME	pyo
6.970430626232018	15.40203522375155	7368_8_63	22	NA	NA	0	2	ME	pyo
-30.7014	7.830023075092969	7368_8_63	28	NA	NA	0	2	Phage	pyo
-4.46774	38.7129	7368_8_64	15	3	0.35045233718793944	0	0	Phage	pyo
22.92841571121038	18.191970490097003	7368_8_64	22	25	0.6108145131371331	0	0	ME	pyo
7.366797567238807	-35.8086	7368_8_64	33	38	0.6762936034296643	0	0	ICE	pyo
-12.1953	35.86088152667132	7368_8_66	52	1	0.47725049609780607	0	0	Phage	pyo
-1.68029	41.92209263946896	7368_8_67	15	3	0.12629187367563793	0	0	Phage	pyo
37.95340914172112	10.76720413267265	7368_8_67	22	26	0.2302753626431146	0	0	ME	pyo
-22.2877	10.054918676215458	7368_8_67	43	NA	NA	0	2	Phage	pyo
-23.1461	3.09903	7368_8_68	47	NA	NA	0	2	Phage	pyo
-19.8965	3.131272870614598	7368_8_71	38	17	0.7181250078559416	0	0	Phage	pyo
-1.9612	32.2835	7368_8_73	38	NA	NA	0	2	Phage	pyo
21.48013117622407	25.266342069601595	7368_8_75	22	NA	NA	0	2	ME	pyo
18.57693576854825	26.21189468994725	7368_8_78	22	NA	NA	0	2	ME	pyo
26.449697184171058	-6.64057	7368_8_79	22	31	0.14373171652222133	0	0	ME	pyo
-26.1401	14.931030457821429	7368_8_79	28	NA	NA	0	2	Phage	pyo
-22.6258	7.362956446670672	7368_8_80	43	NA	NA	0	2	Phage	pyo
17.154229413913367	-8.42112	7368_8_81	22	33	0.4308910714470895	0	0	ME	pyo
-22.3863	8.086312847700583	7368_8_81	43	NA	NA	0	2	Phage	pyo
-9.9286	17.229635507230828	7368_8_82	17	18	0.6710974728088952	0	0	Phage	pyo
25.513864153458503	-8.47247	7368_8_82	22	31	0.16015080056952252	0	0	ME	pyo
21.946800429537017	-4.20835	7368_8_85	22	NA	NA	0	2	ME	pyo
29.405682289284098	14.303708878280244	7368_8_88	22	27	0.14495776590487652	0	0	ME	pyo
-19.7258	8.476992055660443	7368_8_88	38	NA	NA	0	2	Phage	pyo
8.91637	10.429280095955718	7368_8_89	22	20	0.016552564339146317	0	0	ME	pyo
-9.79625	16.124200319721005	7368_8_90	19	18	0.55615	0	0	Phage	pyo
-14.6867	5.357172122774359	7368_8_90	38	17	0.27902218024087616	0	0	Phage	pyo
15.026497653111656	-5.35345	7368_8_91	22	32	0.3346970229914085	0	0	ME	pyo
1.7483506727207314	1.3138467459613443	7368_8_91	45	19	0.8640098057641412	0	0	Phage	pyo
-1.01772	-42.2893	7368_8_92	33	NA	NA	0	2	ICE	pyo
-10.5273	20.39132459356598	7368_8_93	17	18	0.6389351339840701	0	0	ME	pyo
18.251224169641247	10.80528187709117	7368_8_93	22	22	0.7477609544181703	0	0	ME	pyo
-9.16158	17.51307699667723	7368_8_94	17	18	0.5553670731250129	0	0	Phage	pyo
32.56835211157754	13.961835661118313	7368_8_94	22	27	0.14314527608092198	0	0	ME	pyo
-15.2986	8.003876329090765	7368_8_94	38	NA	NA	0	2	Phage	pyo
18.251224169641247	10.80528187709117	7368_8_95	22	22	0.7477609544181703	0	0	ME	pyo
-7.78401	-10.009	7368_8_96	47	11	0.041663376118572494	0	1	ME	SDSE
-7.42898	-12.3345	7622_6_10	47	NA	NA	0	2	ME	SDSE
-32.3056	17.86257162311449	7622_6_11	28	13	7.999468586853777e-4	0	1	Phage	SDSE
-33.2784	-12.3817	7622_6_11	2	8	0.6464942919927981	0	1	ME	SDSE
-7.58586	-9.63221	7622_6_11	47	11	0.10847864030467205	0	1	ME	SDSE
4.041807228591884	-1.68545	7622_6_12	45	19	0.22735637985017973	0	1	Phage	SDSE
7.660776923077751	29.57282668044554	7622_6_13	28	NA	NA	0	2	Phage	SDSE
21.23595498424254	-27.2081	7622_6_15	22	NA	NA	0	2	ICE	SDSE
-7.29937	-10.7322	7622_6_15	47	11	0.2785922567292649	0	1	ME	SDSE
-6.0519	-8.36988	7622_6_16	47	11	1	0	1	ME	SDSE
6.477672402511657	29.92245817463111	7622_6_17	28	NA	NA	0	2	Phage	SDSE
6.480698758947508	29.922023308997247	7622_6_19	28	NA	NA	0	2	Phage	SDSE
-10.2001	-9.38465	7622_6_19	47	11	0.9530349283386821	0	1	ME	SDSE
-35.6465	15.582375592639968	7622_6_1	17	NA	NA	0	2	Phage	SDSE
7.660776923077751	29.57282668044554	7622_6_22	28	NA	NA	0	2	Phage	SDSE
4.413276167778618	1.7236174517013905	7622_6_22	45	19	0.45020922690585785	0	1	Phage	SDSE
-6.0519	-8.36988	7622_6_23	47	11	1	0	1	ME	SDSE
-6.0519	-8.36988	7622_6_24	47	11	1	0	1	ME	SDSE
-35.6376	15.593808020161095	7622_6_25	17	NA	NA	0	2	Phage	SDSE
7.660776923077751	29.57282668044554	7622_6_25	28	NA	NA	0	2	Phage	SDSE
22.547012312444348	-29.9939	7622_6_28	22	35	0.6972162060896003	0	1	ICE	SDSE
-8.38072	-14.7503	7622_6_28	47	10	0.5743129294082798	0	1	ME	SDSE
4.045397903387149	-1.6839	7622_6_29	45	19	0.2270463926005293	0	1	Phage	SDSE
-6.0519	-8.36988	7622_6_2	47	11	1	0	1	ME	SDSE
32.64043061688989	8.282166312575399	7622_6_31	22	27	0.5503743719974723	0	0	ME	pyo
32.64028338285882	8.282197906931462	7622_6_32	22	27	0.5504139465842952	0	0	ME	pyo
-6.0519	-8.36988	7622_6_6	47	11	1	0	1	ME	SDSE
21.261466510613147	-30.7714	7622_6_7	22	35	0.24256600119123953	0	1	ICE	SDSE
-36.1387	13.35992629994754	7622_6_9	28	NA	NA	0	2	Phage	SDSE
22.95014893126334	-30.4914	7622_7_49	22	35	0.683396	0	1	ICE	SDSE
-7.91582	-14.274	7622_7_49	47	10	0.612143	0	1	ME	SDSE
6.966517774389595	15.408114167563571	7622_7_50	22	NA	NA	0	2	ME	pyo
-9.97462	-8.57432	7622_7_51	47	11	0.5984747568442491	0	1	ME	SDSE
-9.52917	-8.8541	7622_7_53	47	11	0.5924647730912879	0	1	ME	SDSE
-33.3292	18.851475767152714	7622_7_56	28	13	0.12347648234971945	0	1	Phage	SDSE
-36.1395	13.310232436088096	7622_7_57	28	NA	NA	0	2	Phage	SDSE
5.576104426496576	30.26245974300839	7622_7_58	38	NA	NA	0	2	Phage	SDSE
-3.50845	5.517550515344393	7622_7_58	45	19	0.00152153	0	1	Phage	SDSE
6.504448656669529	29.945896395777293	7622_7_59	28	NA	NA	0	2	Phage	SDSE
-10.2001	-9.38465	7622_7_59	47	11	0.9530349283386821	0	1	ME	SDSE
-3.50936	5.52923	7622_7_60	45	19	0	0	1	Phage	SDSE
19.20547550138176	26.259991354275652	7622_7_61	22	NA	NA	0	2	ME	pyo
23.00479700289663	-30.4794	7622_7_63	22	35	0.6748706881833023	0	1	ICE	SDSE
-7.91582	-14.274	7622_7_63	47	10	0.612143	0	1	ME	SDSE
35.46566369134798	6.860885613548809	7622_7_64	22	27	0.18827007399708498	0	0	ME	pyo
-38.4206	12.362641762720434	7622_7_65	45	12	0.14822961488873113	0	1	Phage	SDSE
-1.67237	31.864982338290435	7622_7_68	38	NA	NA	0	2	Phage	pyo
-11.4966	15.282628704046148	7622_7_68	43	18	0.5364818105478458	0	0	Phage	pyo
16.224434781107973	11.598034176372396	7622_7_71	22	22	0.23893052021746347	0	0	ME	pyo
-14.4674	35.399964322509646	7622_7_72	51	1	0.6268506184008691	0	0	Phage	pyo
27.600734467798276	-8.17941	7622_7_73	22	31	0.41002941869290715	0	0	ME	pyo
-31.8612	-12.0109	7622_7_73	2	8	0.823923	0	0	ME	pyo
19.19902076038557	26.257856000986052	7622_7_74	22	NA	NA	0	2	ME	pyo
19.21775981105911	-6.15312	7622_7_75	22	NA	NA	0	2	ME	pyo
-7.24876	-10.7647	7622_7_78	47	11	0.2908565547821943	0	1	ME	SDSE
28.571679353445177	-2.28474	7622_7_80	22	30	0.7393567112055118	0	0	ME	pyo
7.555454593062449	30.655460095082013	7622_7_84	28	NA	NA	0	2	Phage	SDSE
-9.80044	16.1047	7622_7_85	19	18	0.5504921463818148	0	0	Phage	pyo
-14.9437	5.106627521916653	7622_7_85	38	17	0.1341183605577754	0	0	Phage	pyo
-4.87852	37.83212275489559	7622_7_87	17	3	0.4674808563923938	0	0	Phage	pyo
19.23868582699821	-6.19574	7622_7_87	22	NA	NA	0	2	ME	pyo
12.729094856202725	12.452925108969122	7622_7_89	22	21	0.3611724484538576	0	0	ME	pyo
-19.5452	2.987006279184277	7622_7_90	38	17	0.7110135955475794	0	0	Phage	pyo
27.815628850257223	-8.81389	7622_7_91	22	31	0.1799397289309194	0	0	ME	pyo
-1.66703	31.85177935637153	7622_7_92	38	NA	NA	0	2	Phage	pyo
-11.4998	15.279579775235783	7622_7_92	43	18	0.537501	0	0	Phage	pyo
-29.412	8.181858862332659	7F7	28	NA	NA	0	2	Phage	pyo
19.600397841743018	0.3904480512635762	8113_6_10	22	29	0.3666949955448646	0	0	ME	pyo
19.600397841743018	0.3904480512635762	8113_6_11	22	29	0.3666949955448646	0	0	ME	pyo
-29.142	-7.73125	8113_6_12	55	9	0.4454262378402374	0	0	ME	pyo
-29.142	-7.73125	8113_6_13	55	9	0.4454262378402374	0	0	ME	pyo
-1.68064	41.92187547484818	8113_6_14	15	3	0.12644333125540763	0	0	Phage	pyo
23.323850250317776	17.96483517602816	8113_6_14	22	25	0.6445414815512093	0	0	ME	pyo
7.797155295201793	-36.1097	8113_6_14	33	38	0.6755296423711047	0	0	ICE	pyo
-23.7428	16.85529668984373	8113_6_15	38	NA	NA	0	2	Phage	pyo
35.334960944144186	6.935205827487376	8113_6_16	22	27	0.2283933888320823	0	0	ME	pyo
-29.142	-7.73125	8113_6_17	55	9	0.4454262378402374	0	0	ME	pyo
17.11810233175224	19.854960719773675	8113_6_19	22	23	0.0418737	0	0	ME	pyo
-1.68029	41.92209263946896	8113_6_1	15	3	0.12629187367563793	0	0	Phage	pyo
23.323850250317776	17.96483517602816	8113_6_1	22	25	0.6445414815512093	0	0	ME	pyo
7.797155295201793	-36.1097	8113_6_1	33	38	0.6755296423711047	0	0	ICE	pyo
-1.66263	31.88071959046236	8113_6_20	38	NA	NA	0	2	Phage	pyo
-11.4996	15.28120793715042	8113_6_20	43	18	0.5374004894638493	0	0	Phage	pyo
22.93918513958037	18.19528735369573	8113_6_21	22	25	0.618781	0	0	ME	pyo
7.744232960791349	-35.67	8113_6_21	33	38	0.6645128333914442	0	0	ICE	pyo
-8.03032	13.65028634659562	8113_6_22	19	18	0.42528822178878384	0	0	Phage	pyo
28.690969672488897	-1.86146	8113_6_22	22	30	0.7424325111150397	0	0	ME	pyo
-29.3107	-7.02733	8113_6_22	55	9	0.40025498769192125	0	0	ME	pyo
29.890414208601495	-7.09598	8113_6_23	22	31	0.0907663	0	0	ME	pyo
-11.537	13.2524	8113_6_23	38	18	0.29902842112765915	0	0	Phage	pyo
20.235430844279183	20.021045749008056	8113_6_24	22	24	0.21475229435139928	0	0	ME	pyo
37.95340914172112	10.76720413267265	8113_6_26	22	26	0.2302753626431146	0	0	ME	pyo
-1.66263	31.88071959046236	8113_6_27	38	NA	NA	0	2	Phage	pyo
28.690969672488897	-1.86146	8113_6_29	22	30	0.7424325111150397	0	0	ME	pyo
-29.3107	-7.02733	8113_6_29	55	9	0.40025498769192125	0	0	ME	pyo
37.95340914172112	10.76720413267265	8113_6_2	22	26	0.2302753626431146	0	0	ME	pyo
20.973113337809476	-6.49565	8113_6_30	22	NA	NA	0	2	ME	pyo
20.973113337809476	-6.49565	8113_6_31	22	NA	NA	0	2	ME	pyo
-28.116	19.637722643091298	8113_6_32	38	NA	NA	0	2	Phage	pyo
-29.142	-7.73125	8113_6_34	55	9	0.4454262378402374	0	0	ME	pyo
-15.2334	4.708991407057344	8113_6_35	38	NA	NA	0	2	Phage	pyo
1.456918232898999	37.403743468563704	8113_6_37	38	4	0.7263342097460361	0	0	Phage	pyo
22.4342	17.399595858880016	8113_6_3	22	25	0	0	0	ME	pyo
-32.4886	-12.4189	8113_6_3	2	8	0.77867	0	0	ME	pyo
-15.7627	4.528020083204812	8113_6_3	38	17	0.00307355	0	0	Phage	pyo
28.61854287282816	-2.30209	8113_6_40	22	30	0.7319306457392838	0	0	ME	pyo
20.973113337809476	-6.49565	8113_6_41	22	NA	NA	0	2	ME	pyo
8.91662	10.429890859769042	8113_6_42	22	20	0.016505217309154174	0	0	ME	pyo
6.966816683048593	15.407812633867302	8113_6_43	22	NA	NA	0	2	ME	pyo
-10.092	17.811477093777576	8113_6_44	17	18	0.5019513083512549	0	0	Phage	pyo
37.94976276827114	10.765509777736591	8113_6_44	22	26	0.2284249936415487	0	0	ME	pyo
-13.1383	6.036619715474643	8113_6_45	38	NA	NA	0	2	Phage	pyo
27.600734467798276	-8.17941	8113_6_46	22	31	0.41002941869290715	0	0	ME	pyo
-31.8565	-12.0062	8113_6_46	2	8	0.8230996816359849	0	0	ME	pyo
-27.6554	5.838809824490802	8113_6_47	28	16	0.4477097303210559	0	0	Phage	pyo
11.558441350784298	12.435413679057037	8113_6_48	22	21	0.4039845744965677	0	0	ME	pyo
-1.66948	31.8687	8113_6_4	38	NA	NA	0	2	Phage	pyo
-11.4996	15.28120793715042	8113_6_4	43	18	0.5374004894638493	0	0	Phage	pyo
19.19902076038557	26.257856000986052	8113_6_52	22	NA	NA	0	2	ME	pyo
37.95340914172112	10.76720413267265	8113_6_53	22	26	0.2302753626431146	0	0	ME	pyo
17.115581847656316	-8.28407	8113_6_54	22	33	0.5144833710685675	0	0	ME	pyo
-37.3219	9.905111800431545	8113_6_54	28	12	0.4966414389550144	0	0	Phage	pyo
17.115581847656316	-8.28407	8113_6_55	22	33	0.5144833710685675	0	0	ME	pyo
-37.3219	9.905111800431545	8113_6_55	28	12	0.4966414389550144	0	0	Phage	pyo
-1.68048	41.92202261398711	8113_6_56	15	3	0.1263590242418273	0	0	Phage	pyo
23.323850250317776	17.96483517602816	8113_6_56	22	25	0.6445414815512093	0	0	ME	pyo
7.797155295201793	-36.1097	8113_6_56	33	38	0.6755296423711047	0	0	ICE	pyo
22.996080760484247	18.345936977731963	8113_6_58	22	25	0.6445414815512093	0	0	ME	pyo
7.364782015127479	-35.7908	8113_6_58	33	38	0.6688980289284688	0	0	ICE	pyo
19.19902076038557	26.257856000986052	8113_6_59	22	NA	NA	0	2	ME	pyo
-23.6879	16.958475159040358	8113_6_62	38	NA	NA	0	2	Phage	pyo
14.839971470172522	-10.3296	8113_6_63	22	NA	NA	0	2	ME	pyo
-29.0741	-15.4681	8113_6_63	55	NA	NA	0	2	ME	pyo
-23.6866	16.95830059865662	8113_6_64	38	NA	NA	0	2	Phage	pyo
-9.99286	17.43515239511715	8113_6_65	17	18	0.6128707563794493	0	0	Phage	pyo
-27.6541	5.84302	8113_6_65	28	16	0.44669273773954704	0	0	Phage	pyo
9.649935964743667	10.336621824903371	8113_6_6	22	20	0.3895130067667089	0	0	ME	pyo
14.835956128248856	-5.37265	8113_6_71	22	32	0.4538773708709594	0	0	ME	pyo
1.5641705836052076	1.8692680117247171	8113_6_71	45	19	0.8663030738025065	0	0	Phage	pyo
14.755214042856704	-5.46979	8113_6_74	22	32	0.4941515511739825	0	0	ME	pyo
-0.371689	-29.3561	8113_6_74	33	39	0.7525889044311159	0	0	ICE	pyo
14.823936879066904	-6.42574	8113_6_76	22	32	0.44625014841541366	0	0	ME	pyo
1.555656073634977	1.8793331434642848	8113_6_76	45	19	0.8640098057641412	0	0	Phage	pyo
15.014753174276628	-5.35277	8113_6_78	22	32	0.3326960772581537	0	0	ME	pyo
2.5200467258816865	27.87552525991671	8113_6_78	38	2	0.539393	0	0	Phage	pyo
29.890414208601495	-7.09598	8113_6_7	22	31	0.0907663	0	0	ME	pyo
-11.5369	13.252363639298594	8113_6_7	38	18	0.2990004389328791	0	0	Phage	pyo
14.81733309705108	-5.37069	8113_6_80	22	32	0.46458873987548144	0	0	ME	pyo
-0.373454	-29.3678	8113_6_80	33	39	0.749617	0	0	ICE	pyo
1.340902895207876	1.146440875957448	8113_6_80	45	19	0.855416	0	0	Phage	pyo
14.698245704395154	-6.52863	8113_6_81	22	32	0.4672222177419921	0	0	ME	pyo
-0.356144	-29.353	8113_6_81	33	39	0.7484541490568184	0	0	ICE	pyo
14.58683891019346	-5.22389	8113_6_82	22	32	0.31096266716380605	0	0	ME	pyo
-0.356144	-29.353	8113_6_82	33	39	0.7484541490568184	0	0	ICE	pyo
37.95340914172112	10.76720413267265	8113_6_84	22	26	0.2302753626431146	0	0	ME	pyo
37.95340914172112	10.76720413267265	8113_6_85	22	26	0.2302753626431146	0	0	ME	pyo
12.63085892738616	12.332807186468038	8113_6_88	22	21	0.4242629240045767	0	0	ME	pyo
24.53873721657516	-3.16663	8113_6_89	22	NA	NA	0	2	ME	pyo
-27.3685	-12.1003	8113_6_89	55	NA	NA	0	2	ME	pyo
-37.3293	9.900300995082898	8113_6_90	28	12	0.4981109627052806	0	0	Phage	pyo
37.95340914172112	10.76720413267265	8113_6_91	22	26	0.2302753626431146	0	0	ME	pyo
24.538958713133905	-3.16695	8113_6_92	22	NA	NA	0	2	ME	pyo
-27.3685	-12.1003	8113_6_92	55	NA	NA	0	2	ME	pyo
-37.3273	9.895067846559163	8113_6_93	28	12	0.49689816323102015	0	0	Phage	pyo
-23.6866	16.95830059865662	8113_6_95	38	NA	NA	0	2	Phage	pyo
-23.6868	16.958675788384355	8113_6_96	38	NA	NA	0	2	Phage	pyo
23.594879051039783	24.605775553933356	8113_6_9	22	NA	NA	0	2	ME	pyo
-1.66247	31.88072455224784	8113_7_10	38	NA	NA	0	2	Phage	pyo
-11.4995	15.281218983029904	8113_7_10	43	18	0.5373688644536561	0	0	Phage	pyo
-29.142	-7.73125	8113_7_11	55	9	0.4454262378402374	0	0	ME	pyo
-23.6865	16.95862927196152	8113_7_12	38	NA	NA	0	2	Phage	pyo
-20.2218	2.9361631812429527	8113_7_13	38	17	0.7473175022254717	0	0	Phage	pyo
37.95340914172112	10.76720413267265	8113_7_14	22	26	0.2302753626431146	0	0	ME	pyo
-23.6865	16.95862927196152	8113_7_15	38	NA	NA	0	2	Phage	pyo
-19.9741	2.4139147489880486	8113_7_18	38	17	0.7187339492176239	0	0	Phage	pyo
12.63085892738616	12.332807186468038	8113_7_19	22	21	0.4242629240045767	0	0	ME	pyo
6.966816683048593	15.407812633867302	8113_7_1	22	NA	NA	0	2	ME	pyo
24.53890325211302	-3.16663	8113_7_20	22	NA	NA	0	2	ME	pyo
-27.3685	-12.1003	8113_7_20	55	NA	NA	0	2	ME	pyo
-20.2764	2.7624582860646965	8113_7_21	38	17	0.7016459792173048	0	0	Phage	pyo
32.72460119502268	8.158987892534974	8113_7_22	22	27	0.5162683203441067	0	0	ME	pyo
37.95340914172112	10.76720413267265	8113_7_24	22	26	0.2302753626431146	0	0	ME	pyo
-23.687	16.95901676647435	8113_7_25	38	NA	NA	0	2	Phage	pyo
-14.4629	35.441730071759324	8113_7_25	51	1	0.6335104373004861	0	0	Phage	pyo
12.63085892738616	12.332807186468038	8113_7_26	22	21	0.4242629240045767	0	0	ME	pyo
12.63085892738616	12.332807186468038	8113_7_27	22	21	0.4242629240045767	0	0	ME	pyo
-1.68054	41.92577845965171	8113_7_29	15	3	0.12512397345509402	0	0	Phage	pyo
23.323850250317776	17.96483517602816	8113_7_29	22	25	0.6445414815512093	0	0	ME	pyo
7.797155295201793	-36.1097	8113_7_29	33	38	0.6755296423711047	0	0	ICE	pyo
-20.1924	2.9867421254543896	8113_7_2	38	17	0.7385457811117281	0	0	Phage	pyo
14.8388	-10.3312	8113_7_31	22	NA	NA	0	2	ME	pyo
-29.0709	-15.4588	8113_7_31	55	NA	NA	0	2	ME	pyo
-23.6866	16.95830059865662	8113_7_32	38	NA	NA	0	2	Phage	pyo
-14.4627	35.441732840522675	8113_7_32	51	1	0.6335389303028419	0	0	Phage	pyo
-37.3282	9.900881035420593	8113_7_33	28	12	0.4979003598607727	0	0	Phage	pyo
32.72460119502268	8.158987892534974	8113_7_34	22	27	0.5162683203441067	0	0	ME	pyo
12.63085892738616	12.332807186468038	8113_7_35	22	21	0.4242629240045767	0	0	ME	pyo
12.63085892738616	12.332807186468038	8113_7_36	22	21	0.4242629240045767	0	0	ME	pyo
-4.02105	42.35004030486529	8113_7_38	15	3	0	0	0	ME	pyo
11.558441350784298	12.435413679057037	8113_7_38	22	21	0.4039845744965677	0	0	ME	pyo
37.95340914172112	10.76720413267265	8113_7_39	22	26	0.2302753626431146	0	0	ME	pyo
32.724598239306644	8.158984944452557	8113_7_3	22	27	0.5162686933259673	0	0	ME	pyo
19.256219036752768	-6.18337	8113_7_40	22	NA	NA	0	2	ME	pyo
26.4345	-7.57755	8113_7_41	22	31	0.4332592775474368	0	0	ME	pyo
37.95340914172112	10.76720413267265	8113_7_42	22	26	0.2302753626431146	0	0	ME	pyo
-19.5188	2.570171689619518	8113_7_45	38	17	0.7011726361773953	0	0	Phage	pyo
19.600397841743018	0.3904480512635762	8113_7_46	22	29	0.3666949955448646	0	0	ME	pyo
12.077318281847532	11.427752597865224	8113_7_47	22	21	0.4421083072744968	0	0	ME	pyo
0.8696892120048669	37.360799475571824	8113_7_47	38	4	0.7307106977682309	0	0	Phage	pyo
27.600734467798276	-8.17941	8113_7_49	22	31	0.41002941869290715	0	0	ME	pyo
-31.8565	-12.0062	8113_7_49	2	8	0.8230996816359849	0	0	ME	pyo
-8.03043	13.650268709351748	8113_7_4	19	18	0.4252609957890589	0	0	Phage	pyo
28.690969672488897	-1.86146	8113_7_4	22	30	0.7424325111150397	0	0	ME	pyo
-29.3107	-7.02733	8113_7_4	55	9	0.40025498769192125	0	0	ME	pyo
-24.6903	3.842617955930232	8113_7_50	38	16	0.0307376	0	0	Phage	pyo
10.454829317598122	18.006541982370894	8113_7_51	22	NA	NA	0	2	ME	pyo
37.95340914172112	10.76720413267265	8113_7_54	22	26	0.2302753626431146	0	0	ME	pyo
-13.0725	38.54047854547184	8113_7_54	51	1	0.47639645404931313	0	0	Phage	pyo
-13.1377	6.033923599884751	8113_7_55	38	NA	NA	0	2	Phage	pyo
22.92841571121038	18.191970490097003	8113_7_56	22	25	0.6108145131371331	0	0	ME	pyo
7.376736142242511	-36.0716	8113_7_56	33	38	0.6561499395241343	0	0	ICE	pyo
24.538904713976248	-3.16661	8113_7_57	22	NA	NA	0	2	ME	pyo
-27.3685	-12.1003	8113_7_57	55	NA	NA	0	2	ME	pyo
-2.90715	40.0899	8113_7_58	15	3	0.11281469639055292	0	0	Phage	pyo
6.96826	15.401282677261031	8113_7_58	22	NA	NA	0	2	ME	pyo
-30.7024	7.829789516964113	8113_7_58	28	NA	NA	0	2	Phage	pyo
19.600404593135657	0.3904731418395442	8113_7_59	22	29	0.3666894789350167	0	0	ME	pyo
37.95340914172112	10.76720413267265	8113_7_5	22	26	0.2302753626431146	0	0	ME	pyo
6.966816683048593	15.407812633867302	8113_7_60	22	NA	NA	0	2	ME	pyo
-8.02969	13.65080005030712	8113_7_61	19	18	0.4253897726013842	0	0	Phage	pyo
1.446733000342734	37.40198757985823	8113_7_61	38	4	0.7308635003685641	0	0	Phage	pyo
10.455386626331505	18.007602982755493	8113_7_62	22	NA	NA	0	2	ME	pyo
9.649935964743667	10.336621824903371	8113_7_63	22	20	0.3895130067667089	0	0	ME	pyo
32.72461724510029	8.158982085633312	8113_7_66	22	27	0.5162637746021315	0	0	ME	pyo
32.72461724510029	8.158982085633312	8113_7_67	22	27	0.5162637746021315	0	0	ME	pyo
37.95340914172112	10.76720413267265	8113_7_6	22	26	0.2302753626431146	0	0	ME	pyo
-1.68028	41.922593413169395	8113_7_70	15	3	0.1261243474998233	0	0	Phage	pyo
23.323850250317776	17.96483517602816	8113_7_70	22	25	0.6445414815512093	0	0	ME	pyo
7.797155295201793	-36.1097	8113_7_70	33	38	0.6755296423711047	0	0	ICE	pyo
-28.1171	19.63721811059391	8113_7_71	38	NA	NA	0	2	Phage	pyo
-8.03032	13.65028634659562	8113_7_72	19	18	0.42528822178878384	0	0	Phage	pyo
28.639026590500993	-1.84485	8113_7_72	22	30	0.7263375164734477	0	0	ME	pyo
32.724598239306644	8.158984944452557	8113_7_74	22	27	0.5162686933259673	0	0	ME	pyo
-20.221	2.938088032624939	8113_7_75	38	17	0.747868	0	0	Phage	pyo
6.966816683048593	15.407812633867302	8113_7_78	22	NA	NA	0	2	ME	pyo
-23.687	16.959039367575205	8113_7_79	38	NA	NA	0	2	Phage	pyo
37.95340914172112	10.76720413267265	8113_7_80	22	26	0.2302753626431146	0	0	ME	pyo
32.72460119502268	8.158987892534974	8113_7_81	22	27	0.5162683203441067	0	0	ME	pyo
24.538958713133905	-3.16695	8113_7_8	22	NA	NA	0	2	ME	pyo
-27.3685	-12.1003	8113_7_8	55	NA	NA	0	2	ME	pyo
37.95340914172112	10.76720413267265	8113_7_9	22	26	0.2302753626431146	0	0	ME	pyo
-26.831	4.8604766543395375	8849_2_10	28	16	0.44672144529296576	0	0	Phage	pyo
25.51335954328862	-8.45466	8849_2_14	22	31	0.16787865159795193	0	0	ME	pyo
-32.0052	-11.7671	8849_2_17	2	8	0.8393475162417529	0	0	ME	pyo
-3.51986	-39.2264	8849_2_17	33	40	0.7394105809689362	0	0	ICE	pyo
3.263850490345583	31.081736692054605	8849_2_17	38	NA	NA	0	2	Phage	pyo
10.44023564216903	18.000942770586917	8849_2_18	22	NA	NA	0	2	ME	pyo
-1.86687	-36.9243	8849_2_20	33	40	0.5314784727868641	0	0	ICE	pyo
-32.4775	-11.8702	8849_2_21	2	8	0.8231515340166256	0	0	ME	pyo
-16.1702	5.051371448851891	8849_2_21	38	17	0.2821646117944545	0	0	Phage	pyo
-16.1728	5.0791979075638976	8849_2_23	38	17	0.2907249769329908	0	0	Phage	pyo
-2.48135	-37.6243	8849_2_25	33	40	0.6922090333120199	0	0	ICE	pyo
-2.42918	-37.4942	8849_2_26	33	40	0.6660878298143548	0	0	ICE	pyo
37.421763860088575	12.86842374394581	8849_2_28	22	26	2.3266797606063005e-5	0	0	ME	pyo
-2.64436	-39.1628	8849_2_28	33	40	0.7079428898876362	0	0	ICE	pyo
-23.3619	5.029625708393823	8849_2_28	47	NA	NA	0	2	Phage	pyo
-3.64492	-34.5128	8849_2_29	33	40	0.024360774413226496	0	0	ICE	pyo
-5.82813	37.843032531117586	8849_2_2	17	3	0.3589821665640501	0	0	Phage	pyo
-2.52405	-37.6894	8849_2_2	33	40	0.6985293220262786	0	0	ICE	pyo
18.043918087510676	-12.8244	8849_2_31	22	NA	NA	0	2	ME	pyo
24.226967799763433	-6.9317	8849_2_32	22	31	0	0	0	ME	pyo
-3.47346	-39.2179	8849_2_32	33	40	0.753495	0	0	ICE	pyo
-2.47655	-37.6548	8849_2_33	33	40	0.700645	0	0	ICE	pyo
18.043653428653418	-12.8241	8849_2_34	22	NA	NA	0	2	ME	pyo
30.75810965782124	-5.72873	8849_2_35	22	NA	NA	0	2	ME	pyo
-0.786877	-28.9729	8849_2_35	33	39	0.7487145100625859	0	0	ICE	pyo
1.89342	35.43102291940288	8849_2_35	38	4	0.1957736709933528	0	0	Phage	pyo
20.422827362675847	-3.45951	8849_2_36	22	NA	NA	0	2	ME	pyo
-2.6472	-40.0445	8849_2_37	33	40	0.6379113542500944	0	0	ICE	pyo
-0.971999	-29.1051	8849_2_38	33	39	0.7189931707088958	0	0	ICE	pyo
18.044146203192263	-12.8243	8849_2_39	22	NA	NA	0	2	ME	pyo
-12.1657	34.56892894456056	8849_2_39	52	1	0.28932199653571344	0	0	Phage	pyo
-3.52335	-39.2412	8849_2_3	33	40	0.7378971673466342	0	0	ICE	pyo
-27.1631	21.294134527867623	8849_2_3	38	NA	NA	0	2	Phage	pyo
-26.9285	3.684905352457503	8849_2_40	28	16	0.36733590751062084	0	0	Phage	pyo
31.99411365439066	10.31700026993738	8849_2_41	22	27	0.5595070975266015	0	0	ME	pyo
-0.0388936	-38.0247	8849_2_42	33	40	0.4399537568459312	0	0	ICE	pyo
-29.2062	-7.62602	8849_2_42	55	9	0.4954712031595787	0	0	ME	pyo
-4.93673	39.14950500113706	8849_2_44	17	3	0.3637747875456801	0	0	Phage	pyo
31.99411365439066	10.31700026993738	8849_2_44	22	27	0.5595070975266015	0	0	ME	pyo
-20.2064	2.444637053147506	8849_2_44	38	17	0.6853292619526561	0	0	Phage	pyo
-5.82978	37.84287744372436	8849_2_45	17	3	0.35855369191324865	0	0	Phage	pyo
31.990261786363583	10.320562158306672	8849_2_45	22	27	0.5592705870132829	0	0	ME	pyo
2.329956753760182	-42.35	8849_2_45	33	NA	NA	0	2	ICE	pyo
18.048227907903534	-12.8212	8849_2_46	22	NA	NA	0	2	ME	pyo
27.357567725880394	-7.91294	8849_2_47	22	31	0.5496489908321465	0	0	ME	pyo
-31.8339	-12.0105	8849_2_47	2	8	0.8167153363727498	0	0	ME	pyo
31.990261786363583	10.320562158306672	8849_2_48	22	27	0.5592705870132829	0	0	ME	pyo
2.329956753760182	-42.35	8849_2_48	33	NA	NA	0	2	ICE	pyo
-23.206	3.078132259653455	8849_2_48	47	NA	NA	0	2	Phage	pyo
10.454716465180176	18.006143646171413	8849_2_49	22	NA	NA	0	2	ME	pyo
18.04660212683733	-12.8179	8849_2_4	22	NA	NA	0	2	ME	pyo
-4.92546	39.15167507212672	8849_2_51	17	3	0.3604898301135409	0	0	Phage	pyo
23.408664360740744	18.424398667980412	8849_2_51	22	25	0.6305847606862365	0	0	ME	pyo
7.7862	-35.6926	8849_2_51	33	38	0.6561499395241343	0	0	ICE	pyo
-28.5208	12.435528451656747	8849_2_52	28	NA	NA	0	2	Phage	pyo
18.04473952740282	-12.8255	8849_2_53	22	NA	NA	0	2	ME	pyo
-0.0509662	-38.0268	8849_2_54	33	40	0.4436073371228137	0	0	ICE	pyo
0.6395955285513302	34.02928260927706	8849_2_54	38	4	0.12297540008678022	0	0	Phage	pyo
30.75810965782124	-5.72873	8849_2_55	22	NA	NA	0	2	ME	pyo
-0.787404	-28.9716	8849_2_55	33	39	0.7481642325265518	0	0	ICE	pyo
18.043828440524507	-12.8243	8849_2_57	22	NA	NA	0	2	ME	pyo
-3.56407	-39.478	8849_2_58	33	40	0.70359	0	0	ICE	pyo
-21.78	10.523428209313533	8849_2_58	47	NA	NA	0	2	Phage	pyo
-0.0538695	-38.0283	8849_2_59	33	40	0.44456698641937475	0	0	ICE	pyo
-26.8005	19.718982195380818	8849_2_59	38	15	0.13789338114443453	0	0	Phage	pyo
10.440547325202438	18.00070633322705	8849_2_61	22	NA	NA	0	2	ME	pyo
-13.7505	36.50979164033518	8849_2_61	51	1	0.6271604716910809	0	0	Phage	pyo
-4.92489	39.155109378064395	8849_2_62	17	3	0.3592215499747338	0	0	Phage	pyo
-1.84133	-38.5182	8849_2_62	33	40	0.690091	0	0	ICE	pyo
-16.1752	5.036555346390932	8849_2_62	38	17	0.2795994511442576	0	0	Phage	pyo
20.41776232275622	-3.45633	8849_2_63	22	NA	NA	0	2	ME	pyo
-1.8694	-38.5096	8849_2_65	33	40	0.6924446741426074	0	0	ICE	pyo
-13.7593	36.51031613902893	8849_2_65	51	1	0.628435	0	0	Phage	pyo
20.41776232275622	-3.45633	8849_2_66	22	NA	NA	0	2	ME	pyo
-13.2634	38.45599434505415	8849_2_67	51	1	0.4808298337212635	0	0	Phage	pyo
10.440208047020134	18.00047547926289	8849_2_68	22	NA	NA	0	2	ME	pyo
-13.7501	36.50938859143626	8849_2_68	51	1	0.6271829827848459	0	0	Phage	pyo
25.51335954328862	-8.45466	8849_2_6	22	31	0.16787865159795193	0	0	ME	pyo
-38.2743	9.560845006344168	8849_2_71	43	12	0.6567942691701256	0	0	Phage	pyo
-0.207478	-37.5825	8849_2_73	33	40	0.443097	0	0	ICE	pyo
20.404188839790596	-3.4497	8849_2_74	22	NA	NA	0	2	ME	pyo
27.409836454456297	-7.41956	8849_2_75	22	31	0.3529386481288396	0	0	ME	pyo
-1.52414	-29.6491	8849_2_75	33	39	0.47245869915574423	0	0	ICE	pyo
24.227787522684434	-6.93053	8849_2_77	22	31	4.2488394743509124e-4	0	0	ME	pyo
-3.47587	-39.2448	8849_2_77	33	40	0.7507459259428091	0	0	ICE	pyo
-25.7022	10.775611834430237	8849_2_78	28	NA	NA	0	2	Phage	pyo
-4.12786	-36.8095	8849_2_78	33	40	0.45113013666454294	0	0	ICE	pyo
-15.4402	39.717414727388885	8849_2_78	51	1	0.5668829554359016	0	0	Phage	pyo
-2.50261	-37.6858	8849_2_79	33	40	0.7027285011890234	0	0	ICE	pyo
-29.2098	-7.6398	8849_2_85	55	9	0.4846870807945884	0	0	ME	pyo
-0.260781	-40.4652	8849_2_88	33	40	0.29181518511502264	0	0	ICE	pyo
22.046558529354247	24.406581778404497	8849_2_89	22	NA	NA	0	2	ME	pyo
22.046556484326015	24.406574505001036	8849_2_8	22	NA	NA	0	2	ME	pyo
31.963663695148256	10.230668152432155	8849_2_91	22	27	0.5832682223832575	0	0	ME	pyo
-26.8311	4.861502732754418	8849_2_9	28	16	0.44708810727289783	0	0	Phage	pyo
-3.94583	-38.5656	8898_1_12	33	40	0.5868019634310674	0	0	ICE	pyo
25.51335954328862	-8.45466	8898_1_14	22	31	0.16787865159795193	0	0	ME	pyo
-19.5599	9.68875	8898_1_17	38	NA	NA	0	2	Phage	pyo
-3.97437	-38.5841	8898_1_19	33	40	0.5829314440921333	0	0	ICE	pyo
-5.34444	13.165357483935102	8898_1_20	19	18	0.2073600765033153	0	0	Phage	pyo
28.79030584514216	-2.28693	8898_1_21	22	30	0.7263375164734477	0	0	ME	pyo
-3.89381	-38.5566	8898_1_22	33	40	0.5988844516123659	0	0	ICE	pyo
-22.1596	4.522223248997682	8898_1_22	47	NA	NA	0	2	Phage	pyo
-26.9256	3.682356570754477	8898_1_23	28	16	0.36674069139131876	0	0	Phage	pyo
25.919787535938283	-11.5756	8898_1_24	22	NA	NA	0	2	ME	pyo
19.813020906414295	0.4600752318336765	8898_1_25	22	29	0.291551	0	0	ME	pyo
-1.89611	-38.4876	8898_1_25	33	40	0.7012614269058917	0	0	ICE	pyo
18.044735113951468	-12.8253	8898_1_26	22	NA	NA	0	2	ME	pyo
-13.2699	38.45544589028094	8898_1_26	51	1	0.481473	0	0	Phage	pyo
25.51335954328862	-8.45466	8898_1_27	22	31	0.16787865159795193	0	0	ME	pyo
-38.01	7.389229357192823	8898_1_28	43	12	0.4499395781096208	0	0	Phage	pyo
-3.54386	-39.4435	8898_1_29	33	40	0.710641	0	0	ICE	pyo
28.601076659846324	-5.75518	8898_1_2	22	31	0.0387952	0	0	ME	pyo
10.454814645754023	18.006831767124922	8898_1_30	22	NA	NA	0	2	ME	pyo
-13.7466	36.50786837185888	8898_1_30	51	1	0.6269802466227418	0	0	Phage	pyo
25.51335954328862	-8.45466	8898_1_31	22	31	0.16787865159795193	0	0	ME	pyo
10.45491084747484	18.00686769013737	8898_1_32	22	NA	NA	0	2	ME	pyo
-0.0508695	-38.0296	8898_1_33	33	40	0.4438038903012849	0	0	ICE	pyo
-26.7975	19.719218101447268	8898_1_33	38	15	0.13850857001591582	0	0	Phage	pyo
-1.92665	-38.4887	8898_1_34	33	40	0.7070748684201492	0	0	ICE	pyo
-26.7971	19.72100683851385	8898_1_34	38	15	0.1379004758799228	0	0	Phage	pyo
14.638543574990145	-8.48821	8898_1_35	22	NA	NA	0	2	ME	pyo
-0.074757	-38.0332	8898_1_35	33	40	0.45098983144144245	0	0	ICE	pyo
-29.1176	-7.62633	8898_1_35	55	9	0.49637264317385055	0	0	ME	pyo
19.14935913264648	-9.59121	8898_1_37	22	NA	NA	0	2	ME	pyo
25.51335954328862	-8.45466	8898_1_38	22	31	0.16787865159795193	0	0	ME	pyo
-12.214	34.54597689360864	8898_1_38	52	1	0.29996176369473565	0	0	Phage	pyo
-1.76075	-38.6234	8898_1_40	33	40	0.6901488032646159	0	0	ICE	pyo
2.177066608628628	34.76083587637767	8898_1_40	38	4	0.20734680470364641	0	0	Phage	pyo
-29.2254	-7.64183	8898_1_40	55	9	0.4849702208179033	0	0	ME	pyo
23.421789661157785	18.432213086688073	8898_1_41	22	25	0.6198188892031308	0	0	ME	pyo
7.799779482913243	-35.7006	8898_1_41	33	38	0.653231	0	0	ICE	pyo
26.45328414506912	-6.64662	8898_1_42	22	31	0.14684646766794238	0	0	ME	pyo
-1.46562	-40.1648	8898_1_42	33	40	0.47904666438985744	0	0	ICE	pyo
-10.3328	14.042437332631346	8898_1_42	47	18	0.37559887008443194	0	0	Phage	pyo
-13.5764	34.8425	8898_1_45	52	1	0.5980216922873555	0	0	Phage	pyo
-0.0581697	-38.0355	8898_1_48	33	40	0.4463775371776334	0	0	ICE	pyo
-21.1025	9.291080204540858	8898_1_48	43	NA	NA	0	2	Phage	pyo
-1.75589	-38.5088	8898_1_49	33	40	0.6709392202138439	0	0	ICE	pyo
-16.171	5.03876	8898_1_49	38	17	0.2788845207537798	0	0	Phage	pyo
28.601060739192572	-5.75519	8898_1_4	22	31	0.0387881	0	0	ME	pyo
23.413764040185644	-8.92316	8898_1_51	22	NA	NA	0	2	ME	pyo
0.4575226208371375	-39.7156	8898_1_51	33	40	0.4070912715585439	0	0	ICE	pyo
30.75810965782124	-5.72873	8898_1_52	22	NA	NA	0	2	ME	pyo
-0.786877	-28.9729	8898_1_52	33	39	0.7487145100625859	0	0	ICE	pyo
24.90076891346629	-8.85207	8898_1_53	22	31	0.1110212747191344	0	0	ME	pyo
-0.971999	-29.1051	8898_1_54	33	39	0.7189931707088958	0	0	ICE	pyo
19.66471564659267	-27.9904	8898_1_55	33	NA	NA	0	2	ICE	pyo
2.143677308581096	36.407498498550765	8898_1_55	38	4	0.3187213860778058	0	0	Phage	pyo
37.42154925781531	12.868419250918867	8898_1_56	22	26	9.858275263795811e-7	0	0	ME	pyo
-2.65819	-39.13	8898_1_56	33	40	0.7096631343525035	0	0	ICE	pyo
31.963663695148256	10.230668152432155	8898_1_57	22	27	0.5832682223832575	0	0	ME	pyo
25.9201	-11.5753	8898_1_58	22	NA	NA	0	2	ME	pyo
19.117100193517366	-9.58405	8898_1_59	22	NA	NA	0	2	ME	pyo
1.988531353985484	35.536661462943144	8898_1_59	38	4	0.15706299126173123	0	0	Phage	pyo
-16.007	5.566693314952244	8898_1_5	38	17	0.33888502659871866	0	0	Phage	pyo
-26.8309	4.8604453428429935	8898_1_60	28	16	0.4466745452037913	0	0	Phage	pyo
27.409836454456297	-7.41956	8898_1_61	22	31	0.3529386481288396	0	0	ME	pyo
-13.7481	36.50868009425399	8898_1_61	51	1	0.6270365990542134	0	0	Phage	pyo
24.9022	-8.85187	8898_1_62	22	31	0.11156637501039798	0	0	ME	pyo
-2.43564	-37.5355	8898_1_63	33	40	0.6761653703821088	0	0	ICE	pyo
23.59043378004073	-5.42693	8898_1_64	22	NA	NA	0	2	ME	pyo
16.7524	-7.55478	8898_1_66	22	33	0.47192828024742206	0	0	ME	pyo
-26.2936	16.1311	8898_1_66	43	15	0.16673191457953018	0	0	Phage	pyo
24.9022	-8.85187	8898_1_67	22	31	0.11156637501039798	0	0	ME	pyo
27.293203690331183	-7.81833	8898_1_68	22	31	0.49903290722002697	0	0	ME	pyo
-32.1819	-11.4438	8898_1_68	2	8	0.8085964946900217	0	0	ME	pyo
-4.10634	-36.7991	8898_1_69	33	40	0.4559002057977418	0	0	ICE	pyo
0.7836798792265962	34.538424201056586	8898_1_6	38	4	0.33671336189784945	0	0	Phage	pyo
-21.169	9.257697325292256	8898_1_6	43	NA	NA	0	2	Phage	pyo
-0.0592143	-38.0341	8898_1_70	33	40	0.44657344111976804	0	0	ICE	pyo
-21.1022	9.291010874885488	8898_1_70	43	NA	NA	0	2	Phage	pyo
26.45328414506912	-6.64662	8898_1_71	22	31	0.14684646766794238	0	0	ME	pyo
-1.46562	-40.1648	8898_1_71	33	40	0.47904666438985744	0	0	ICE	pyo
-10.3326	14.042810513189965	8898_1_71	47	18	0.37572210949303997	0	0	Phage	pyo
16.70161609071164	-7.23796	8898_1_72	22	33	0.3295348833786002	0	0	ME	pyo
-2.06509	-37.8705	8898_1_72	33	40	0.8082639432023827	0	0	ICE	pyo
-16.0198	5.389244486643601	8898_1_72	38	17	0.3114723112319802	0	0	Phage	pyo
-37.4269	9.731606429281726	8898_1_74	28	12	0.527375	0	0	Phage	pyo
-3.51968	-39.2259	8898_1_76	33	40	0.7394793900060793	0	0	ICE	pyo
3.263428444200013	31.08190407109505	8898_1_76	38	NA	NA	0	2	Phage	pyo
27.40965302960475	-7.41947	8898_1_78	22	31	0.3528778516300219	0	0	ME	pyo
-3.34208	-37.8538	8898_1_79	33	40	0.6172729217922309	0	0	ICE	pyo
5.524348746243003	36.40423346995051	8898_1_79	38	5	0	0	0	Phage	pyo
-38.01	7.389228322757099	8898_1_80	43	12	0.4499383446809861	0	0	Phage	pyo
-28.52	12.437028400497567	8898_1_81	28	NA	NA	0	2	Phage	pyo
-3.88595	-38.5211	8898_1_81	33	40	0.5965824699300342	0	0	ICE	pyo
-4.92466	39.15029773144987	8898_1_82	17	3	0.3607633228057717	0	0	Phage	pyo
16.748364955324845	-7.55706	8898_1_82	22	33	0.46990490900264587	0	0	ME	pyo
-26.2932	16.131283478407507	8898_1_82	43	15	0.16667482050663288	0	0	Phage	pyo
16.7524	-7.55478	8898_1_83	22	33	0.47192828024742206	0	0	ME	pyo
-26.2935	16.131620113802462	8898_1_83	43	15	0.16649777473261188	0	0	Phage	pyo
16.7524	-7.55478	8898_1_84	22	33	0.47192828024742206	0	0	ME	pyo
-26.2921	16.133360589725868	8898_1_84	43	15	0.1657818694453699	0	0	Phage	pyo
10.454882453285729	18.007331122734808	8898_1_85	22	NA	NA	0	2	ME	pyo
-13.7476	36.51286238933787	8898_1_85	51	1	0.625959	0	0	Phage	pyo
23.592133578079157	-5.42563	8898_1_87	22	NA	NA	0	2	ME	pyo
18.043918087510676	-12.8244	8898_1_89	22	NA	NA	0	2	ME	pyo
27.357567725880394	-7.91294	8898_1_8	22	31	0.5496489908321465	0	0	ME	pyo
-31.8339	-12.0105	8898_1_8	2	8	0.8167153363727498	0	0	ME	pyo
37.42154902950186	12.868409998498542	8898_1_90	22	26	5.098206235473592e-6	0	0	ME	pyo
-2.65817	-39.1302	8898_1_90	33	40	0.7096285837345123	0	0	ICE	pyo
-23.3613	5.029315986020004	8898_1_90	47	NA	NA	0	2	Phage	pyo
-4.9255	39.15163844794121	8898_1_91	17	3	0.3605112183307782	0	0	Phage	pyo
23.408664360740744	18.424398667980412	8898_1_91	22	25	0.6305847606862365	0	0	ME	pyo
7.7862	-35.6926	8898_1_91	33	38	0.6561499395241343	0	0	ICE	pyo
-3.54981	-39.4164	8898_1_92	33	40	0.7182100905834762	0	0	ICE	pyo
18.042656779680893	-12.8247	8898_1_93	22	NA	NA	0	2	ME	pyo
24.227787522684434	-6.93053	8898_1_94	22	31	4.2488394743509124e-4	0	0	ME	pyo
-3.4739	-39.2189	8898_1_94	33	40	0.7533372345105612	0	0	ICE	pyo
31.967007518826183	10.353269148429256	8898_1_95	22	27	0.5552019977033548	0	0	ME	pyo
-26.8334	4.86004	8898_1_96	28	16	0.4472449745301453	0	0	Phage	pyo
-13.7763	36.58675288220377	8898_1_96	51	1	0.6124527180513042	0	0	Phage	pyo
-2.52123	-37.7179	8898_1_9	33	40	0.7058417945931538	0	0	ICE	pyo
23.59043378004073	-5.42693	8898_2_10	22	NA	NA	0	2	ME	pyo
-22.1585	4.520874236776575	8898_2_10	47	NA	NA	0	2	Phage	pyo
18.043918087510676	-12.8244	8898_2_13	22	NA	NA	0	2	ME	pyo
24.89172467408411	-8.85529	8898_2_15	22	31	0.10701454342277504	0	0	ME	pyo
-5.82801	37.84294676728166	8898_2_19	17	3	0.35897979674526376	0	0	Phage	pyo
-2.50649	-37.6423	8898_2_19	33	40	0.6925473366417458	0	0	ICE	pyo
18.048227907903534	-12.8212	8898_2_23	22	NA	NA	0	2	ME	pyo
-4.35464	-40.4348	8898_2_23	33	40	0.4204576326881377	0	0	ICE	pyo
18.048366812028885	-12.8215	8898_2_24	22	NA	NA	0	2	ME	pyo
-2.67056	-39.0999	8898_2_24	33	40	0.7126853601211759	0	0	ICE	pyo
-5.82813	37.843032531117586	8898_2_28	17	3	0.3589821665640501	0	0	Phage	pyo
-2.52597	-37.6895	8898_2_28	33	40	0.6982008798243869	0	0	ICE	pyo
37.42154710875789	12.868420911102833	8898_2_29	22	26	0	0	0	ME	pyo
-2.59165	-39.2387	8898_2_29	33	40	0.7007911642901186	0	0	ICE	pyo
14.638543574990145	-8.48821	8898_2_2	22	NA	NA	0	2	ME	pyo
-0.84779	-38.2314	8898_2_2	33	40	0.6676151978217917	0	0	ICE	pyo
-29.1162	-7.65701	8898_2_2	55	9	0.4892358796540244	0	0	ME	pyo
37.42154710871295	12.868420910980223	8898_2_30	22	26	4.975023002256013e-11	0	0	ME	pyo
-2.59165	-39.2387	8898_2_30	33	40	0.7007911642901186	0	0	ICE	pyo
24.9022	-8.85187	8898_2_31	22	31	0.11156637501039798	0	0	ME	pyo
-1.91913	-38.4949	8898_2_32	33	40	0.7044766801244369	0	0	ICE	pyo
2.1801801531206064	34.75991980983123	8898_2_32	38	4	0.2062218013756956	0	0	Phage	pyo
-29.2254	-7.64183	8898_2_32	55	9	0.4849702208179033	0	0	ME	pyo
-1.84925	-38.4751	8898_2_35	33	40	0.691691	0	0	ICE	pyo
-19.7386	9.67855	8898_2_35	38	NA	NA	0	2	Phage	pyo
-26.9281	3.6850330528945583	8898_2_36	28	16	0.3671621544036186	0	0	Phage	pyo
-1.85055	-38.5301	8898_2_37	33	40	0.6927246404733005	0	0	ICE	pyo
-27.7832	19.269469718835364	8898_2_37	38	NA	NA	0	2	Phage	pyo
-2.82755	-39.3425	8898_2_39	33	40	0.6315823308289945	0	0	ICE	pyo
-26.9676	3.609031713800235	8898_2_3	28	16	0.397248	0	0	Phage	pyo
27.407781897216996	-7.90476	8898_2_40	22	31	0.5377052761699341	0	0	ME	pyo
-2.0566	-37.8403	8898_2_47	33	40	0.7999859126593402	0	0	ICE	pyo
0.6402364230105955	34.02745254398593	8898_2_47	38	4	0.12254000871589074	0	0	Phage	pyo
-4.11185	-36.8388	8898_2_48	33	40	0.4588297032075612	0	0	ICE	pyo
-26.7951	19.72171550356843	8898_2_48	38	15	0.13808765374332296	0	0	Phage	pyo
-3.51374	-39.382	8898_2_49	33	40	0.7231770515512095	0	0	ICE	pyo
-27.1636	21.29525810229792	8898_2_49	38	NA	NA	0	2	Phage	pyo
-5.82907	37.84200934113062	8898_2_4	17	3	0.358427	0	0	Phage	pyo
-3.55177	-39.5183	8898_2_51	33	40	0.6941083763883543	0	0	ICE	pyo
10.454342253894954	18.005860569391366	8898_2_52	22	NA	NA	0	2	ME	pyo
25.890840513618976	-6.62571	8898_2_53	22	31	0.16787865159795193	0	0	ME	pyo
-2.51498	-37.6925	8898_2_53	33	40	0.7008944177135609	0	0	ICE	pyo
-26.8301	4.8582663638764965	8898_2_54	28	16	0.445735	0	0	Phage	pyo
21.09234576688252	22.800085839988768	8898_2_55	22	24	0.22731777807805612	0	0	ME	pyo
26.42106936192072	-7.61289	8898_2_56	22	31	0.4483957652250164	0	0	ME	pyo
-38.204	9.609545608685025	8898_2_56	43	12	0.6815407061691497	0	0	Phage	pyo
24.9022	-8.85187	8898_2_59	22	31	0.11156637501039798	0	0	ME	pyo
-38.9	9.195416131963643	8898_2_59	43	12	0.4675503946169481	0	0	Phage	pyo
-1.95224	-38.4793	8898_2_60	33	40	0.7122436714759732	0	0	ICE	pyo
-2.82206	-39.3645	8898_2_62	33	40	0.6280974250976834	0	0	ICE	pyo
10.439864567510146	17.99971454643875	8898_2_65	22	NA	NA	0	2	ME	pyo
25.51335954328862	-8.45466	8898_2_67	22	31	0.16787865159795193	0	0	ME	pyo
10.455253338785957	18.007368443571828	8898_2_71	22	NA	NA	0	2	ME	pyo
-23.2185	5.09327	8898_2_73	15	17	0	0	0	Phage	pyo
22.0466	24.40658223305019	8898_2_73	22	NA	NA	0	2	ME	pyo
-13.7097	36.535905777772285	8898_2_73	51	1	0.6142980094789701	0	0	Phage	pyo
19.664702772345237	-27.9904	8898_2_76	33	NA	NA	0	2	ICE	pyo
-26.3577	16.04403024663697	8898_2_77	28	15	0.20213771703253214	0	0	Phage	pyo
-4.12859	-36.7885	8898_2_77	33	40	0.4485352651165706	0	0	ICE	pyo
24.9022	-8.85187	8898_2_78	22	31	0.11156637501039798	0	0	ME	pyo
26.45522561989527	-6.66416	8898_2_7	22	31	0.15361164944768615	0	0	ME	pyo
-1.46549	-40.1645	8898_2_7	33	40	0.47911362652704054	0	0	ICE	pyo
-10.3326	14.042810513189965	8898_2_7	47	18	0.37572210949303997	0	0	Phage	pyo
19.6645	-27.9904	8898_2_82	33	NA	NA	0	2	ICE	pyo
-26.9263	3.681236780970258	8898_2_83	28	16	0.367231	0	0	Phage	pyo
-0.261119	-40.4646	8898_2_8	33	40	0.2919064024471053	0	0	ICE	pyo
-16.18	5.061662056227609	8898_2_8	38	17	0.2882028306995945	0	0	Phage	pyo
-1.34649	-36.6007	8898_3_12	33	40	0.47830695383968885	0	0	ICE	pyo
0.804644	34.55072364248734	8898_3_12	38	4	0.3471712804276116	0	0	Phage	pyo
16.70161609071164	-7.23796	8898_3_14	22	33	0.3295348833786002	0	0	ME	pyo
-1.88609	-37.7091	8898_3_14	33	40	0.76535	0	0	ICE	pyo
-16.0198	5.394383964572254	8898_3_14	38	17	0.31248325335045846	0	0	Phage	pyo
18.04130287695648	-12.8253	8898_3_17	22	NA	NA	0	2	ME	pyo
-4.35557	-40.4347	8898_3_17	33	40	0.42039837634467536	0	0	ICE	pyo
-25.7548	18.046474398170705	8898_3_19	38	15	0.0722004	0	0	Phage	pyo
-0.0578605	-38.0354	8898_3_20	33	40	0.4462847615189113	0	0	ICE	pyo
-21.1707	9.255546481904636	8898_3_20	43	NA	NA	0	2	Phage	pyo
-2.0462	-37.8516	8898_3_21	33	40	0.804055	0	0	ICE	pyo
-29.0888	-7.69297	8898_3_21	55	9	0.49887264907769624	0	0	ME	pyo
-32.1878	-11.596	8898_3_23	2	8	0.8294485547824533	0	0	ME	pyo
-28.0069	16.667859190443174	8898_3_24	28	15	0.103562	0	0	Phage	pyo
23.465388928932068	18.42337667975923	8898_3_25	22	25	0.5944421467237611	0	0	ME	pyo
-0.780518	-28.679	8898_3_25	33	39	0.6346198212329528	0	0	ICE	pyo
22.046556594666853	24.406574054815593	8898_3_26	22	NA	NA	0	2	ME	pyo
10.433734048182108	18.01966675208203	8898_3_29	22	NA	NA	0	2	ME	pyo
-26.9279	3.6837717305387576	8898_3_2	28	16	0.36732786344018903	0	0	Phage	pyo
31.963663695148256	10.230668152432155	8898_3_30	22	27	0.5832682223832575	0	0	ME	pyo
19.6647	-27.9903	8898_3_31	33	NA	NA	0	2	ICE	pyo
-26.3572	16.04484027944912	8898_3_32	28	15	0.20180728583213148	0	0	Phage	pyo
-4.11433	-36.8026	8898_3_32	33	40	0.4541103283327968	0	0	ICE	pyo
-5.83142	37.84297399978999	8898_3_33	17	3	0.3582145570296232	0	0	Phage	pyo
31.986115494962178	10.321621880964631	8898_3_33	22	27	0.5596352701071716	0	0	ME	pyo
2.329956753760182	-42.35	8898_3_33	33	NA	NA	0	2	ICE	pyo
-3.53614	-39.2714	8898_3_34	33	40	0.732917	0	0	ICE	pyo
-27.1632	21.294380467213617	8898_3_34	38	NA	NA	0	2	Phage	pyo
-26.9281	3.6846564457293063	8898_3_36	28	16	0.367238	0	0	Phage	pyo
-25.6959	10.77004504543154	8898_3_37	28	NA	NA	0	2	Phage	pyo
-1.85193	-36.9258	8898_3_37	33	40	0.5317789498183406	0	0	ICE	pyo
-4.1292	-36.7986	8898_3_38	33	40	0.4495333979195101	0	0	ICE	pyo
-26.8002	19.720361300872103	8898_3_38	38	15	0.13742750420175764	0	0	Phage	pyo
-2.83363	-39.3002	8898_3_39	33	40	0.6390574624907551	0	0	ICE	pyo
-26.7989	19.718229545403787	8898_3_39	38	15	0.13857596472628397	0	0	Phage	pyo
-19.0014	10.150523441386463	8898_3_3	38	NA	NA	0	2	Phage	pyo
37.42154902951088	12.868409998529248	8898_3_41	22	26	5.098193522650521e-6	0	0	ME	pyo
-2.6545	-39.1411	8898_3_41	33	40	0.7088558830779267	0	0	ICE	pyo
19.813020906414295	0.4600752318336765	8898_3_42	22	29	0.291551	0	0	ME	pyo
-2.48268	-37.6857	8898_3_45	33	40	0.7065331629026224	0	0	ICE	pyo
31.983414628675973	10.276704788991983	8898_3_46	22	27	0.5700880053980983	0	0	ME	pyo
25.919787535938283	-11.5756	8898_3_48	22	NA	NA	0	2	ME	pyo
23.45790734372751	18.3421	8898_3_49	22	25	0.618781	0	0	ME	pyo
7.778224405178085	-35.6828	8898_3_49	33	38	0.6555316179910142	0	0	ICE	pyo
18.042091184649323	-12.8246	8898_3_4	22	NA	NA	0	2	ME	pyo
-1.93015	-38.4908	8898_3_50	33	40	0.7073688440249442	0	0	ICE	pyo
2.1797219126601193	34.759704639371805	8898_3_50	38	4	0.20645744790171575	0	0	Phage	pyo
-29.2254	-7.64183	8898_3_50	55	9	0.4849702208179033	0	0	ME	pyo
-3.9063	-38.5681	8898_3_51	33	40	0.5968389952446634	0	0	ICE	pyo
-3.92733	-38.5809	8898_3_52	33	40	0.5939788519440254	0	0	ICE	pyo
-0.693865	-29.5739	8898_3_53	33	39	0.7339726728008668	0	0	ICE	pyo
-16.2083	5.597463184154709	8898_3_53	38	17	0.33375502023484366	0	0	Phage	pyo
-5.82878	37.842733846632214	8898_3_54	17	3	0.35873350012874167	0	0	Phage	pyo
31.990261786363583	10.320562158306672	8898_3_54	22	27	0.5592705870132829	0	0	ME	pyo
2.329956753760182	-42.35	8898_3_54	33	NA	NA	0	2	ICE	pyo
16.811403147335803	-7.03377	8898_3_56	22	33	0.22281365020163849	0	0	ME	pyo
-2.2932	-37.4759	8898_3_56	33	40	0.6769541331776037	0	0	ICE	pyo
-16.1221	5.123995561333566	8898_3_56	38	17	0.2860155971388204	0	0	Phage	pyo
25.51335954328862	-8.45466	8898_3_58	22	31	0.16787865159795193	0	0	ME	pyo
30.75810965782124	-5.72873	8898_3_5	22	NA	NA	0	2	ME	pyo
-0.78593	-28.9709	8898_3_5	33	39	0.7484541490568184	0	0	ICE	pyo
25.919787535938283	-11.5756	8898_3_61	22	NA	NA	0	2	ME	pyo
18.043786295246107	-12.8243	8898_3_62	22	NA	NA	0	2	ME	pyo
-4.35104	37.4761	8898_3_63	17	3	0.28569542388893676	0	0	Phage	pyo
12.233703741705984	14.539945771790896	8898_3_63	22	NA	NA	0	2	ME	pyo
-1.00473	-29.3247	8898_3_63	33	39	0.7164301115862632	0	0	ICE	pyo
28.59731953660409	-3.44238	8898_3_64	22	30	0.0640237	0	0	ME	pyo
-1.34991	-38.3675	8898_3_64	33	40	0.6076387140745548	0	0	ICE	pyo
-2.48268	-37.6857	8898_3_65	33	40	0.7065331629026224	0	0	ICE	pyo
-3.50572	-39.2099	8898_3_66	33	40	0.7440720066197505	0	0	ICE	pyo
-27.1646	21.297859302581905	8898_3_66	38	NA	NA	0	2	Phage	pyo
30.75810965782124	-5.72873	8898_3_67	22	NA	NA	0	2	ME	pyo
-0.785203	-28.9717	8898_3_67	33	39	0.7489405585241572	0	0	ICE	pyo
1.8974875301460052	35.43197892598218	8898_3_67	38	4	0.19393057527565255	0	0	Phage	pyo
-0.677277	-29.5823	8898_3_68	33	39	0.7291398779631801	0	0	ICE	pyo
-16.2085	5.5981906958771095	8898_3_68	38	17	0.3336086833006262	0	0	Phage	pyo
16.811403147335803	-7.03377	8898_3_69	22	33	0.22281365020163849	0	0	ME	pyo
-2.45338	-37.6629	8898_3_69	33	40	0.7064706582209793	0	0	ICE	pyo
-16.1364	5.1252870682634395	8898_3_69	38	17	0.29115517151211423	0	0	Phage	pyo
-0.743038	-28.9403	8898_3_6	33	39	0.744996	0	0	ICE	pyo
-16.1153	5.1218861957971855	8898_3_6	38	17	0.2831987526243894	0	0	Phage	pyo
-4.10684	-36.8405	8898_3_70	33	40	0.4604101869130269	0	0	ICE	pyo
-26.7979	19.71938723048012	8898_3_70	38	15	0.13836127320333674	0	0	Phage	pyo
20.440094682074584	21.865002818705207	8898_3_71	22	24	0.48727001668754494	0	0	ME	pyo
-31.3297	-11.5912	8898_3_71	2	8	0.6784896453652176	0	0	ME	pyo
-4.11741	-36.8202	8898_3_71	33	40	0.4552359714256301	0	0	ICE	pyo
-19.0011	10.15100422220624	8898_3_71	38	NA	NA	0	2	Phage	pyo
-0.971999	-29.1051	8898_3_72	33	39	0.7189931707088958	0	0	ICE	pyo
-4.12446	-36.8068	8898_3_73	33	40	0.4517738816786797	0	0	ICE	pyo
-26.7974	19.721539417727467	8898_3_73	38	15	0.13761276349080911	0	0	Phage	pyo
-3.50029	-39.1983	8898_3_74	33	40	0.7459534349446634	0	0	ICE	pyo
-27.1631	21.293899763712737	8898_3_74	38	NA	NA	0	2	Phage	pyo
-29.1813	-7.68522	8898_3_74	55	9	0.4433625449351895	0	0	ME	pyo
28.597063388544846	-2.28381	8898_3_75	22	30	0.7417299705670632	0	0	ME	pyo
-4.11932	-36.8208	8898_3_78	33	40	0.45476210887868973	0	0	ICE	pyo
-16.1168	5.03906	8898_3_78	38	17	0.26145214845431675	0	0	Phage	pyo
19.665027809111308	-27.99	8898_3_82	33	NA	NA	0	2	ICE	pyo
0.2229341601552688	35.604847863655124	8898_3_82	38	4	0.166069	0	0	Phage	pyo
-25.6959	10.771644797125836	8898_3_83	28	NA	NA	0	2	Phage	pyo
-4.12781	-36.8095	8898_3_83	33	40	0.45113928686353744	0	0	ICE	pyo
-26.8309	4.8604583181726575	8898_3_84	28	16	0.4466920925824735	0	0	Phage	pyo
20.663043571715313	24.479431398454203	8898_3_85	22	NA	NA	0	2	ME	pyo
-0.447653	-39.1056	8898_3_85	33	40	0.5597488132892001	0	0	ICE	pyo
-13.7387	36.55764243916464	8898_3_85	51	1	0.6137875504376431	0	0	Phage	pyo
18.048227907903534	-12.8212	8898_3_87	22	NA	NA	0	2	ME	pyo
-4.35439	-40.4337	8898_3_87	33	40	0.4207795625222904	0	0	ICE	pyo
29.32535239240083	-3.44662	8898_3_89	22	30	0	0	0	ME	pyo
10.441184879496967	18.001734062203077	8898_3_8	22	NA	NA	0	2	ME	pyo
10.38238565478649	17.985231125579883	8898_3_90	22	NA	NA	0	2	ME	pyo
28.79030584514216	-2.28693	8898_3_91	22	30	0.7263375164734477	0	0	ME	pyo
-25.6959	10.76990957075432	8898_3_92	28	NA	NA	0	2	Phage	pyo
-4.1344	-36.7777	8898_3_92	33	40	0.4454328286122498	0	0	ICE	pyo
10.441136225008211	18.002224739041843	8898_3_93	22	NA	NA	0	2	ME	pyo
25.919787535938283	-11.5756	8898_3_94	22	NA	NA	0	2	ME	pyo
-30.667	5.712030250063181	8898_3_95	28	NA	NA	0	2	Phage	pyo
-1.93695	-38.4862	8898_3_95	33	40	0.7088558830779267	0	0	ICE	pyo
-1.95224	-38.4793	8898_3_96	33	40	0.7122436714759732	0	0	ICE	pyo
-19.7392	9.67843	8898_3_96	38	NA	NA	0	2	Phage	pyo
-26.3577	16.04463621281513	8898_3_9	28	15	0.2018666433163071	0	0	Phage	pyo
-4.13393	-36.7814	8898_3_9	33	40	0.4461006539146674	0	0	ICE	pyo
-1.68064	41.92187547484818	9262_5_10	15	3	0.12644333125540763	0	0	Phage	pyo
23.323850250317776	17.96483517602816	9262_5_10	22	25	0.6445414815512093	0	0	ME	pyo
7.797155295201793	-36.1097	9262_5_10	33	38	0.6755296423711047	0	0	ICE	pyo
12.429185279314378	11.103003579510863	9262_5_11	22	21	0.368097	0	0	ME	pyo
0.8755989856003068	37.50120420807494	9262_5_11	38	4	0.7261805392622299	0	0	Phage	pyo
12.425854361806431	11.102857072638006	9262_5_12	22	21	0.3695696580654599	0	0	ME	pyo
1.2069760651696886	37.18742787676726	9262_5_12	38	4	0.7875254916929192	0	0	Phage	pyo
32.724598239306644	8.158984944452557	9262_5_13	22	27	0.5162686933259673	0	0	ME	pyo
28.639026590500993	-1.84485	9262_5_15	22	30	0.7263375164734477	0	0	ME	pyo
-23.6879	16.958475159040358	9262_5_16	38	NA	NA	0	2	Phage	pyo
28.639026590500993	-1.84485	9262_5_17	22	30	0.7263375164734477	0	0	ME	pyo
27.815628850257223	-8.81389	9262_5_18	22	31	0.1799397289309194	0	0	ME	pyo
27.815628850257223	-8.81389	9262_5_19	22	31	0.1799397289309194	0	0	ME	pyo
-20.2371	2.8955204523672773	9262_5_1	38	17	0.7362660629850675	0	0	Phage	pyo
28.63944852445598	-1.84477	9262_5_20	22	30	0.726374	0	0	ME	pyo
-29.3328	-7.04465	9262_5_20	55	9	0.4084043922953104	0	0	ME	pyo
28.63944852445598	-1.84477	9262_5_21	22	30	0.726374	0	0	ME	pyo
28.63944852445598	-1.84477	9262_5_22	22	30	0.726374	0	0	ME	pyo
-29.3328	-7.04465	9262_5_22	55	9	0.4084043922953104	0	0	ME	pyo
12.411438303520464	11.103559977236388	9262_5_24	22	21	0.37628419410615005	0	0	ME	pyo
0.949571	37.24239704484897	9262_5_24	38	4	0.7569471287696854	0	0	Phage	pyo
-27.26	15.262138441462136	9262_5_25	28	15	0.2970205734715929	0	0	Phage	pyo
12.41661974502255	11.103971597532365	9262_5_26	22	21	0.37405102007464835	0	0	ME	pyo
0.8764854408740165	37.49672376298693	9262_5_26	38	4	0.7270604654363156	0	0	Phage	pyo
-4.87723	37.83454858612562	9262_5_28	17	3	0.46843758638927196	0	0	Phage	pyo
31.94496984479758	13.44156741972293	9262_5_28	22	27	0.276885	0	0	ME	pyo
-19.7079	5.910376707345915	9262_5_28	38	NA	NA	0	2	Phage	pyo
-8.03043	13.650268709351748	9262_5_29	19	18	0.4252609957890589	0	0	Phage	pyo
28.639026590500993	-1.84485	9262_5_29	22	30	0.7263375164734477	0	0	ME	pyo
-29.3132	-7.02487	9262_5_29	55	9	0.3976990549863765	0	0	ME	pyo
12.63085892738616	12.332807186468038	9262_5_2	22	21	0.4242629240045767	0	0	ME	pyo
12.458127017175128	11.10025659259907	9262_5_30	22	21	0.3541998905100013	0	0	ME	pyo
0.949571	37.24239704484897	9262_5_30	38	4	0.7569471287696854	0	0	Phage	pyo
-14.4616	35.410958173453785	9262_5_31	51	1	0.6280971264505637	0	0	Phage	pyo
19.25710635361025	-6.18982	9262_5_32	22	NA	NA	0	2	ME	pyo
12.456209841994092	11.100490080702256	9262_5_33	22	21	0.3551359103196709	0	0	ME	pyo
-23.687	16.959039367575205	9262_5_34	38	NA	NA	0	2	Phage	pyo
12.458242010964067	11.10026324239188	9262_5_35	22	21	0.35414913066571113	0	0	ME	pyo
0.949571	37.24239704484897	9262_5_35	38	4	0.7569471287696854	0	0	Phage	pyo
12.458242010964067	11.10026324239188	9262_5_36	22	21	0.35414913066571113	0	0	ME	pyo
0.949571	37.24239704484897	9262_5_36	38	4	0.7569471287696854	0	0	Phage	pyo
-4.87902	37.83440513818303	9262_5_37	17	3	0.46840551500365785	0	0	Phage	pyo
-23.6872	16.958872724879285	9262_5_37	38	NA	NA	0	2	Phage	pyo
12.446092966731513	11.102603832236776	9262_5_39	22	21	0.36030280023584194	0	0	ME	pyo
-23.6868	16.958675788384355	9262_5_3	38	NA	NA	0	2	Phage	pyo
29.88681464393544	-7.1171	9262_5_40	22	31	0.0936889	0	0	ME	pyo
-1.68029	41.92209263946896	9262_5_41	15	3	0.12629187367563793	0	0	Phage	pyo
23.323850250317776	17.96483517602816	9262_5_41	22	25	0.6445414815512093	0	0	ME	pyo
7.797155295201793	-36.1097	9262_5_41	33	38	0.6755296423711047	0	0	ICE	pyo
17.11545852145263	-8.28418	9262_5_42	22	33	0.5144580202955861	0	0	ME	pyo
6.966816683048593	15.407812633867302	9262_5_43	22	NA	NA	0	2	ME	pyo
-1.66293	31.88062499990596	9262_5_45	38	NA	NA	0	2	Phage	pyo
-11.4996	15.28120793715042	9262_5_45	43	18	0.5374004894638493	0	0	Phage	pyo
12.077318281847532	11.427752597865224	9262_5_46	22	21	0.4421083072744968	0	0	ME	pyo
0.949571	37.24239704484897	9262_5_46	38	4	0.7569471287696854	0	0	Phage	pyo
27.815628850257223	-8.81389	9262_5_47	22	31	0.1799397289309194	0	0	ME	pyo
27.600734467798276	-8.17941	9262_5_48	22	31	0.41002941869290715	0	0	ME	pyo
-1.68013	41.92335266526389	9262_5_49	15	3	0.1258373933421145	0	0	Phage	pyo
23.323850250317776	17.96483517602816	9262_5_49	22	25	0.6445414815512093	0	0	ME	pyo
7.797155295201793	-36.1097	9262_5_49	33	38	0.6755296423711047	0	0	ICE	pyo
-20.0378	2.422967568580995	9262_5_4	38	17	0.7009670183635983	0	0	Phage	pyo
17.115554271836675	-8.28408	9262_5_50	22	33	0.5144863009990416	0	0	ME	pyo
19.25922562529224	-6.18909	9262_5_51	22	NA	NA	0	2	ME	pyo
-26.0522	14.360656011297074	9262_5_52	28	15	0.0705811	0	0	Phage	pyo
-26.0523	14.359967751490748	9262_5_53	28	15	0.0707397	0	0	Phage	pyo
-26.0517	14.360551247048074	9262_5_54	28	15	0.0704146	0	0	Phage	pyo
28.639026590500993	-1.84485	9262_5_55	22	30	0.7263375164734477	0	0	ME	pyo
-11.4988	15.280547949734464	9262_5_56	43	18	0.5371926090665919	0	0	Phage	pyo
-14.4609	35.40625644138905	9262_5_59	51	1	0.6271032673256406	0	0	Phage	pyo
6.966816683048593	15.407812633867302	9262_5_5	22	NA	NA	0	2	ME	pyo
35.334960944144186	6.935205827487376	9262_5_60	22	27	0.2283933888320823	0	0	ME	pyo
-14.4609	35.40625644138905	9262_5_61	51	1	0.6271032673256406	0	0	Phage	pyo
27.815628850257223	-8.81389	9262_5_64	22	31	0.1799397289309194	0	0	ME	pyo
24.538944616574156	-3.16691	9262_5_65	22	NA	NA	0	2	ME	pyo
-27.3685	-12.1003	9262_5_65	55	NA	NA	0	2	ME	pyo
27.815628850257223	-8.81389	9262_5_66	22	31	0.1799397289309194	0	0	ME	pyo
-8.03034	13.648633653235628	9262_5_68	19	18	0.4254861999256262	0	0	Phage	pyo
17.11545852145263	-8.28418	9262_5_68	22	33	0.5144580202955861	0	0	ME	pyo
12.077318281847532	11.427752597865224	9262_5_69	22	21	0.4421083072744968	0	0	ME	pyo
0.8775017762179737	37.50333897354743	9262_5_69	38	4	0.7268081084990419	0	0	Phage	pyo
12.446092966731513	11.102603832236776	9262_5_6	22	21	0.36030280023584194	0	0	ME	pyo
0.8760847894720982	37.499038332561696	9262_5_6	38	4	0.7266335660883496	0	0	Phage	pyo
12.077318281847532	11.427752597865224	9262_5_70	22	21	0.4421083072744968	0	0	ME	pyo
0.949571	37.24239704484897	9262_5_70	38	4	0.7569471287696854	0	0	Phage	pyo
-1.66316	31.880709213848434	9262_5_71	38	NA	NA	0	2	Phage	pyo
-11.4996	15.281245934233873	9262_5_71	43	18	0.5374045422648592	0	0	Phage	pyo
19.254435767657935	-6.19626	9262_5_72	22	NA	NA	0	2	ME	pyo
28.639026590500993	-1.84485	9262_5_77	22	30	0.7263375164734477	0	0	ME	pyo
-29.3132	-7.02487	9262_5_77	55	9	0.3976990549863765	0	0	ME	pyo
-1.66728	31.87366438557826	9262_5_79	38	NA	NA	0	2	Phage	pyo
-11.4995	15.281218983029904	9262_5_79	43	18	0.5373688644536561	0	0	Phage	pyo
12.446092966731513	11.102603832236776	9262_5_7	22	21	0.36030280023584194	0	0	ME	pyo
0.8766116118985189	37.5024	9262_5_7	38	4	0.7265091926804993	0	0	Phage	pyo
-28.116	19.63839432033832	9262_5_80	38	NA	NA	0	2	Phage	pyo
12.456209841994092	11.100490080702256	9262_5_81	22	21	0.3551359103196709	0	0	ME	pyo
0.949571	37.24239704484897	9262_5_81	38	4	0.7569471287696854	0	0	Phage	pyo
10.45474698309752	18.00606691874917	9262_5_83	22	NA	NA	0	2	ME	pyo
-32.4575	-11.8126	9262_5_84	2	8	0.8233872763363896	0	0	ME	pyo
-1.68048	41.92202261398711	9262_5_85	15	3	0.1263590242418273	0	0	Phage	pyo
23.323850250317776	17.96483517602816	9262_5_85	22	25	0.6445414815512093	0	0	ME	pyo
6.966816683048593	15.407812633867302	9262_5_86	22	NA	NA	0	2	ME	pyo
-30.6497	7.818461146009054	9262_5_86	28	NA	NA	0	2	Phage	pyo
19.25737069907121	-6.18968	9262_5_87	22	NA	NA	0	2	ME	pyo
29.88681464393544	-7.1171	9262_5_89	22	31	0.0936889	0	0	ME	pyo
-26.2802	6.356174789424577	9262_5_89	28	16	0.3556115227934885	0	0	Phage	pyo
-8.03043	13.650268709351748	9262_5_8	19	18	0.4252609957890589	0	0	Phage	pyo
28.63944852445598	-1.84477	9262_5_8	22	30	0.726374	0	0	ME	pyo
22.996080760484247	18.345936977731963	9262_5_91	22	25	0.6445414815512093	0	0	ME	pyo
7.376736142242511	-36.0716	9262_5_91	33	38	0.6561499395241343	0	0	ICE	pyo
-8.03032	13.65028634659562	9262_5_92	19	18	0.42528822178878384	0	0	Phage	pyo
28.690969672488897	-1.86146	9262_5_92	22	30	0.7424325111150397	0	0	ME	pyo
-29.3107	-7.02733	9262_5_92	55	9	0.40025498769192125	0	0	ME	pyo
-27.6594	5.838019548584208	9262_5_93	28	16	0.4468550569498313	0	0	Phage	pyo
29.890414208601495	-7.09598	9262_5_94	22	31	0.0907663	0	0	ME	pyo
-11.5366	13.252593333950085	9262_5_94	38	18	0.2989950443727358	0	0	Phage	pyo
29.890414208601495	-7.09598	9262_5_95	22	31	0.0907663	0	0	ME	pyo
-11.5366	13.252593333950085	9262_5_95	38	18	0.2989950443727358	0	0	Phage	pyo
12.425695733070246	11.102842690392997	9262_5_9	22	21	0.36963776095551826	0	0	ME	pyo
0.8778227568728552	37.503709513386866	9262_5_9	38	4	0.7269123217939284	0	0	Phage	pyo
12.411438303520464	11.103559977236388	9262_6_11	22	21	0.37628419410615005	0	0	ME	pyo
12.456209841994092	11.100490080702256	9262_6_1	22	21	0.3551359103196709	0	0	ME	pyo
29.88681464393544	-7.1171	9262_6_31	22	31	0.0936889	0	0	ME	pyo
-2.8955	40.13380532146789	9262_6_41	15	3	0.1300902603502795	0	0	Phage	pyo
29.886298699353627	-7.11686	9262_6_41	22	31	0.093902	0	0	ME	pyo
-26.2791	6.355950768852726	9262_6_41	28	16	0.35520263047655487	0	0	Phage	pyo
-37.3282	9.900881035420593	9262_6_51	28	12	0.4979003598607727	0	0	Phage	pyo
12.717600772539935	12.44085670409059	9262_6_61	22	21	0.3697686211174775	0	0	ME	pyo
-14.0077	40.17564161219431	9262_6_61	51	1	0.5889238026839558	0	0	Phage	pyo
-22.6041	7.336531796531398	9262_6_71	43	NA	NA	0	2	Phage	pyo
-27.6601	5.836894108740552	9262_6_81	28	16	0.44702738413843157	0	0	Phage	pyo
-27.6596	5.837622363795034	9262_6_91	28	16	0.4469284904414238	0	0	Phage	pyo
32.72460119502268	8.158987892534974	9262_7_12	22	27	0.5162683203441067	0	0	ME	pyo
6.966816683048593	15.407812633867302	9262_7_13	22	NA	NA	0	2	ME	pyo
-30.6497	7.818461146009054	9262_7_13	28	NA	NA	0	2	Phage	pyo
-8.02931	13.650202386568214	9262_7_14	19	18	0.42556577801036227	0	0	Phage	pyo
12.41679997752916	11.10398654033627	9262_7_15	22	21	0.37397343664711347	0	0	ME	pyo
0.8773645964091549	37.50346117376115	9262_7_15	38	4	0.7267325906202544	0	0	Phage	pyo
6.966816683048593	15.407812633867302	9262_7_17	22	NA	NA	0	2	ME	pyo
32.724598239306644	8.158984944452557	9262_7_18	22	27	0.5162686933259673	0	0	ME	pyo
6.966816683048593	15.407812633867302	9262_7_19	22	NA	NA	0	2	ME	pyo
32.72460119502268	8.158987892534974	9262_7_1	22	27	0.5162683203441067	0	0	ME	pyo
32.72460119502268	8.158987892534974	9262_7_20	22	27	0.5162683203441067	0	0	ME	pyo
24.53873721657516	-3.16663	9262_7_21	22	NA	NA	0	2	ME	pyo
-27.3685	-12.1003	9262_7_21	55	NA	NA	0	2	ME	pyo
22.93918513958037	18.19528735369573	9262_7_22	22	25	0.618781	0	0	ME	pyo
7.584237011959453	-35.6226	9262_7_22	33	38	0.6723688516815368	0	0	ICE	pyo
6.966816683048593	15.407812633867302	9262_7_23	22	NA	NA	0	2	ME	pyo
-13.1377	6.033923599884751	9262_7_24	38	NA	NA	0	2	Phage	pyo
12.41679997752916	11.10398654033627	9262_7_25	22	21	0.37397343664711347	0	0	ME	pyo
0.949571	37.24239704484897	9262_7_25	38	4	0.7569471287696854	0	0	Phage	pyo
24.538852921421412	-3.16665	9262_7_26	22	NA	NA	0	2	ME	pyo
-27.3685	-12.1003	9262_7_26	55	NA	NA	0	2	ME	pyo
14.8388	-10.3312	9262_7_28	22	NA	NA	0	2	ME	pyo
-29.0709	-15.4594	9262_7_28	55	NA	NA	0	2	ME	pyo
20.21695726168758	20.00691369317081	9262_7_30	22	24	0.20348425857715205	0	0	ME	pyo
32.72461724510029	8.158982085633312	9262_7_31	22	27	0.5162637746021315	0	0	ME	pyo
6.966816683048593	15.407812633867302	9262_7_32	22	NA	NA	0	2	ME	pyo
22.996080760484247	18.345936977731963	9262_7_33	22	25	0.6445414815512093	0	0	ME	pyo
7.376736142242511	-36.0716	9262_7_33	33	38	0.6561499395241343	0	0	ICE	pyo
6.966816683048593	15.407812633867302	9262_7_34	22	NA	NA	0	2	ME	pyo
-19.5452	2.978086024609259	9262_7_35	38	17	0.7112647261704376	0	0	Phage	pyo
16.229308217878778	11.577393754375048	9262_7_37	22	22	0.24416068032097854	0	0	ME	pyo
-20.2745	2.7900377587650436	9262_7_38	38	17	0.7049632795608226	0	0	Phage	pyo
29.88681464393544	-7.1171	9262_7_39	22	31	0.0936889	0	0	ME	pyo
-26.2806	6.355478649613264	9262_7_39	28	16	0.35589645139626364	0	0	Phage	pyo
14.839971470172522	-10.3296	9262_7_3	22	NA	NA	0	2	ME	pyo
-29.0745	-15.4681	9262_7_3	55	NA	NA	0	2	ME	pyo
-23.6866	16.95830059865662	9262_7_40	38	NA	NA	0	2	Phage	pyo
-14.4629	35.441730071759324	9262_7_40	51	1	0.6335104373004861	0	0	Phage	pyo
29.886558062701948	-7.11698	9262_7_42	22	31	0.0937949	0	0	ME	pyo
-9.9925	17.43336595704414	9262_7_43	17	18	0.6133995279780018	0	0	Phage	pyo
-8.03043	13.650268709351748	9262_7_44	19	18	0.4252609957890589	0	0	Phage	pyo
28.639026590500993	-1.84485	9262_7_44	22	30	0.7263375164734477	0	0	ME	pyo
22.996080760484247	18.345936977731963	9262_7_46	22	25	0.6445414815512093	0	0	ME	pyo
7.4370785068346015	-35.6921	9262_7_46	33	38	0.6601533582827677	0	0	ICE	pyo
20.21695726168758	20.00691369317081	9262_7_49	22	24	0.20348425857715205	0	0	ME	pyo
14.839971470172522	-10.3296	9262_7_4	22	NA	NA	0	2	ME	pyo
-29.0736	-15.4683	9262_7_4	55	NA	NA	0	2	ME	pyo
-13.1377	6.033923599884751	9262_7_50	38	NA	NA	0	2	Phage	pyo
32.72460119502268	8.158987892534974	9262_7_52	22	27	0.5162683203441067	0	0	ME	pyo
12.63085892738616	12.332807186468038	9262_7_53	22	21	0.4242629240045767	0	0	ME	pyo
24.538850381593615	-3.16664	9262_7_55	22	NA	NA	0	2	ME	pyo
-27.3685	-12.1003	9262_7_55	55	NA	NA	0	2	ME	pyo
32.72460119502268	8.158987892534974	9262_7_57	22	27	0.5162683203441067	0	0	ME	pyo
37.95340914172112	10.76720413267265	9262_7_58	22	26	0.2302753626431146	0	0	ME	pyo
-20.2177	2.538227111768924	9262_7_59	38	17	0.7016125536838876	0	0	Phage	pyo
-20.1574	3.0276845757679407	9262_7_60	38	17	0.7300948202715442	0	0	Phage	pyo
12.63085892738616	12.332807186468038	9262_7_61	22	21	0.4242629240045767	0	0	ME	pyo
-9.9925	17.43336595704414	9262_7_62	17	18	0.6133995279780018	0	0	Phage	pyo
29.88767638328283	-7.11727	9262_7_63	22	31	0.0933185	0	0	ME	pyo
29.88681464393544	-7.1171	9262_7_67	22	31	0.0936889	0	0	ME	pyo
29.88681464393544	-7.1171	9262_7_68	22	31	0.0936889	0	0	ME	pyo
-26.2806	6.355478649613264	9262_7_68	28	16	0.35589645139626364	0	0	Phage	pyo
-1.68029	41.92209263946896	9262_7_6	15	3	0.12629187367563793	0	0	Phage	pyo
23.323850250317776	17.96483517602816	9262_7_6	22	25	0.6445414815512093	0	0	ME	pyo
7.797155295201793	-36.1097	9262_7_6	33	38	0.6755296423711047	0	0	ICE	pyo
12.63085892738616	12.332807186468038	9262_7_70	22	21	0.4242629240045767	0	0	ME	pyo
-20.2745	2.7900377587650436	9262_7_71	38	17	0.7049632795608226	0	0	Phage	pyo
-20.0396	3.124066806867487	9262_7_72	38	17	0.6988436536828817	0	0	Phage	pyo
37.95340914172112	10.76720413267265	9262_7_73	22	26	0.2302753626431146	0	0	ME	pyo
12.63085892738616	12.332807186468038	9262_7_74	22	21	0.4242629240045767	0	0	ME	pyo
12.63085892738616	12.332807186468038	9262_7_75	22	21	0.4242629240045767	0	0	ME	pyo
32.67379689018145	8.267150685208948	9262_7_77	22	27	0.5405836326285142	0	0	ME	pyo
-23.6878	16.959430120315616	9262_7_78	38	NA	NA	0	2	Phage	pyo
-14.4629	35.441730071759324	9262_7_78	51	1	0.6335104373004861	0	0	Phage	pyo
37.95340914172112	10.76720413267265	9262_7_79	22	26	0.2302753626431146	0	0	ME	pyo
-20.2239	2.5571683677977592	9262_7_7	38	17	0.6992345117241746	0	0	Phage	pyo
-29.142	-7.73125	9262_7_80	55	9	0.4454262378402374	0	0	ME	pyo
-8.03034	13.648633653235628	9262_7_81	19	18	0.4254861999256262	0	0	Phage	pyo
17.115581847656316	-8.28407	9262_7_81	22	33	0.5144833710685675	0	0	ME	pyo
-27.6605	5.835400885890021	9262_7_82	28	16	0.4474253849842671	0	0	Phage	pyo
27.815628850257223	-8.81389	9262_7_83	22	31	0.1799397289309194	0	0	ME	pyo
10.440902878300342	18.02547736156628	9262_7_84	22	NA	NA	0	2	ME	pyo
-27.6594	5.838014452669698	9262_7_85	28	16	0.4468576168961677	0	0	Phage	pyo
-37.3281	9.902291992529523	9262_7_87	28	12	0.4980358112520856	0	0	Phage	pyo
-15.3666	39.72985342972393	9262_7_87	51	1	0.5884109703812699	0	0	Phage	pyo
-11.5835	13.176785836185436	9262_7_89	38	18	0.2904691839364793	0	0	Phage	pyo
-26.0523	14.36022688948191	9262_7_91	28	15	0.0707268	0	0	Phage	pyo
-13.1377	6.033923599884751	9262_7_92	38	NA	NA	0	2	Phage	pyo
19.257782466122787	-6.18944	9262_7_9	22	NA	NA	0	2	ME	pyo
-27.6599	5.83689	9475_2_58	28	16	0.44708810727289783	0	0	Phage	pyo
17.115503165037158	-8.2841	9475_2_68	22	33	0.5144919078940272	0	0	ME	pyo
15.12057416592008	-6.25434	A20_M1	22	32	0.4638674779477751	0	0	ME	pyo
-36.6146	8.506420630482436	A20_M1	28	12	0.8410884850388959	0	0	Phage	pyo
1.9370706947676488	27.76910907661373	A20_M1	38	2	0.5580011049544077	0	0	Phage	pyo
1.5641705836052076	1.8692680117247171	A20_M1	45	19	0.8663030738025065	0	0	Phage	pyo
-27.5863	6.698462873424786	Alba49	28	16	0.4168662769248706	0	0	Phage	pyo
5.0752622019757885	37.123455545222896	Alba49	38	NA	NA	0	2	Phage	pyo
-13.0857	15.137748068721262	Alba49	43	18	0.47429721496418653	0	0	Phage	pyo
-23.5614	19.62396357829356	AP1_M1	17	14	0	0	0	Phage	pyo
13.44187567564897	-6.15447	AP1_M1	22	32	0.023988724199347073	0	0	ME	pyo
-36.2272	8.753692568559586	AP1_M1	28	12	0.7875433604805294	0	0	Phage	pyo
1.769755468739499	28.567005806358228	AP1_M1	38	2	0.0609369	0	0	Phage	pyo
-13.0858	15.13711005675714	AP1_M1	43	18	0.47415736699264044	0	0	Phage	pyo
-29.2835	15.156105135527666	AP53	28	15	0.0511867	0	0	Phage	pyo
5.071387213122629	37.12731471637056	AP53	38	NA	NA	0	2	Phage	pyo
-13.0846	15.138916938847474	AP53	43	18	0.4747766910589481	0	0	Phage	pyo
-26.227	17.943917587754065	ATCC19615_M80	38	15	0.11238750906162975	0	0	Phage	pyo
-22.7826	3.265602865908393	ATCC19615_M80	47	NA	NA	0	2	Phage	pyo
7.212840662843133	34.19449770843951	D471	38	5	0.4480173758328391	0	0	Phage	pyo
-12.8977	14.805662027363876	D471	43	18	0.43986043466341385	0	0	Phage	pyo
-14.9876	16.636694436304573	DRR170477	43	NA	NA	0	2	Phage	SDSE
14.590214632486154	-6.57801	ERR1359347	22	32	0.4267587870029011	0	0	ME	pyo
1.555656073634977	1.8793331434642848	ERR1359347	45	19	0.8640098057641412	0	0	Phage	pyo
-21.7606	8.976818942728062	ERR1359364	43	NA	NA	0	2	Phage	pyo
17.861495505523195	21.7373	ERR1359365	22	23	0.5120332391705503	0	0	ME	pyo
1.9273887474490508	5.54527	ERR1359365	45	19	0.4382680670382349	0	0	Phage	pyo
17.200112999253644	21.97524747201017	ERR1359374	22	23	0.4461995621671984	0	0	ME	pyo
30.89058092325771	4.634643902884692	ERR1359381	22	27	0.2911084436786526	0	0	ME	pyo
15.428947262905938	10.930073967003516	ERR1359388	22	22	0.0193775	0	0	ME	pyo
-24.2302	-14.6649	ERR1359388	55	7	0.7713098353270904	0	0	ME	pyo
-32.4575	-11.8126	ERR1359397	2	8	0.8233872763363896	0	0	ME	pyo
17.683105697895066	21.340350123168516	ERR1359401	22	23	0.5349483208984595	0	0	ME	pyo
2.7994806149350797	4.256200712099147	ERR1359401	45	19	0.5486628734763779	0	0	Phage	pyo
35.279720109492736	6.912091012053093	ERR1359416	22	27	0.2390612996396561	0	0	ME	pyo
[truncated: 1,598 more rows]

## Sheet: Fig.4a
Merged_pangenome_gene	merge_level	annotation	fill
group_3187	SDSE	NA	NA
group_3187	S. pyogenes	Non-MGE	NA
group_3187	Combined	NA	NA
group_1012	SDSE	ICE	NA
group_1012	S. pyogenes	NA	NA
group_1012	Combined	NA	NA
group_63	SDSE	Core	NA
group_63	S. pyogenes	NA	NA
group_63	Combined	NA	NA
group_4452	SDSE	Phage	Phage
group_4452	S. pyogenes	Phage	Phage
group_4452	Combined	Phage	Phage
group_4178	SDSE	ME	ME
group_4178	S. pyogenes	ME	ME
group_4178	Combined	ME	ME
group_5583	SDSE	Phage	Phage
group_5583	S. pyogenes	Phage	Phage
group_5583	Combined	Phage	Phage
group_1350	SDSE	Non-MGE	NA
group_1350	S. pyogenes	NA	NA
group_1350	Combined	NA	NA
group_5256	SDSE	Core	Core
group_5256	S. pyogenes	Core	Core
group_5256	Combined	Core	Core
group_6283	SDSE	Core	Core
group_6283	S. pyogenes	Core	Core
group_6283	Combined	Core	Core
group_2636	SDSE	NA	NA
group_2636	S. pyogenes	ME	NA
group_2636	Combined	NA	NA
group_1552	SDSE	Core	NA
group_1552	S. pyogenes	NA	NA
group_1552	Combined	NA	NA
group_1909	SDSE	Phage	NA
group_1909	S. pyogenes	NA	NA
group_1909	Combined	NA	NA
purR~~~purR_1	SDSE	Core	Core
purR~~~purR_1	S. pyogenes	Core	Core
purR~~~purR_1	Combined	Core	Core
cheB~~~rcsC	SDSE	NA	NA
cheB~~~rcsC	S. pyogenes	ME	NA
cheB~~~rcsC	Combined	NA	NA
group_5759	SDSE	Core	Core
group_5759	S. pyogenes	Core	Core
group_5759	Combined	Core	Core
group_2527	SDSE	NA	NA
group_2527	S. pyogenes	ME	NA
group_2527	Combined	NA	NA
group_4065	SDSE	Phage	Phage
group_4065	S. pyogenes	Phage	Phage
group_4065	Combined	Phage	Phage
group_963	SDSE	Phage	NA
group_963	S. pyogenes	NA	NA
group_963	Combined	NA	NA
hemW~~~hemW_2~~~hemW_1	SDSE	Core	Core
hemW~~~hemW_2~~~hemW_1	S. pyogenes	Core	Core
hemW~~~hemW_2~~~hemW_1	Combined	Core	Core
group_4127	SDSE	Phage	Phage
group_4127	S. pyogenes	Phage	Phage
group_4127	Combined	Phage	Phage
group_4607	SDSE	Core	Core
group_4607	S. pyogenes	Core	Core
group_4607	Combined	Core	Core
group_3364	SDSE	NA	NA
group_3364	S. pyogenes	Non-MGE	NA
group_3364	Combined	NA	NA
group_4233	SDSE	ME	ME
group_4233	S. pyogenes	ICE	ME
group_4233	Combined	ME	ME
pbp3_1~~~pbp3_2	SDSE	Core	Core
pbp3_1~~~pbp3_2	S. pyogenes	Core	Core
pbp3_1~~~pbp3_2	Combined	Core	Core
dnaB_1~~~dnaB_2~~~dnaB_3	SDSE	Phage	Phage
dnaB_1~~~dnaB_2~~~dnaB_3	S. pyogenes	Phage	Phage
dnaB_1~~~dnaB_2~~~dnaB_3	Combined	Phage	Phage
group_30	SDSE	Non-MGE	NA
group_30	S. pyogenes	NA	NA
group_30	Combined	NA	NA
group_903	SDSE	ME	NA
group_903	S. pyogenes	NA	NA
group_903	Combined	NA	NA
group_7290	SDSE	Phage	Phage
group_7290	S. pyogenes	Phage	Phage
group_7290	Combined	Phage	Phage
group_1429	SDSE	ME	NA
group_1429	S. pyogenes	NA	NA
group_1429	Combined	NA	NA
group_4121	SDSE	Phage	Phage
group_4121	S. pyogenes	Phage	Phage
group_4121	Combined	Phage	Phage
group_4340	SDSE	ICE	ICE
group_4340	S. pyogenes	ICE	ICE
group_4340	Combined	ICE	ICE
group_4728	SDSE	IS	IS
group_4728	S. pyogenes	IS	IS
group_4728	Combined	IS	IS
group_5360	SDSE	ME	ME
group_5360	S. pyogenes	Phage	ME
group_5360	Combined	ME	ME
group_5571	SDSE	Phage	Phage
group_5571	S. pyogenes	Phage	Phage
group_5571	Combined	Phage	Phage
group_3915	SDSE	Core	Core
group_3915	S. pyogenes	Core	Core
group_3915	Combined	Core	Core
bcgIB_2	SDSE	NA	NA
bcgIB_2	S. pyogenes	ICE	NA
bcgIB_2	Combined	NA	NA
group_197	SDSE	Phage	NA
group_197	S. pyogenes	NA	NA
group_197	Combined	NA	NA
group_1556	SDSE	Core	NA
group_1556	S. pyogenes	NA	NA
group_1556	Combined	NA	NA
group_1874	SDSE	ICE	NA
group_1874	S. pyogenes	NA	NA
group_1874	Combined	NA	NA
group_4369	SDSE	Phage	Phage
group_4369	S. pyogenes	Phage	Phage
group_4369	Combined	Phage	Phage
group_7203	SDSE	NA	NA
group_7203	S. pyogenes	Phage	NA
group_7203	Combined	NA	NA
group_2268	SDSE	NA	NA
group_2268	S. pyogenes	ME	NA
group_2268	Combined	NA	NA
group_1488	SDSE	ICE	NA
group_1488	S. pyogenes	NA	NA
group_1488	Combined	NA	NA
group_203	SDSE	Phage	NA
group_203	S. pyogenes	NA	NA
group_203	Combined	NA	NA
group_5321	SDSE	Core	Core
group_5321	S. pyogenes	Core	Core
group_5321	Combined	Core	Core
group_3151	SDSE	NA	NA
group_3151	S. pyogenes	ICE	NA
group_3151	Combined	NA	NA
group_3631	SDSE	NA	NA
group_3631	S. pyogenes	Phage	NA
group_3631	Combined	NA	NA
yajC~~~yajC_2~~~yajC_1	SDSE	Core	Core
yajC~~~yajC_2~~~yajC_1	S. pyogenes	Core	Core
yajC~~~yajC_2~~~yajC_1	Combined	Core	Core
serC	SDSE	Core	NA
serC	S. pyogenes	NA	NA
serC	Combined	NA	NA
group_7149	SDSE	NA	NA
group_7149	S. pyogenes	Phage	NA
group_7149	Combined	NA	NA
group_3970	SDSE	Phage	Phage
group_3970	S. pyogenes	Phage	Phage
group_3970	Combined	Phage	Phage
group_4431	SDSE	Phage	Phage
group_4431	S. pyogenes	Phage	Phage
group_4431	Combined	Phage	Phage
group_5594	SDSE	Phage	ME
group_5594	S. pyogenes	ME	ME
group_5594	Combined	ME	ME
group_5274	SDSE	Core	Core
group_5274	S. pyogenes	Core	Core
group_5274	Combined	Core	Core
group_6195	SDSE	Core	Core
group_6195	S. pyogenes	Core	Core
group_6195	Combined	Core	Core
group_3080	SDSE	NA	NA
group_3080	S. pyogenes	ME	NA
group_3080	Combined	NA	NA
nanE	SDSE	Core	Core
nanE	S. pyogenes	Core	Core
nanE	Combined	Core	Core
group_1411	SDSE	ME	NA
group_1411	S. pyogenes	NA	NA
group_1411	Combined	NA	NA
murA_2	SDSE	NA	NA
murA_2	S. pyogenes	ME	NA
murA_2	Combined	NA	NA
group_2792	SDSE	NA	NA
group_2792	S. pyogenes	ME	NA
group_2792	Combined	NA	NA
group_7397	SDSE	NA	NA
group_7397	S. pyogenes	IS	NA
group_7397	Combined	NA	NA
group_3518	SDSE	NA	NA
group_3518	S. pyogenes	Non-MGE	NA
group_3518	Combined	NA	NA
group_3013	SDSE	NA	NA
group_3013	S. pyogenes	Phage	NA
group_3013	Combined	NA	NA
group_3765	SDSE	Core	Core
group_3765	S. pyogenes	Core	Core
group_3765	Combined	Core	Core
group_3394	SDSE	NA	NA
group_3394	S. pyogenes	Phage	NA
group_3394	Combined	NA	NA
aadK	SDSE	ICE	ICE
aadK	S. pyogenes	ICE	ICE
aadK	Combined	ICE	ICE
group_4174	SDSE	ME	ME
group_4174	S. pyogenes	ME	ME
group_4174	Combined	ME	ME
group_336	SDSE	Phage	NA
group_336	S. pyogenes	NA	NA
group_336	Combined	NA	NA
msrB_2~~~msrB_3~~~msrB_1	SDSE	Core	Core
msrB_2~~~msrB_3~~~msrB_1	S. pyogenes	Core	Core
msrB_2~~~msrB_3~~~msrB_1	Combined	Core	Core
group_303	SDSE	ME	NA
group_303	S. pyogenes	NA	NA
group_303	Combined	NA	NA
group_1911	SDSE	Phage	NA
group_1911	S. pyogenes	NA	NA
group_1911	Combined	NA	NA
group_6952	SDSE	NA	NA
group_6952	S. pyogenes	ME	NA
group_6952	Combined	NA	NA
group_3272	SDSE	NA	NA
group_3272	S. pyogenes	Phage	NA
group_3272	Combined	NA	NA
group_305	SDSE	ICE	NA
group_305	S. pyogenes	NA	NA
group_305	Combined	NA	NA
group_2563	SDSE	NA	NA
group_2563	S. pyogenes	Non-MGE	NA
group_2563	Combined	NA	NA
group_5121	SDSE	Core	Core
group_5121	S. pyogenes	Core	Core
group_5121	Combined	Core	Core
group_7032	SDSE	NA	NA
group_7032	S. pyogenes	NA	NA
group_7032	Combined	NA	NA
group_6538	SDSE	ME	NA
group_6538	S. pyogenes	NA	NA
group_6538	Combined	NA	NA
group_1214	SDSE	ME	NA
group_1214	S. pyogenes	NA	NA
group_1214	Combined	NA	NA
group_2543	SDSE	NA	NA
group_2543	S. pyogenes	ME	NA
group_2543	Combined	NA	NA
group_6987	SDSE	NA	NA
group_6987	S. pyogenes	ICE	NA
group_6987	Combined	NA	NA
group_1104	SDSE	Phage	NA
group_1104	S. pyogenes	NA	NA
group_1104	Combined	NA	NA
rnr~~~rnr_1~~~rnr_2	SDSE	Core	Core
rnr~~~rnr_1~~~rnr_2	S. pyogenes	Core	Core
rnr~~~rnr_1~~~rnr_2	Combined	Core	Core
group_2907	SDSE	NA	NA
group_2907	S. pyogenes	Phage	NA
group_2907	Combined	NA	NA
pepF_2~~~pepF_1	SDSE	Core	Core
pepF_2~~~pepF_1	S. pyogenes	Core	Core
pepF_2~~~pepF_1	Combined	Core	Core
group_3767	SDSE	Core	Core
group_3767	S. pyogenes	Core	Core
group_3767	Combined	Core	Core
group_7428	SDSE	NA	NA
group_7428	S. pyogenes	IS	NA
group_7428	Combined	NA	NA
group_7236	SDSE	NA	NA
group_7236	S. pyogenes	Phage	NA
group_7236	Combined	NA	NA
group_7133	SDSE	NA	NA
group_7133	S. pyogenes	ME	NA
group_7133	Combined	NA	NA
group_1596	SDSE	ME	NA
group_1596	S. pyogenes	NA	NA
group_1596	Combined	NA	NA
group_1715	SDSE	Core	NA
group_1715	S. pyogenes	NA	NA
group_1715	Combined	NA	NA
group_2247	SDSE	NA	NA
group_2247	S. pyogenes	ICE	NA
group_2247	Combined	NA	NA
group_7344	SDSE	NA	NA
group_7344	S. pyogenes	IS	NA
group_7344	Combined	NA	NA
group_6255	SDSE	Core	Core
group_6255	S. pyogenes	Core	Core
group_6255	Combined	Core	Core
group_6023	SDSE	ICE	ICE
group_6023	S. pyogenes	ICE	ICE
group_6023	Combined	ICE	ICE
macP	SDSE	Core	NA
macP	S. pyogenes	NA	NA
macP	Combined	NA	NA
group_3421	SDSE	NA	NA
group_3421	S. pyogenes	Non-MGE	NA
group_3421	Combined	NA	NA
group_3323	SDSE	NA	NA
group_3323	S. pyogenes	Phage	NA
group_3323	Combined	NA	NA
group_5220	SDSE	Phage	ME
group_5220	S. pyogenes	ME	ME
group_5220	Combined	ME	ME
group_1988	SDSE	Phage	NA
group_1988	S. pyogenes	NA	NA
group_1988	Combined	NA	NA
group_1830	SDSE	ICE	NA
group_1830	S. pyogenes	NA	NA
group_1830	Combined	NA	NA
group_7299	SDSE	NA	NA
group_7299	S. pyogenes	ME	NA
group_7299	Combined	NA	NA
group_2854	SDSE	NA	NA
group_2854	S. pyogenes	Phage	NA
group_2854	Combined	NA	NA
group_1255	SDSE	Core	NA
group_1255	S. pyogenes	NA	NA
group_1255	Combined	NA	NA
group_3371	SDSE	NA	NA
group_3371	S. pyogenes	Core	NA
group_3371	Combined	NA	NA
group_1226	SDSE	ME	NA
group_1226	S. pyogenes	NA	NA
group_1226	Combined	NA	NA
group_1761	SDSE	IS	NA
group_1761	S. pyogenes	NA	NA
group_1761	Combined	NA	NA
group_111	SDSE	ICE	NA
group_111	S. pyogenes	NA	NA
group_111	Combined	NA	NA
group_7386	SDSE	NA	NA
group_7386	S. pyogenes	IS	NA
group_7386	Combined	NA	NA
group_5806	SDSE	Core	Core
group_5806	S. pyogenes	Core	Core
group_5806	Combined	Core	Core
group_1920	SDSE	Phage	NA
group_1920	S. pyogenes	NA	NA
group_1920	Combined	NA	NA
group_7062	SDSE	NA	NA
group_7062	S. pyogenes	ME	NA
group_7062	Combined	NA	NA
group_6637	SDSE	ME	NA
group_6637	S. pyogenes	NA	NA
group_6637	Combined	NA	NA
clpP_1~~~clpP	SDSE	Phage	Phage
clpP_1~~~clpP	S. pyogenes	Phage	Phage
clpP_1~~~clpP	Combined	Phage	Phage
group_5745	SDSE	Core	Core
group_5745	S. pyogenes	Core	Core
group_5745	Combined	Core	Core
group_1593	SDSE	Phage	NA
group_1593	S. pyogenes	NA	NA
group_1593	Combined	NA	NA
group_5371	SDSE	ICE	ICE
group_5371	S. pyogenes	ICE	ICE
group_5371	Combined	ICE	ICE
group_3483	SDSE	NA	NA
group_3483	S. pyogenes	ICE	NA
group_3483	Combined	NA	NA
guaA_2	SDSE	NA	NA
guaA_2	S. pyogenes	Phage	NA
guaA_2	Combined	NA	NA
group_4004	SDSE	ME	ME
group_4004	S. pyogenes	ME	ME
group_4004	Combined	ME	ME
group_7419	SDSE	NA	NA
group_7419	S. pyogenes	IS	NA
group_7419	Combined	NA	NA
radC	SDSE	NA	NA
radC	S. pyogenes	Non-MGE	NA
radC	Combined	NA	NA
group_6232	SDSE	Phage	Phage
group_6232	S. pyogenes	Phage	Phage
group_6232	Combined	Phage	Phage
group_5879	SDSE	ICE	ICE
group_5879	S. pyogenes	ICE	ICE
group_5879	Combined	ICE	ICE
group_5460	SDSE	ME	ME
group_5460	S. pyogenes	Phage	ME
group_5460	Combined	ME	ME
group_1241	SDSE	Phage	NA
group_1241	S. pyogenes	NA	NA
group_1241	Combined	NA	NA
group_2934	SDSE	NA	NA
group_2934	S. pyogenes	Phage	NA
group_2934	Combined	NA	NA
group_3480	SDSE	NA	NA
group_3480	S. pyogenes	IS	NA
group_3480	Combined	NA	NA
group_3571	SDSE	NA	NA
group_3571	S. pyogenes	Phage	NA
group_3571	Combined	NA	NA
group_5249	SDSE	Core	Core
group_5249	S. pyogenes	Core	Core
group_5249	Combined	Core	Core
group_1333	SDSE	Core	NA
group_1333	S. pyogenes	NA	NA
group_1333	Combined	NA	NA
group_174	SDSE	Phage	NA
group_174	S. pyogenes	NA	NA
group_174	Combined	NA	NA
mobL~~~mobL_1~~~mobL_2	SDSE	ME	NA
mobL~~~mobL_1~~~mobL_2	S. pyogenes	NA	NA
mobL~~~mobL_1~~~mobL_2	Combined	NA	NA
cheB~~~yycF_1	SDSE	NA	NA
cheB~~~yycF_1	S. pyogenes	Non-MGE	NA
cheB~~~yycF_1	Combined	NA	NA
group_4877	SDSE	IS	ME
group_4877	S. pyogenes	Non-MGE	ME
group_4877	Combined	ME	ME
group_2678	SDSE	NA	NA
group_2678	S. pyogenes	Phage	NA
group_2678	Combined	NA	NA
group_4852	SDSE	Core	Core
group_4852	S. pyogenes	Core	Core
group_4852	Combined	Core	Core
group_1234	SDSE	Phage	NA
group_1234	S. pyogenes	NA	NA
group_1234	Combined	NA	NA
group_2302	SDSE	NA	NA
group_2302	S. pyogenes	Phage	NA
group_2302	Combined	NA	NA
group_2466	SDSE	NA	NA
group_2466	S. pyogenes	Phage	NA
group_2466	Combined	NA	NA
group_7008	SDSE	NA	NA
group_7008	S. pyogenes	Non-MGE	NA
group_7008	Combined	NA	NA
group_3661	SDSE	NA	NA
group_3661	S. pyogenes	Phage	NA
group_3661	Combined	NA	NA
group_5676	SDSE	ME	ME
group_5676	S. pyogenes	ME	ME
group_5676	Combined	ME	ME
group_4775	SDSE	Core	Core
group_4775	S. pyogenes	Core	Core
group_4775	Combined	Core	Core
group_4595	SDSE	Phage	Phage
group_4595	S. pyogenes	Phage	Phage
group_4595	Combined	Phage	Phage
group_2978	SDSE	NA	NA
group_2978	S. pyogenes	Phage	NA
group_2978	Combined	NA	NA
group_5065	SDSE	Non-MGE	Non-MGE
group_5065	S. pyogenes	Non-MGE	Non-MGE
group_5065	Combined	Non-MGE	Non-MGE
recJ~~~recJ_1~~~recJ_2	SDSE	Core	Core
recJ~~~recJ_1~~~recJ_2	S. pyogenes	Core	Core
recJ~~~recJ_1~~~recJ_2	Combined	Core	Core
group_5551	SDSE	IS	IS
group_5551	S. pyogenes	IS	IS
group_5551	Combined	IS	IS
group_5141	SDSE	Core	Core
group_5141	S. pyogenes	Core	Core
group_5141	Combined	Core	Core
ndk	SDSE	Core	Non-MGE
ndk	S. pyogenes	Non-MGE	Non-MGE
ndk	Combined	Non-MGE	Non-MGE
group_4107	SDSE	Phage	ME
group_4107	S. pyogenes	ME	ME
group_4107	Combined	ME	ME
group_3974	SDSE	Phage	Phage
group_3974	S. pyogenes	Phage	Phage
group_3974	Combined	Phage	Phage
group_4980	SDSE	Phage	Phage
group_4980	S. pyogenes	Phage	Phage
group_4980	Combined	Phage	Phage
group_4513	SDSE	Core	Core
group_4513	S. pyogenes	Core	Core
group_4513	Combined	Core	Core
group_158	SDSE	ME	NA
group_158	S. pyogenes	NA	NA
group_158	Combined	NA	NA
group_1262	SDSE	ME	NA
group_1262	S. pyogenes	NA	NA
group_1262	Combined	NA	NA
group_3957	SDSE	Phage	Phage
group_3957	S. pyogenes	Phage	Phage
group_3957	Combined	Phage	Phage
group_4723	SDSE	IS	IS
group_4723	S. pyogenes	IS	IS
group_4723	Combined	IS	IS
group_1198	SDSE	Phage	NA
group_1198	S. pyogenes	NA	NA
group_1198	Combined	NA	NA
group_7233	SDSE	NA	NA
group_7233	S. pyogenes	Phage	NA
group_7233	Combined	NA	NA
dnaI	SDSE	Core	Core
dnaI	S. pyogenes	Core	Core
dnaI	Combined	Core	Core
group_6635	SDSE	ME	NA
group_6635	S. pyogenes	NA	NA
group_6635	Combined	NA	NA
group_526	SDSE	ICE	NA
group_526	S. pyogenes	NA	NA
group_526	Combined	NA	NA
group_1416	SDSE	Phage	NA
group_1416	S. pyogenes	NA	NA
group_1416	Combined	NA	NA
group_84	SDSE	ME	NA
group_84	S. pyogenes	NA	NA
group_84	Combined	NA	NA
group_6004	SDSE	ICE	ICE
group_6004	S. pyogenes	ICE	ICE
group_6004	Combined	ICE	ICE
group_3007	SDSE	NA	NA
group_3007	S. pyogenes	Phage	NA
group_3007	Combined	NA	NA
group_6006	SDSE	Phage	Phage
group_6006	S. pyogenes	Phage	Phage
group_6006	Combined	Phage	Phage
group_6828	SDSE	NA	NA
group_6828	S. pyogenes	NA	NA
group_6828	Combined	NA	NA
group_2415	SDSE	NA	NA
group_2415	S. pyogenes	ICE	NA
group_2415	Combined	NA	NA
group_5615	SDSE	ICE	ICE
group_5615	S. pyogenes	ICE	ICE
group_5615	Combined	ICE	ICE
group_4086	SDSE	ICE	ICE
group_4086	S. pyogenes	ICE	ICE
group_4086	Combined	ICE	ICE
group_5024	SDSE	Core	Core
group_5024	S. pyogenes	Core	Core
group_5024	Combined	Core	Core
group_4851	SDSE	Core	Core
group_4851	S. pyogenes	Core	Core
group_4851	Combined	Core	Core
group_2659	SDSE	NA	NA
group_2659	S. pyogenes	ME	NA
group_2659	Combined	NA	NA
group_497	SDSE	ME	NA
group_497	S. pyogenes	NA	NA
group_497	Combined	NA	NA
group_3874	SDSE	Core	Core
group_3874	S. pyogenes	Core	Core
group_3874	Combined	Core	Core
group_2296	SDSE	NA	NA
group_2296	S. pyogenes	ME	NA
group_2296	Combined	NA	NA
group_802	SDSE	Non-MGE	NA
group_802	S. pyogenes	NA	NA
group_802	Combined	NA	NA
group_4319	SDSE	Phage	Phage
group_4319	S. pyogenes	Phage	Phage
group_4319	Combined	Phage	Phage
group_2817	SDSE	NA	NA
group_2817	S. pyogenes	Phage	NA
group_2817	Combined	NA	NA
group_4673	SDSE	Core	Non-MGE
group_4673	S. pyogenes	Non-MGE	Non-MGE
group_4673	Combined	Non-MGE	Non-MGE
group_6136	SDSE	Core	Core
group_6136	S. pyogenes	Core	Core
group_6136	Combined	Core	Core
group_2293	SDSE	NA	NA
group_2293	S. pyogenes	Non-MGE	NA
group_2293	Combined	NA	NA
malQ~~~malQ_3~~~malQ_2~~~malQ_1	SDSE	Core	Core
malQ~~~malQ_3~~~malQ_2~~~malQ_1	S. pyogenes	Core	Core
malQ~~~malQ_3~~~malQ_2~~~malQ_1	Combined	Core	Core
rplN	SDSE	Core	Core
rplN	S. pyogenes	Core	Core
rplN	Combined	Core	Core
group_2691	SDSE	NA	NA
group_2691	S. pyogenes	Phage	NA
group_2691	Combined	NA	NA
group_619	SDSE	Phage	NA
group_619	S. pyogenes	NA	NA
group_619	Combined	NA	NA
group_5729	SDSE	Phage	NA
group_5729	S. pyogenes	NA	NA
group_5729	Combined	NA	NA
group_5771	SDSE	Core	Core
group_5771	S. pyogenes	Core	Core
group_5771	Combined	Core	Core
sdpR	SDSE	ICE	NA
sdpR	S. pyogenes	NA	NA
sdpR	Combined	NA	NA
group_6394	SDSE	Core	Core
group_6394	S. pyogenes	Core	Core
group_6394	Combined	Core	Core
group_1413	SDSE	ME	NA
group_1413	S. pyogenes	NA	NA
group_1413	Combined	NA	NA
repE~~~repN	SDSE	ME	ME
repE~~~repN	S. pyogenes	ME	ME
repE~~~repN	Combined	ME	ME
group_247	SDSE	ME	NA
group_247	S. pyogenes	NA	NA
group_247	Combined	NA	NA
group_361	SDSE	ME	NA
group_361	S. pyogenes	NA	NA
group_361	Combined	NA	NA
group_602	SDSE	Phage	NA
group_602	S. pyogenes	NA	NA
group_602	Combined	NA	NA
group_1680	SDSE	ICE	NA
group_1680	S. pyogenes	NA	NA
group_1680	Combined	NA	NA
group_907	SDSE	ICE	NA
group_907	S. pyogenes	NA	NA
group_907	Combined	NA	NA
group_1033	SDSE	ME	NA
group_1033	S. pyogenes	NA	NA
group_1033	Combined	NA	NA
group_4848	SDSE	Core	Core
group_4848	S. pyogenes	Core	Core
group_4848	Combined	Core	Core
group_654	SDSE	ICE	NA
group_654	S. pyogenes	NA	NA
group_654	Combined	NA	NA
group_2926	SDSE	NA	NA
group_2926	S. pyogenes	Phage	NA
group_2926	Combined	NA	NA
group_488	SDSE	ME	NA
group_488	S. pyogenes	NA	NA
group_488	Combined	NA	NA
group_3711	SDSE	NA	NA
group_3711	S. pyogenes	ME	NA
group_3711	Combined	NA	NA
group_2600	SDSE	NA	NA
group_2600	S. pyogenes	ICE	NA
group_2600	Combined	NA	NA
glpO_2	SDSE	NA	NA
glpO_2	S. pyogenes	ME	NA
glpO_2	Combined	NA	NA
group_3855	SDSE	Non-MGE	Non-MGE
group_3855	S. pyogenes	Non-MGE	Non-MGE
group_3855	Combined	Non-MGE	Non-MGE
group_2171	SDSE	NA	NA
group_2171	S. pyogenes	Core	NA
group_2171	Combined	NA	NA
group_6320	SDSE	Phage	Phage
group_6320	S. pyogenes	Phage	Phage
group_6320	Combined	Phage	Phage
group_4159	SDSE	Phage	Phage
group_4159	S. pyogenes	Phage	Phage
group_4159	Combined	Phage	Phage
group_6529	SDSE	ICE	NA
group_6529	S. pyogenes	NA	NA
group_6529	Combined	NA	NA
dnaA_2	SDSE	NA	NA
dnaA_2	S. pyogenes	ME	NA
dnaA_2	Combined	NA	NA
group_4802	SDSE	Core	Core
group_4802	S. pyogenes	Core	Core
group_4802	Combined	Core	Core
group_1272	SDSE	ICE	NA
group_1272	S. pyogenes	NA	NA
group_1272	Combined	NA	NA
group_1279	SDSE	Core	NA
group_1279	S. pyogenes	NA	NA
group_1279	Combined	NA	NA
group_1504	SDSE	ICE	NA
group_1504	S. pyogenes	NA	NA
group_1504	Combined	NA	NA
group_1467	SDSE	Phage	NA
group_1467	S. pyogenes	NA	NA
group_1467	Combined	NA	NA
group_2367	SDSE	NA	NA
group_2367	S. pyogenes	Phage	NA
group_2367	Combined	NA	NA
group_940	SDSE	Phage	NA
group_940	S. pyogenes	NA	NA
group_940	Combined	NA	NA
group_5239	SDSE	IS	IS
group_5239	S. pyogenes	IS	IS
group_5239	Combined	IS	IS
group_6262	SDSE	Core	Core
group_6262	S. pyogenes	Core	Core
group_6262	Combined	Core	Core
group_6446	SDSE	Phage	Phage
group_6446	S. pyogenes	Phage	Phage
group_6446	Combined	Phage	Phage
group_3975	SDSE	Phage	Phage
group_3975	S. pyogenes	Phage	Phage
group_3975	Combined	Phage	Phage
group_4921	SDSE	ICE	ICE
group_4921	S. pyogenes	ICE	ICE
group_4921	Combined	ICE	ICE
uppP	SDSE	Core	Core
uppP	S. pyogenes	Core	Core
uppP	Combined	Core	Core
group_4400	SDSE	ME	ME
group_4400	S. pyogenes	ME	ME
group_4400	Combined	ME	ME
group_3586	SDSE	NA	NA
group_3586	S. pyogenes	Non-MGE	NA
group_3586	Combined	NA	NA
group_2639	SDSE	NA	NA
group_2639	S. pyogenes	ME	NA
group_2639	Combined	NA	NA
rbsK	SDSE	Core	NA
rbsK	S. pyogenes	NA	NA
rbsK	Combined	NA	NA
group_5467	SDSE	ME	ME
group_5467	S. pyogenes	Phage	ME
group_5467	Combined	ME	ME
group_6171	SDSE	ICE	NA
group_6171	S. pyogenes	NA	NA
group_6171	Combined	NA	NA
group_4480	SDSE	Phage	Phage
group_4480	S. pyogenes	Phage	Phage
group_4480	Combined	Phage	Phage
group_681	SDSE	ICE	NA
group_681	S. pyogenes	NA	NA
group_681	Combined	NA	NA
group_6146	SDSE	Core	Core
group_6146	S. pyogenes	Core	Core
group_6146	Combined	Core	Core
yvqK_2	SDSE	Non-MGE	NA
yvqK_2	S. pyogenes	NA	NA
yvqK_2	Combined	NA	NA
group_176	SDSE	Phage	NA
group_176	S. pyogenes	NA	NA
group_176	Combined	NA	NA
pdtaS	SDSE	Non-MGE	NA
pdtaS	S. pyogenes	NA	NA
pdtaS	Combined	NA	NA
group_5454	SDSE	ME	ME
group_5454	S. pyogenes	ME	ME
group_5454	Combined	ME	ME
group_757	SDSE	ME	NA
group_757	S. pyogenes	NA	NA
group_757	Combined	NA	NA
group_3397	SDSE	NA	NA
group_3397	S. pyogenes	Non-MGE	NA
group_3397	Combined	NA	NA
group_1936	SDSE	ME	NA
group_1936	S. pyogenes	NA	NA
group_1936	Combined	NA	NA
group_4559	SDSE	Core	Core
group_4559	S. pyogenes	Core	Core
group_4559	Combined	Core	Core
group_6968	SDSE	NA	NA
group_6968	S. pyogenes	ME	NA
group_6968	Combined	NA	NA
group_4058	SDSE	Phage	Phage
group_4058	S. pyogenes	Phage	Phage
group_4058	Combined	Phage	Phage
gatB_2	SDSE	IS	NA
gatB_2	S. pyogenes	NA	NA
gatB_2	Combined	NA	NA
group_1408	SDSE	ME	NA
group_1408	S. pyogenes	NA	NA
group_1408	Combined	NA	NA
group_2488	SDSE	NA	NA
group_2488	S. pyogenes	ME	NA
group_2488	Combined	NA	NA
group_318	SDSE	Non-MGE	NA
group_318	S. pyogenes	NA	NA
group_318	Combined	NA	NA
group_4631	SDSE	Phage	Phage
group_4631	S. pyogenes	Phage	Phage
group_4631	Combined	Phage	Phage
rgg2_1	SDSE	NA	NA
rgg2_1	S. pyogenes	ICE	NA
rgg2_1	Combined	NA	NA
group_651	SDSE	ME	NA
group_651	S. pyogenes	NA	NA
group_651	Combined	NA	NA
group_5941	SDSE	ICE	ICE
group_5941	S. pyogenes	ICE	ICE
group_5941	Combined	ICE	ICE
group_5614	SDSE	Phage	Phage
group_5614	S. pyogenes	Phage	Phage
group_5614	Combined	Phage	Phage
group_5292	SDSE	ICE	ICE
group_5292	S. pyogenes	ICE	ICE
group_5292	Combined	ICE	ICE
group_1017	SDSE	ME	NA
group_1017	S. pyogenes	NA	NA
group_1017	Combined	NA	NA
group_5269	SDSE	Phage	Phage
group_5269	S. pyogenes	Phage	Phage
group_5269	Combined	Phage	Phage
ropB_1~~~ropB~~~ropB_2	SDSE	NA	NA
ropB_1~~~ropB~~~ropB_2	S. pyogenes	Core	NA
ropB_1~~~ropB~~~ropB_2	Combined	NA	NA
group_6710	SDSE	ICE	NA
group_6710	S. pyogenes	NA	NA
group_6710	Combined	NA	NA
lacD~~~lacD_1~~~lacD_2	SDSE	Non-MGE	Non-MGE
lacD~~~lacD_1~~~lacD_2	S. pyogenes	Core	Non-MGE
lacD~~~lacD_1~~~lacD_2	Combined	Non-MGE	Non-MGE
group_6664	SDSE	ME	NA
group_6664	S. pyogenes	NA	NA
group_6664	Combined	NA	NA
group_7325	SDSE	NA	NA
group_7325	S. pyogenes	IS	NA
group_7325	Combined	NA	NA
group_5149	SDSE	Core	Core
group_5149	S. pyogenes	Core	Core
group_5149	Combined	Core	Core
group_1929	SDSE	ICE	NA
group_1929	S. pyogenes	NA	NA
group_1929	Combined	NA	NA
group_6618	SDSE	Phage	NA
group_6618	S. pyogenes	NA	NA
group_6618	Combined	NA	NA
group_3983	SDSE	Phage	Phage
group_3983	S. pyogenes	Phage	Phage
group_3983	Combined	Phage	Phage
group_6347	SDSE	Phage	Phage
group_6347	S. pyogenes	Phage	Phage
group_6347	Combined	Phage	Phage
group_129	SDSE	Phage	NA
group_129	S. pyogenes	NA	NA
group_129	Combined	NA	NA
group_5015	SDSE	Phage	Phage
group_5015	S. pyogenes	Phage	Phage
group_5015	Combined	Phage	Phage
group_5352	SDSE	ME	ME
group_5352	S. pyogenes	Phage	ME
group_5352	Combined	ME	ME
group_5517	SDSE	ICE	ICE
group_5517	S. pyogenes	ICE	ICE
group_5517	Combined	ICE	ICE
group_2173	SDSE	NA	NA
group_2173	S. pyogenes	Core	NA
group_2173	Combined	NA	NA
group_6322	SDSE	Phage	Phage
group_6322	S. pyogenes	Phage	Phage
group_6322	Combined	Phage	Phage
group_3455	SDSE	NA	NA
group_3455	S. pyogenes	Phage	NA
group_3455	Combined	NA	NA
tcrZ	SDSE	ICE	NA
tcrZ	S. pyogenes	NA	NA
tcrZ	Combined	NA	NA
group_2667	SDSE	NA	NA
group_2667	S. pyogenes	ME	NA
group_2667	Combined	NA	NA
group_4958	SDSE	ICE	ICE
group_4958	S. pyogenes	ICE	ICE
group_4958	Combined	ICE	ICE
group_4938	SDSE	Phage	Phage
group_4938	S. pyogenes	Phage	Phage
group_4938	Combined	Phage	Phage
group_4311	SDSE	ME	ME
group_4311	S. pyogenes	ME	ME
group_4311	Combined	ME	ME
group_6254	SDSE	Phage	Phage
group_6254	S. pyogenes	Phage	Phage
group_6254	Combined	Phage	Phage
group_4265	SDSE	ICE	ICE
group_4265	S. pyogenes	ICE	ICE
group_4265	Combined	ICE	ICE
group_3678	SDSE	NA	NA
group_3678	S. pyogenes	Phage	NA
group_3678	Combined	NA	NA
tdh	SDSE	Non-MGE	Non-MGE
tdh	S. pyogenes	Non-MGE	Non-MGE
tdh	Combined	Non-MGE	Non-MGE
group_1215	SDSE	ME	NA
group_1215	S. pyogenes	NA	NA
group_1215	Combined	NA	NA
group_6017	SDSE	Phage	Phage
group_6017	S. pyogenes	Phage	Phage
group_6017	Combined	Phage	Phage
group_2764	SDSE	NA	NA
group_2764	S. pyogenes	ME	NA
group_2764	Combined	NA	NA
group_6632	SDSE	IS	NA
group_6632	S. pyogenes	NA	NA
group_6632	Combined	NA	NA
group_6411	SDSE	ICE	ICE
group_6411	S. pyogenes	ICE	ICE
group_6411	Combined	ICE	ICE
group_4391	SDSE	ME	ME
group_4391	S. pyogenes	ME	ME
group_4391	Combined	ME	ME
group_5598	SDSE	IS	IS
group_5598	S. pyogenes	IS	IS
group_5598	Combined	IS	IS
group_3443	SDSE	NA	NA
group_3443	S. pyogenes	Phage	NA
group_3443	Combined	NA	NA
group_6362	SDSE	Phage	Phage
group_6362	S. pyogenes	Phage	Phage
group_6362	Combined	Phage	Phage
COQ3	SDSE	ICE	NA
COQ3	S. pyogenes	NA	NA
COQ3	Combined	NA	NA
group_6253	SDSE	Core	Core
group_6253	S. pyogenes	Core	Core
group_6253	Combined	Core	Core
group_3499	SDSE	NA	NA
group_3499	S. pyogenes	Phage	NA
group_3499	Combined	NA	NA
group_1672	SDSE	ICE	NA
group_1672	S. pyogenes	NA	NA
group_1672	Combined	NA	NA
group_2440	SDSE	NA	NA
group_2440	S. pyogenes	ICE	NA
group_2440	Combined	NA	NA
group_1316	SDSE	Core	NA
group_1316	S. pyogenes	NA	NA
group_1316	Combined	NA	NA
group_566	SDSE	ICE	NA
group_566	S. pyogenes	NA	NA
group_566	Combined	NA	NA
group_5103	SDSE	Core	Core
group_5103	S. pyogenes	Core	Core
group_5103	Combined	Core	Core
group_4646	SDSE	Phage	ME
group_4646	S. pyogenes	ME	ME
group_4646	Combined	ME	ME
group_5736	SDSE	ICE	ICE
group_5736	S. pyogenes	ICE	ICE
group_5736	Combined	ICE	ICE
group_3044	SDSE	NA	NA
group_3044	S. pyogenes	Phage	NA
group_3044	Combined	NA	NA
group_1655	SDSE	Phage	NA
group_1655	S. pyogenes	NA	NA
group_1655	Combined	NA	NA
group_6855	SDSE	NA	NA
group_6855	S. pyogenes	Non-MGE	NA
group_6855	Combined	NA	NA
group_5391	SDSE	Phage	Phage
group_5391	S. pyogenes	Phage	Phage
group_5391	Combined	Phage	Phage
group_1329	SDSE	Core	NA
group_1329	S. pyogenes	NA	NA
group_1329	Combined	NA	NA
group_4212	SDSE	ME	ME
group_4212	S. pyogenes	ICE	ME
group_4212	Combined	ME	ME
group_2971	SDSE	NA	NA
group_2971	S. pyogenes	Phage	NA
group_2971	Combined	NA	NA
group_1175	SDSE	Phage	NA
group_1175	S. pyogenes	NA	NA
group_1175	Combined	NA	NA
group_6943	SDSE	NA	NA
group_6943	S. pyogenes	ME	NA
group_6943	Combined	NA	NA
group_1776	SDSE	IS	NA
group_1776	S. pyogenes	NA	NA
group_1776	Combined	NA	NA
group_7285	SDSE	NA	NA
group_7285	S. pyogenes	Non-MGE	NA
group_7285	Combined	NA	NA
group_4748	SDSE	Core	Core
group_4748	S. pyogenes	Core	Core
group_4748	Combined	Core	Core
group_6779	SDSE	NA	NA
group_6779	S. pyogenes	ICE	NA
group_6779	Combined	NA	NA
group_3095	SDSE	NA	NA
group_3095	S. pyogenes	Phage	NA
group_3095	Combined	NA	NA
group_403	SDSE	ICE	NA
group_403	S. pyogenes	NA	NA
group_403	Combined	NA	NA
group_3519	SDSE	NA	NA
group_3519	S. pyogenes	ME	NA
group_3519	Combined	NA	NA
group_4515	SDSE	Core	Core
group_4515	S. pyogenes	Core	Core
group_4515	Combined	Core	Core
group_6502	SDSE	ICE	NA
group_6502	S. pyogenes	NA	NA
group_6502	Combined	NA	NA
group_1927	SDSE	ICE	NA
group_1927	S. pyogenes	NA	NA
group_1927	Combined	NA	NA
group_3533	SDSE	NA	NA
group_3533	S. pyogenes	Phage	NA
group_3533	Combined	NA	NA
group_2557	SDSE	NA	NA
group_2557	S. pyogenes	ICE	NA
group_2557	Combined	NA	NA
group_7045	SDSE	NA	NA
group_7045	S. pyogenes	ICE	NA
group_7045	Combined	NA	NA
group_3408	SDSE	NA	NA
group_3408	S. pyogenes	IS	NA
group_3408	Combined	NA	NA
speA	SDSE	NA	NA
speA	S. pyogenes	IS	NA
speA	Combined	NA	NA
group_3223	SDSE	NA	NA
group_3223	S. pyogenes	Phage	NA
group_3223	Combined	NA	NA
group_1123	SDSE	ICE	NA
group_1123	S. pyogenes	NA	NA
group_1123	Combined	NA	NA
group_5548	SDSE	Phage	Phage
group_5548	S. pyogenes	Phage	Phage
group_5548	Combined	Phage	Phage
group_5495	SDSE	ICE	ICE
group_5495	S. pyogenes	ICE	ICE
group_5495	Combined	ICE	ICE
group_1210	SDSE	Phage	NA
group_1210	S. pyogenes	NA	NA
group_1210	Combined	NA	NA
group_1817	SDSE	Core	NA
group_1817	S. pyogenes	NA	NA
group_1817	Combined	NA	NA
group_1611	SDSE	ME	NA
group_1611	S. pyogenes	NA	NA
group_1611	Combined	NA	NA
group_4795	SDSE	Non-MGE	Non-MGE
group_4795	S. pyogenes	Non-MGE	Non-MGE
group_4795	Combined	Non-MGE	Non-MGE
group_556	SDSE	ICE	NA
group_556	S. pyogenes	NA	NA
group_556	Combined	NA	NA
group_4541	SDSE	Non-MGE	Non-MGE
group_4541	S. pyogenes	Non-MGE	Non-MGE
group_4541	Combined	Non-MGE	Non-MGE
group_3985	SDSE	Phage	Phage
group_3985	S. pyogenes	Phage	Phage
group_3985	Combined	Phage	Phage
group_3657	SDSE	NA	NA
group_3657	S. pyogenes	Phage	NA
group_3657	Combined	NA	NA
group_177	SDSE	Phage	NA
group_177	S. pyogenes	NA	NA
group_177	Combined	NA	NA
group_2945	SDSE	NA	NA
group_2945	S. pyogenes	Phage	NA
group_2945	Combined	NA	NA
group_1131	SDSE	ICE	NA
group_1131	S. pyogenes	NA	NA
group_1131	Combined	NA	NA
group_5088	SDSE	Core	Core
group_5088	S. pyogenes	Core	Core
group_5088	Combined	Core	Core
group_3935	SDSE	Core	Core
group_3935	S. pyogenes	Core	Core
group_3935	Combined	Core	Core
group_3692	SDSE	NA	NA
group_3692	S. pyogenes	IS	NA
group_3692	Combined	NA	NA
group_2992	SDSE	NA	NA
group_2992	S. pyogenes	Phage	NA
group_2992	Combined	NA	NA
thyA	SDSE	Core	NA
thyA	S. pyogenes	NA	NA
thyA	Combined	NA	NA
rsgA~~~rsgA_2~~~rsgA_1	SDSE	Core	Core
rsgA~~~rsgA_2~~~rsgA_1	S. pyogenes	Core	Core
rsgA~~~rsgA_2~~~rsgA_1	Combined	Core	Core
group_4125	SDSE	Phage	Phage
group_4125	S. pyogenes	Phage	Phage
group_4125	Combined	Phage	Phage
group_2475	SDSE	NA	NA
group_2475	S. pyogenes	Non-MGE	NA
group_2475	Combined	NA	NA
group_631	SDSE	Phage	NA
group_631	S. pyogenes	NA	NA
group_631	Combined	NA	NA
group_2590	SDSE	NA	NA
group_2590	S. pyogenes	ICE	NA
group_2590	Combined	NA	NA
group_5295	SDSE	Phage	Phage
group_5295	S. pyogenes	Phage	Phage
group_5295	Combined	Phage	Phage
rlmN_2~~~rlmN_1~~~rlmN	SDSE	Core	Core
rlmN_2~~~rlmN_1~~~rlmN	S. pyogenes	Core	Core
rlmN_2~~~rlmN_1~~~rlmN	Combined	Core	Core
recF_2	SDSE	ICE	NA
recF_2	S. pyogenes	NA	NA
recF_2	Combined	NA	NA
rplA	SDSE	Core	Core
rplA	S. pyogenes	Core	Core
rplA	Combined	Core	Core
group_6391	SDSE	IS	NA
group_6391	S. pyogenes	Phage	NA
group_6391	Combined	NA	NA
group_2097	SDSE	ME	NA
group_2097	S. pyogenes	NA	NA
group_2097	Combined	NA	NA
group_1360	SDSE	Core	NA
group_1360	S. pyogenes	NA	NA
group_1360	Combined	NA	NA
group_6099	SDSE	ICE	ICE
group_6099	S. pyogenes	ICE	ICE
group_6099	Combined	ICE	ICE
group_3255	SDSE	NA	NA
group_3255	S. pyogenes	IS	NA
group_3255	Combined	NA	NA
group_5977	SDSE	Core	Core
group_5977	S. pyogenes	Core	Core
group_5977	Combined	Core	Core
group_7166	SDSE	NA	NA
group_7166	S. pyogenes	ME	NA
group_7166	Combined	NA	NA
group_6040	SDSE	Phage	Phage
group_6040	S. pyogenes	Phage	Phage
group_6040	Combined	Phage	Phage
group_2674	SDSE	NA	NA
group_2674	S. pyogenes	ME	NA
group_2674	Combined	NA	NA
group_2413	SDSE	NA	NA
group_2413	S. pyogenes	ICE	NA
group_2413	Combined	NA	NA
group_4793	SDSE	Core	Core
group_4793	S. pyogenes	Core	Core
group_4793	Combined	Core	Core
group_2985	SDSE	NA	NA
group_2985	S. pyogenes	ME	NA
group_2985	Combined	NA	NA
group_2528	SDSE	NA	NA
group_2528	S. pyogenes	ME	NA
group_2528	Combined	NA	NA
group_6825	SDSE	NA	NA
group_6825	S. pyogenes	NA	NA
group_6825	Combined	NA	NA
group_499	SDSE	ICE	NA
group_499	S. pyogenes	NA	NA
group_499	Combined	NA	NA
group_608	SDSE	Phage	NA
group_608	S. pyogenes	NA	NA
group_608	Combined	NA	NA
group_2337	SDSE	NA	NA
group_2337	S. pyogenes	ME	NA
group_2337	Combined	NA	NA
group_2076	SDSE	Phage	NA
group_2076	S. pyogenes	NA	NA
group_2076	Combined	NA	NA
group_1647	SDSE	ICE	NA
group_1647	S. pyogenes	NA	NA
group_1647	Combined	NA	NA
group_3158	SDSE	NA	NA
group_3158	S. pyogenes	IS	NA
group_3158	Combined	NA	NA
group_7446	SDSE	Phage	ME
group_7446	S. pyogenes	ME	ME
group_7446	Combined	ME	ME
group_4419	SDSE	ICE	ICE
group_4419	S. pyogenes	ICE	ICE
group_4419	Combined	ICE	ICE
group_4407	SDSE	Phage	Phage
group_4407	S. pyogenes	Phage	Phage
group_4407	Combined	Phage	Phage
group_6379	SDSE	Phage	Phage
group_6379	S. pyogenes	Phage	Phage
group_6379	Combined	Phage	Phage
group_2554	SDSE	NA	NA
group_2554	S. pyogenes	ME	NA
group_2554	Combined	NA	NA
group_1973	SDSE	Phage	NA
group_1973	S. pyogenes	NA	NA
group_1973	Combined	NA	NA
group_4770	SDSE	Core	Core
group_4770	S. pyogenes	Core	Core
group_4770	Combined	Core	Core
speH	SDSE	NA	NA
speH	S. pyogenes	IS	NA
speH	Combined	NA	NA
group_6564	SDSE	NA	NA
group_6564	S. pyogenes	NA	NA
group_6564	Combined	NA	NA
group_1085	SDSE	ICE	NA
group_1085	S. pyogenes	NA	NA
group_1085	Combined	NA	NA
group_5946	SDSE	Phage	Phage
group_5946	S. pyogenes	Phage	Phage
group_5946	Combined	Phage	Phage
group_794	SDSE	Non-MGE	NA
group_794	S. pyogenes	NA	NA
group_794	Combined	NA	NA
group_38	SDSE	ME	NA
group_38	S. pyogenes	NA	NA
group_38	Combined	NA	NA
group_5066	SDSE	Phage	Phage
group_5066	S. pyogenes	Phage	Phage
group_5066	Combined	Phage	Phage
nrdG~~~nrdG_1~~~nrdG_2	SDSE	Core	Core
nrdG~~~nrdG_1~~~nrdG_2	S. pyogenes	Core	Core
nrdG~~~nrdG_1~~~nrdG_2	Combined	Core	Core
group_3611	SDSE	NA	NA
group_3611	S. pyogenes	Phage	NA
group_3611	Combined	NA	NA
group_324	SDSE	Phage	NA
group_324	S. pyogenes	NA	NA
group_324	Combined	NA	NA
group_3314	SDSE	NA	NA
group_3314	S. pyogenes	Phage	NA
group_3314	Combined	NA	NA
group_6188	SDSE	Core	Core
group_6188	S. pyogenes	Core	Core
group_6188	Combined	Core	Core
group_5001	SDSE	ME	ME
group_5001	S. pyogenes	ME	ME
group_5001	Combined	ME	ME
group_3422	SDSE	NA	NA
group_3422	S. pyogenes	Non-MGE	NA
group_3422	Combined	NA	NA
group_229	SDSE	Phage	NA
group_229	S. pyogenes	NA	NA
group_229	Combined	NA	NA
rocA_2	SDSE	NA	NA
rocA_2	S. pyogenes	Phage	NA
rocA_2	Combined	NA	NA
group_6495	SDSE	ME	NA
group_6495	S. pyogenes	NA	NA
group_6495	Combined	NA	NA
group_1285	SDSE	ME	NA
group_1285	S. pyogenes	NA	NA
group_1285	Combined	NA	NA
hylP~~~hylP_2~~~hylP_1~~~hylP_3	SDSE	NA	NA
hylP~~~hylP_2~~~hylP_1~~~hylP_3	S. pyogenes	Phage	NA
hylP~~~hylP_2~~~hylP_1~~~hylP_3	Combined	NA	NA
group_1803	SDSE	Phage	NA
group_1803	S. pyogenes	NA	NA
group_1803	Combined	NA	NA
group_1914	SDSE	ICE	NA
group_1914	S. pyogenes	NA	NA
group_1914	Combined	NA	NA
group_4097	SDSE	IS	IS
group_4097	S. pyogenes	IS	IS
group_4097	Combined	IS	IS
group_4952	SDSE	Core	Core
group_4952	S. pyogenes	Core	Core
group_4952	Combined	Core	Core
pepT~~~pepT_1~~~pepT_2	SDSE	Core	Core
pepT~~~pepT_1~~~pepT_2	S. pyogenes	Core	Core
pepT~~~pepT_1~~~pepT_2	Combined	Core	Core
group_524	SDSE	ME	NA
group_524	S. pyogenes	NA	NA
group_524	Combined	NA	NA
group_7300	SDSE	NA	NA
group_7300	S. pyogenes	NA	NA
group_7300	Combined	NA	NA
rpoE_2	SDSE	NA	NA
rpoE_2	S. pyogenes	Phage	NA
rpoE_2	Combined	NA	NA
group_5855	SDSE	ICE	ICE
group_5855	S. pyogenes	ICE	ICE
group_5855	Combined	ICE	ICE
group_6585	SDSE	ME	NA
group_6585	S. pyogenes	NA	NA
group_6585	Combined	NA	NA
group_4153	SDSE	Phage	Phage
group_4153	S. pyogenes	Phage	Phage
group_4153	Combined	Phage	Phage
group_6358	SDSE	NA	NA
group_6358	S. pyogenes	ME	NA
group_6358	Combined	NA	NA
group_7224	SDSE	NA	NA
group_7224	S. pyogenes	Phage	NA
group_7224	Combined	NA	NA
group_335	SDSE	Phage	NA
group_335	S. pyogenes	NA	NA
group_335	Combined	NA	NA
group_1070	SDSE	ME	NA
group_1070	S. pyogenes	NA	NA
group_1070	Combined	NA	NA
group_3298	SDSE	NA	NA
group_3298	S. pyogenes	Core	NA
group_3298	Combined	NA	NA
rpsA_2	SDSE	NA	NA
rpsA_2	S. pyogenes	Non-MGE	NA
rpsA_2	Combined	NA	NA
group_6499	SDSE	Phage	NA
group_6499	S. pyogenes	NA	NA
group_6499	Combined	NA	NA
group_1134	SDSE	ICE	NA
group_1134	S. pyogenes	NA	NA
group_1134	Combined	NA	NA
group_3251	SDSE	NA	NA
group_3251	S. pyogenes	Phage	NA
group_3251	Combined	NA	NA
group_4622	SDSE	Non-MGE	Non-MGE
group_4622	S. pyogenes	Non-MGE	Non-MGE
group_4622	Combined	Non-MGE	Non-MGE
yidC~~~yidC_1~~~yidC_2	SDSE	Core	Core
yidC~~~yidC_1~~~yidC_2	S. pyogenes	Core	Core
yidC~~~yidC_1~~~yidC_2	Combined	Core	Core
group_4620	SDSE	Core	Core
group_4620	S. pyogenes	Core	Core
group_4620	Combined	Core	Core
group_6815	SDSE	NA	NA
group_6815	S. pyogenes	IS	NA
group_6815	Combined	NA	NA
group_4418	SDSE	ICE	ICE
group_4418	S. pyogenes	ICE	ICE
group_4418	Combined	ICE	ICE
group_1097	SDSE	ICE	NA
group_1097	S. pyogenes	NA	NA
group_1097	Combined	NA	NA
group_6217	SDSE	Phage	ME
group_6217	S. pyogenes	Non-MGE	ME
group_6217	Combined	ME	ME
group_2140	SDSE	ME	NA
group_2140	S. pyogenes	NA	NA
group_2140	Combined	NA	NA
fbaB_2~~~fbaB~~~fbaB_1	SDSE	NA	NA
fbaB_2~~~fbaB~~~fbaB_1	S. pyogenes	Non-MGE	NA
fbaB_2~~~fbaB~~~fbaB_1	Combined	NA	NA
group_1078	SDSE	Phage	NA
group_1078	S. pyogenes	NA	NA
group_1078	Combined	NA	NA
group_161	SDSE	Phage	NA
group_161	S. pyogenes	NA	NA
group_161	Combined	NA	NA
group_1166	SDSE	ME	NA
group_1166	S. pyogenes	NA	NA
group_1166	Combined	NA	NA
group_4565	SDSE	Core	Core
group_4565	S. pyogenes	Core	Core
group_4565	Combined	Core	Core
group_4784	SDSE	Core	Core
group_4784	S. pyogenes	Core	Core
group_4784	Combined	Core	Core
group_1612	SDSE	ME	NA
group_1612	S. pyogenes	NA	NA
group_1612	Combined	NA	NA
group_5474	SDSE	Phage	Phage
group_5474	S. pyogenes	Phage	Phage
group_5474	Combined	Phage	Phage
group_4745	SDSE	Core	Core
group_4745	S. pyogenes	Core	Core
group_4745	Combined	Core	Core
group_5007	SDSE	Phage	Phage
group_5007	S. pyogenes	Phage	Phage
group_5007	Combined	Phage	Phage
hemC	SDSE	Non-MGE	NA
hemC	S. pyogenes	NA	NA
hemC	Combined	NA	NA
group_2549	SDSE	NA	NA
group_2549	S. pyogenes	ICE	NA
group_2549	Combined	NA	NA
group_7452	SDSE	NA	NA
group_7452	S. pyogenes	NA	NA
group_7452	Combined	NA	NA
group_4114	SDSE	ME	ME
group_4114	S. pyogenes	ICE	ME
group_4114	Combined	ME	ME
ino1	SDSE	NA	NA
ino1	S. pyogenes	IS	NA
ino1	Combined	NA	NA
murD	SDSE	Core	Core
murD	S. pyogenes	Core	Core
murD	Combined	Core	Core
group_1258	SDSE	Non-MGE	NA
group_1258	S. pyogenes	NA	NA
group_1258	Combined	NA	NA
group_3966	SDSE	Phage	Phage
group_3966	S. pyogenes	Phage	Phage
group_3966	Combined	Phage	Phage
dcm_2	SDSE	ME	ME
dcm_2	S. pyogenes	Phage	ME
dcm_2	Combined	ME	ME
group_2783	SDSE	NA	NA
group_2783	S. pyogenes	ME	NA
group_2783	Combined	NA	NA
group_6892	SDSE	NA	NA
group_6892	S. pyogenes	Phage	NA
group_6892	Combined	NA	NA
group_409	SDSE	ME	NA
group_409	S. pyogenes	NA	NA
group_409	Combined	NA	NA
group_6443	SDSE	ICE	ME
group_6443	S. pyogenes	ME	ME
group_6443	Combined	ME	ME
group_2214	SDSE	NA	NA
group_2214	S. pyogenes	ME	NA
group_2214	Combined	NA	NA
group_5167	SDSE	Core	Core
group_5167	S. pyogenes	Core	Core
group_5167	Combined	Core	Core
secA~~~secA_1~~~secA_2	SDSE	Core	Core
secA~~~secA_1~~~secA_2	S. pyogenes	Core	Core
secA~~~secA_1~~~secA_2	Combined	Core	Core
group_1084	SDSE	ICE	NA
group_1084	S. pyogenes	NA	NA
group_1084	Combined	NA	NA
group_4749	SDSE	Core	Core
group_4749	S. pyogenes	Core	Core
group_4749	Combined	Core	Core
group_847	SDSE	Non-MGE	NA
group_847	S. pyogenes	NA	NA
group_847	Combined	NA	NA
group_5133	SDSE	ICE	ICE
group_5133	S. pyogenes	ICE	ICE
group_5133	Combined	ICE	ICE
group_5485	SDSE	ICE	ICE
group_5485	S. pyogenes	ICE	ICE
group_5485	Combined	ICE	ICE
pphA	SDSE	NA	NA
pphA	S. pyogenes	ICE	NA
pphA	Combined	NA	NA
group_861	SDSE	ME	NA
group_861	S. pyogenes	NA	NA
group_861	Combined	NA	NA
group_3729	SDSE	NA	NA
group_3729	S. pyogenes	Phage	NA
group_3729	Combined	NA	NA
group_984	SDSE	IS	NA
group_984	S. pyogenes	NA	NA
group_984	Combined	NA	NA
group_1265	SDSE	Core	NA
group_1265	S. pyogenes	NA	NA
group_1265	Combined	NA	NA
group_4675	SDSE	IS	IS
group_4675	S. pyogenes	IS	IS
group_4675	Combined	IS	IS
group_3605	SDSE	NA	NA
group_3605	S. pyogenes	Phage	NA
group_3605	Combined	NA	NA
group_4823	SDSE	Phage	Phage
group_4823	S. pyogenes	Phage	Phage
group_4823	Combined	Phage	Phage
group_959	SDSE	Phage	NA
group_959	S. pyogenes	NA	NA
group_959	Combined	NA	NA
group_6088	SDSE	Phage	Phage
group_6088	S. pyogenes	Phage	Phage
group_6088	Combined	Phage	Phage
group_2894	SDSE	NA	NA
group_2894	S. pyogenes	Phage	NA
group_2894	Combined	NA	NA
group_2806	SDSE	NA	NA
group_2806	S. pyogenes	ICE	NA
group_2806	Combined	NA	NA
group_4454	SDSE	Phage	Phage
group_4454	S. pyogenes	Phage	Phage
group_4454	Combined	Phage	Phage
group_843	SDSE	Non-MGE	NA
group_843	S. pyogenes	NA	NA
group_843	Combined	NA	NA
group_1051	SDSE	ME	NA
group_1051	S. pyogenes	NA	NA
group_1051	Combined	NA	NA
group_1759	SDSE	ME	NA
group_1759	S. pyogenes	NA	NA
group_1759	Combined	NA	NA
group_6684	SDSE	Phage	NA
group_6684	S. pyogenes	NA	NA
group_6684	Combined	NA	NA
group_192	SDSE	Phage	NA
group_192	S. pyogenes	NA	NA
group_192	Combined	NA	NA
pduX	SDSE	Non-MGE	NA
pduX	S. pyogenes	NA	NA
pduX	Combined	NA	NA
group_3293	SDSE	NA	NA
group_3293	S. pyogenes	IS	NA
group_3293	Combined	NA	NA
group_4385	SDSE	Phage	Phage
group_4385	S. pyogenes	Phage	Phage
group_4385	Combined	Phage	Phage
group_185	SDSE	Phage	NA
group_185	S. pyogenes	NA	NA
group_185	Combined	NA	NA
group_3147	SDSE	NA	NA
group_3147	S. pyogenes	Phage	NA
group_3147	Combined	NA	NA
group_2635	SDSE	NA	NA
group_2635	S. pyogenes	ME	NA
group_2635	Combined	NA	NA
group_316	SDSE	Non-MGE	NA
group_316	S. pyogenes	NA	NA
group_316	Combined	NA	NA
group_180	SDSE	Phage	NA
group_180	S. pyogenes	NA	NA
group_180	Combined	NA	NA
group_6520	SDSE	ICE	NA
group_6520	S. pyogenes	NA	NA
group_6520	Combined	NA	NA
group_7115	SDSE	NA	NA
group_7115	S. pyogenes	ME	NA
group_7115	Combined	NA	NA
group_1574	SDSE	Core	NA
group_1574	S. pyogenes	NA	NA
group_1574	Combined	NA	NA
group_5850	SDSE	Phage	Phage
group_5850	S. pyogenes	Phage	Phage
group_5850	Combined	Phage	Phage
group_5267	SDSE	Phage	Phage
group_5267	S. pyogenes	Phage	Phage
group_5267	Combined	Phage	Phage
group_4585	SDSE	Core	Non-MGE
group_4585	S. pyogenes	Non-MGE	Non-MGE
group_4585	Combined	Non-MGE	Non-MGE
group_1931	SDSE	Phage	NA
group_1931	S. pyogenes	NA	NA
group_1931	Combined	NA	NA
group_6410	SDSE	ICE	ICE
group_6410	S. pyogenes	ICE	ICE
group_6410	Combined	ICE	ICE
group_4472	SDSE	ME	ME
group_4472	S. pyogenes	ME	ME
group_4472	Combined	ME	ME
group_5810	SDSE	Core	Core
group_5810	S. pyogenes	Core	Core
group_5810	Combined	Core	Core
group_4054	SDSE	ICE	ICE
group_4054	S. pyogenes	ICE	ICE
group_4054	Combined	ICE	ICE
group_2868	SDSE	NA	NA
group_2868	S. pyogenes	Phage	NA
group_2868	Combined	NA	NA
group_1517	SDSE	Core	NA
group_1517	S. pyogenes	NA	NA
group_1517	Combined	NA	NA
group_1311	SDSE	Non-MGE	NA
group_1311	S. pyogenes	NA	NA
group_1311	Combined	NA	NA
group_1926	SDSE	ICE	NA
group_1926	S. pyogenes	NA	NA
group_1926	Combined	NA	NA
group_3633	SDSE	NA	NA
group_3633	S. pyogenes	Phage	NA
group_3633	Combined	NA	NA
group_5451	SDSE	ME	ME
group_5451	S. pyogenes	ME	ME
group_5451	Combined	ME	ME
group_7436	SDSE	NA	NA
group_7436	S. pyogenes	Phage	NA
group_7436	Combined	NA	NA
dnaX~~~dnaX_1~~~dnaX_2	SDSE	Core	NA
dnaX~~~dnaX_1~~~dnaX_2	S. pyogenes	NA	NA
dnaX~~~dnaX_1~~~dnaX_2	Combined	NA	NA
group_4062	SDSE	Phage	Phage
group_4062	S. pyogenes	Phage	Phage
group_4062	Combined	Phage	Phage
group_7181	SDSE	NA	NA
group_7181	S. pyogenes	IS	NA
group_7181	Combined	NA	NA
speC_2~~~speC_1	SDSE	NA	NA
speC_2~~~speC_1	S. pyogenes	ME	NA
speC_2~~~speC_1	Combined	NA	NA
group_6819	SDSE	NA	NA
group_6819	S. pyogenes	Phage	NA
group_6819	Combined	NA	NA
group_2899	SDSE	NA	NA
group_2899	S. pyogenes	Phage	NA
group_2899	Combined	NA	NA
group_3938	SDSE	Core	Core
group_3938	S. pyogenes	Core	Core
group_3938	Combined	Core	Core
group_137	SDSE	Non-MGE	NA
group_137	S. pyogenes	NA	NA
group_137	Combined	NA	NA
group_738	SDSE	ME	NA
group_738	S. pyogenes	NA	NA
group_738	Combined	NA	NA
galT	SDSE	Phage	NA
galT	S. pyogenes	NA	NA
galT	Combined	NA	NA
hflX_1~~~hflX_2~~~hflX	SDSE	Core	Core
hflX_1~~~hflX_2~~~hflX	S. pyogenes	Core	Core
hflX_1~~~hflX_2~~~hflX	Combined	Core	Core
group_4027	SDSE	ME	ME
group_4027	S. pyogenes	ME	ME
group_4027	Combined	ME	ME
coaA~~~coaA_1~~~rpsT	SDSE	Core	Core
coaA~~~coaA_1~~~rpsT	S. pyogenes	Core	Core
coaA~~~coaA_1~~~rpsT	Combined	Core	Core
group_4366	SDSE	NA	NA
group_4366	S. pyogenes	NA	NA
group_4366	Combined	NA	NA
group_4314	SDSE	ME	ME
group_4314	S. pyogenes	ME	ME
group_4314	Combined	ME	ME
group_6207	SDSE	Phage	ME
group_6207	S. pyogenes	Non-MGE	ME
group_6207	Combined	ME	ME
mobL	SDSE	NA	NA
mobL	S. pyogenes	ME	NA
mobL	Combined	NA	NA
group_5567	SDSE	Phage	Phage
group_5567	S. pyogenes	Phage	Phage
group_5567	Combined	Phage	Phage
sasA	SDSE	ICE	NA
sasA	S. pyogenes	NA	NA
sasA	Combined	NA	NA
group_2941	SDSE	NA	NA
group_2941	S. pyogenes	Phage	NA
group_2941	Combined	NA	NA
group_6210	SDSE	Phage	ME
group_6210	S. pyogenes	ME	ME
group_6210	Combined	ME	ME
group_47	SDSE	Core	NA
group_47	S. pyogenes	NA	NA
group_47	Combined	NA	NA
group_2701	SDSE	NA	NA
group_2701	S. pyogenes	Phage	NA
group_2701	Combined	NA	NA
group_7097	SDSE	NA	NA
group_7097	S. pyogenes	ME	NA
group_7097	Combined	NA	NA
group_6372	SDSE	ICE	ICE
group_6372	S. pyogenes	ICE	ICE
group_6372	Combined	ICE	ICE
group_4809	SDSE	Phage	Phage
group_4809	S. pyogenes	Phage	Phage
group_4809	Combined	Phage	Phage
group_689	SDSE	IS	NA
group_689	S. pyogenes	NA	NA
group_689	Combined	NA	NA
group_2464	SDSE	NA	NA
group_2464	S. pyogenes	Phage	NA
group_2464	Combined	NA	NA
group_5603	SDSE	Non-MGE	Non-MGE
group_5603	S. pyogenes	Non-MGE	Non-MGE
group_5603	Combined	Non-MGE	Non-MGE
group_1064	SDSE	ME	NA
group_1064	S. pyogenes	NA	NA
group_1064	Combined	NA	NA
group_6935	SDSE	NA	NA
group_6935	S. pyogenes	ICE	NA
group_6935	Combined	NA	NA
hsdR	SDSE	ME	NA
hsdR	S. pyogenes	NA	NA
hsdR	Combined	NA	NA
group_990	SDSE	ME	NA
group_990	S. pyogenes	NA	NA
group_990	Combined	NA	NA
group_6965	SDSE	NA	NA
group_6965	S. pyogenes	ME	NA
group_6965	Combined	NA	NA
group_736	SDSE	ME	NA
group_736	S. pyogenes	NA	NA
group_736	Combined	NA	NA
group_5859	SDSE	ICE	NA
group_5859	S. pyogenes	NA	NA
group_5859	Combined	NA	NA
group_5154	SDSE	Core	Core
group_5154	S. pyogenes	Core	Core
group_5154	Combined	Core	Core
group_2441	SDSE	NA	NA
group_2441	S. pyogenes	Phage	NA
group_2441	Combined	NA	NA
group_4831	SDSE	Non-MGE	Non-MGE
group_4831	S. pyogenes	Non-MGE	Non-MGE
group_4831	Combined	Non-MGE	Non-MGE
group_5252	SDSE	ICE	ICE
group_5252	S. pyogenes	ICE	ICE
group_5252	Combined	ICE	ICE
group_221	SDSE	ME	NA
group_221	S. pyogenes	NA	NA
group_221	Combined	NA	NA
group_3757	SDSE	NA	NA
group_3757	S. pyogenes	Phage	NA
group_3757	Combined	NA	NA
group_542	SDSE	ME	NA
group_542	S. pyogenes	NA	NA
group_542	Combined	NA	NA
group_3728	SDSE	NA	NA
group_3728	S. pyogenes	Phage	NA
group_3728	Combined	NA	NA
group_4648	SDSE	ME	ME
group_4648	S. pyogenes	ME	ME
group_4648	Combined	ME	ME
group_107	SDSE	Phage	NA
group_107	S. pyogenes	NA	NA
group_107	Combined	NA	NA
group_5115	SDSE	Phage	Phage
group_5115	S. pyogenes	Phage	Phage
group_5115	Combined	Phage	Phage
group_4916	SDSE	Core	Core
group_4916	S. pyogenes	Core	Core
group_4916	Combined	Core	Core
ahpC	SDSE	Core	Core
ahpC	S. pyogenes	Core	Core
ahpC	Combined	Core	Core
group_5684	SDSE	ICE	ICE
group_5684	S. pyogenes	ICE	ICE
group_5684	Combined	ICE	ICE
group_2414	SDSE	NA	NA
group_2414	S. pyogenes	ICE	NA
group_2414	Combined	NA	NA
dltA_1	SDSE	ICE	NA
dltA_1	S. pyogenes	NA	NA
dltA_1	Combined	NA	NA
group_1168	SDSE	ME	NA
group_1168	S. pyogenes	NA	NA
group_1168	Combined	NA	NA
group_3860	SDSE	Core	Core
group_3860	S. pyogenes	Core	Core
group_3860	Combined	Core	Core
group_7377	SDSE	NA	NA
group_7377	S. pyogenes	IS	NA
group_7377	Combined	NA	NA
group_4643	SDSE	Core	Non-MGE
group_4643	S. pyogenes	Non-MGE	Non-MGE
group_4643	Combined	Non-MGE	Non-MGE
group_4699	SDSE	ICE	ME
group_4699	S. pyogenes	ME	ME
group_4699	Combined	ME	ME
group_2422	SDSE	NA	NA
group_2422	S. pyogenes	ICE	NA
group_2422	Combined	NA	NA
group_4560	SDSE	Core	Core
group_4560	S. pyogenes	Core	Core
group_4560	Combined	Core	Core
ltxB~~~btuD_1~~~lanM_2~~~btuD~~~lanM	SDSE	Phage	ME
ltxB~~~btuD_1~~~lanM_2~~~btuD~~~lanM	S. pyogenes	Non-MGE	ME
ltxB~~~btuD_1~~~lanM_2~~~btuD~~~lanM	Combined	ME	ME
group_7435	SDSE	NA	NA
group_7435	S. pyogenes	Phage	NA
group_7435	Combined	NA	NA
group_4951	SDSE	Phage	Phage
group_4951	S. pyogenes	Phage	Phage
group_4951	Combined	Phage	Phage
group_607	SDSE	Phage	NA
group_607	S. pyogenes	NA	NA
group_607	Combined	NA	NA
pbp1b_2	SDSE	NA	NA
pbp1b_2	S. pyogenes	Phage	NA
pbp1b_2	Combined	NA	NA
group_6693	SDSE	IS	NA
group_6693	S. pyogenes	NA	NA
group_6693	Combined	NA	NA
group_2588	SDSE	NA	NA
group_2588	S. pyogenes	ICE	NA
group_2588	Combined	NA	NA
group_4412	SDSE	ICE	ICE
group_4412	S. pyogenes	ICE	ICE
group_4412	Combined	ICE	ICE
rfbB	SDSE	Core	Core
rfbB	S. pyogenes	Core	Core
rfbB	Combined	Core	Core
group_527	SDSE	ICE	NA
group_527	S. pyogenes	NA	NA
group_527	Combined	NA	NA
group_2130	SDSE	ME	NA
group_2130	S. pyogenes	NA	NA
group_2130	Combined	NA	NA
group_5851	SDSE	Phage	Phage
group_5851	S. pyogenes	Phage	Phage
group_5851	Combined	Phage	Phage
gatA	SDSE	Core	Core
gatA	S. pyogenes	Core	Core
gatA	Combined	Core	Core
group_1090	SDSE	ICE	NA
group_1090	S. pyogenes	NA	NA
group_1090	Combined	NA	NA
group_380	SDSE	Phage	NA
group_380	S. pyogenes	NA	NA
group_380	Combined	NA	NA
group_7088	SDSE	NA	NA
group_7088	S. pyogenes	IS	NA
group_7088	Combined	NA	NA
group_5707	SDSE	NA	NA
group_5707	S. pyogenes	Phage	NA
group_5707	Combined	NA	NA
group_600	SDSE	Phage	NA
group_600	S. pyogenes	NA	NA
group_600	Combined	NA	NA
group_1212	SDSE	ME	NA
group_1212	S. pyogenes	NA	NA
group_1212	Combined	NA	NA
group_3923	SDSE	Core	Core
group_3923	S. pyogenes	Core	Core
group_3923	Combined	Core	Core
group_815	SDSE	Phage	NA
group_815	S. pyogenes	NA	NA
group_815	Combined	NA	NA
group_2657	SDSE	NA	NA
group_2657	S. pyogenes	ME	NA
group_2657	Combined	NA	NA
group_4925	SDSE	Phage	Phage
group_4925	S. pyogenes	Phage	Phage
group_4925	Combined	Phage	Phage
group_5368	SDSE	Phage	Phage
group_5368	S. pyogenes	Phage	Phage
group_5368	Combined	Phage	Phage
upp_2	SDSE	NA	NA
upp_2	S. pyogenes	Phage	NA
upp_2	Combined	NA	NA
group_3506	SDSE	NA	NA
group_3506	S. pyogenes	Non-MGE	NA
group_3506	Combined	NA	NA
group_697	SDSE	IS	NA
group_697	S. pyogenes	NA	NA
group_697	Combined	NA	NA
group_4169	SDSE	ME	ME
group_4169	S. pyogenes	ME	ME
group_4169	Combined	ME	ME
group_4398	SDSE	NA	NA
group_4398	S. pyogenes	ICE	NA
group_4398	Combined	NA	NA
group_3833	SDSE	Core	Core
group_3833	S. pyogenes	Core	Core
group_3833	Combined	Core	Core
group_7105	SDSE	NA	NA
group_7105	S. pyogenes	ME	NA
group_7105	Combined	NA	NA
group_2014	SDSE	ME	NA
group_2014	S. pyogenes	NA	NA
group_2014	Combined	NA	NA
glmU	SDSE	Core	Core
glmU	S. pyogenes	Core	Core
glmU	Combined	Core	Core
group_4633	SDSE	Phage	Phage
group_4633	S. pyogenes	Phage	Phage
group_4633	Combined	Phage	Phage
group_3248	SDSE	NA	NA
group_3248	S. pyogenes	Phage	NA
group_3248	Combined	NA	NA
group_1890	SDSE	ME	NA
group_1890	S. pyogenes	NA	NA
group_1890	Combined	NA	NA
group_1933	SDSE	Phage	NA
group_1933	S. pyogenes	NA	NA
group_1933	Combined	NA	NA
group_3467	SDSE	NA	NA
group_3467	S. pyogenes	Phage	NA
group_3467	Combined	NA	NA
group_6920	SDSE	NA	NA
group_6920	S. pyogenes	Phage	NA
group_6920	Combined	NA	NA
group_3922	SDSE	Core	Core
group_3922	S. pyogenes	Core	Core
group_3922	Combined	Core	Core
group_6229	SDSE	Phage	Phage
group_6229	S. pyogenes	Phage	Phage
group_6229	Combined	Phage	Phage
group_2506	SDSE	NA	NA
group_2506	S. pyogenes	Phage	NA
group_2506	Combined	NA	NA
group_3626	SDSE	NA	NA
group_3626	S. pyogenes	ICE	NA
group_3626	Combined	NA	NA
group_199	SDSE	Phage	NA
group_199	S. pyogenes	NA	NA
group_199	Combined	NA	NA
malQ_2	SDSE	NA	NA
malQ_2	S. pyogenes	ME	NA
malQ_2	Combined	NA	NA
group_4511	SDSE	Non-MGE	Non-MGE
group_4511	S. pyogenes	Non-MGE	Non-MGE
group_4511	Combined	Non-MGE	Non-MGE
group_2109	SDSE	ICE	NA
group_2109	S. pyogenes	NA	NA
group_2109	Combined	NA	NA
group_4339	SDSE	ICE	ICE
group_4339	S. pyogenes	ICE	ICE
group_4339	Combined	ICE	ICE
group_6221	SDSE	Phage	Phage
group_6221	S. pyogenes	Phage	Phage
group_6221	Combined	Phage	Phage
group_258	SDSE	ME	NA
group_258	S. pyogenes	NA	NA
group_258	Combined	NA	NA
group_4455	SDSE	Phage	Phage
group_4455	S. pyogenes	Phage	Phage
group_4455	Combined	Phage	Phage
group_3309	SDSE	NA	NA
group_3309	S. pyogenes	Non-MGE	NA
group_3309	Combined	NA	NA
group_5203	SDSE	Phage	Phage
group_5203	S. pyogenes	Phage	Phage
group_5203	Combined	Phage	Phage
group_4303	SDSE	NA	NA
group_4303	S. pyogenes	NA	NA
group_4303	Combined	NA	NA
group_6027	SDSE	Non-MGE	NA
group_6027	S. pyogenes	NA	NA
group_6027	Combined	NA	NA
group_4977	SDSE	Phage	Phage
group_4977	S. pyogenes	Phage	Phage
group_4977	Combined	Phage	Phage
group_2662	SDSE	NA	NA
group_2662	S. pyogenes	ME	NA
group_2662	Combined	NA	NA
group_5432	SDSE	ME	ME
group_5432	S. pyogenes	ME	ME
group_5432	Combined	ME	ME
group_4151	SDSE	Phage	Phage
group_4151	S. pyogenes	Phage	Phage
group_4151	Combined	Phage	Phage
group_141	SDSE	Phage	NA
group_141	S. pyogenes	NA	NA
group_141	Combined	NA	NA
group_7392	SDSE	NA	NA
group_7392	S. pyogenes	IS	NA
group_7392	Combined	NA	NA
group_3317	SDSE	NA	NA
group_3317	S. pyogenes	Non-MGE	NA
group_3317	Combined	NA	NA
group_7070	SDSE	NA	NA
group_7070	S. pyogenes	ICE	NA
group_7070	Combined	NA	NA
group_3419	SDSE	NA	NA
group_3419	S. pyogenes	ICE	NA
group_3419	Combined	NA	NA
glyS~~~glyS_1~~~glyS_2	SDSE	Core	Core
glyS~~~glyS_1~~~glyS_2	S. pyogenes	Core	Core
glyS~~~glyS_1~~~glyS_2	Combined	Core	Core
group_3449	SDSE	NA	NA
group_3449	S. pyogenes	Core	NA
group_3449	Combined	NA	NA
ssb_2~~~ssb~~~ssb_1	SDSE	Phage	Phage
ssb_2~~~ssb~~~ssb_1	S. pyogenes	Phage	Phage
ssb_2~~~ssb~~~ssb_1	Combined	Phage	Phage
group_3936	SDSE	Core	Core
group_3936	S. pyogenes	Core	Core
group_3936	Combined	Core	Core
group_732	SDSE	NA	NA
group_732	S. pyogenes	NA	NA
group_732	Combined	NA	NA
group_1248	SDSE	Phage	NA
group_1248	S. pyogenes	NA	NA
group_1248	Combined	NA	NA
group_376	SDSE	Phage	NA
group_376	S. pyogenes	NA	NA
group_376	Combined	NA	NA
bin3	SDSE	ICE	NA
bin3	S. pyogenes	NA	NA
bin3	Combined	NA	NA
group_989	SDSE	ME	NA
group_989	S. pyogenes	NA	NA
group_989	Combined	NA	NA
group_4545	SDSE	Phage	Phage
group_4545	S. pyogenes	Phage	Phage
group_4545	Combined	Phage	Phage
group_6909	SDSE	NA	NA
group_6909	S. pyogenes	IS	NA
group_6909	Combined	NA	NA
emm~~~smc_1	SDSE	NA	NA
emm~~~smc_1	S. pyogenes	Non-MGE	NA
emm~~~smc_1	Combined	NA	NA
group_345	SDSE	ME	NA
group_345	S. pyogenes	NA	NA
group_345	Combined	NA	NA
group_6222	SDSE	Phage	Phage
group_6222	S. pyogenes	Phage	Phage
group_6222	Combined	Phage	Phage
hemL	SDSE	Non-MGE	NA
hemL	S. pyogenes	NA	NA
hemL	Combined	NA	NA
group_5261	SDSE	ICE	ICE
group_5261	S. pyogenes	ICE	ICE
group_5261	Combined	ICE	ICE
group_1324	SDSE	Core	NA
group_1324	S. pyogenes	NA	NA
group_1324	Combined	NA	NA
group_2427	SDSE	NA	NA
group_2427	S. pyogenes	ICE	NA
group_2427	Combined	NA	NA
group_6924	SDSE	NA	NA
group_6924	S. pyogenes	IS	NA
group_6924	Combined	NA	NA
group_7379	SDSE	NA	NA
group_7379	S. pyogenes	ME	NA
group_7379	Combined	NA	NA
group_3227	SDSE	NA	NA
group_3227	S. pyogenes	Phage	NA
group_3227	Combined	NA	NA
mazF	SDSE	NA	NA
mazF	S. pyogenes	ICE	NA
mazF	Combined	NA	NA
group_4781	SDSE	Core	Core
group_4781	S. pyogenes	Core	Core
group_4781	Combined	Core	Core
group_1838	SDSE	Core	NA
group_1838	S. pyogenes	NA	NA
group_1838	Combined	NA	NA
group_6984	SDSE	NA	NA
group_6984	S. pyogenes	ICE	NA
group_6984	Combined	NA	NA
group_5979	SDSE	Core	Core
group_5979	S. pyogenes	Core	Core
group_5979	Combined	Core	Core
group_3224	SDSE	NA	NA
group_3224	S. pyogenes	Phage	NA
group_3224	Combined	NA	NA
group_2998	SDSE	NA	NA
group_2998	S. pyogenes	ME	NA
group_2998	Combined	NA	NA
group_1486	SDSE	Core	NA
group_1486	S. pyogenes	NA	NA
group_1486	Combined	NA	NA
group_106	SDSE	Phage	NA
group_106	S. pyogenes	NA	NA
group_106	Combined	NA	NA
group_2396	SDSE	NA	NA
group_2396	S. pyogenes	Phage	NA
group_2396	Combined	NA	NA
group_2245	SDSE	NA	NA
group_2245	S. pyogenes	Phage	NA
group_2245	Combined	NA	NA
group_1344	SDSE	ME	NA
group_1344	S. pyogenes	NA	NA
group_1344	Combined	NA	NA
group_3792	SDSE	ME	ME
group_3792	S. pyogenes	ME	ME
group_3792	Combined	ME	ME
group_4374	SDSE	ICE	ICE
group_4374	S. pyogenes	ICE	ICE
group_4374	Combined	ICE	ICE
group_1741	SDSE	NA	NA
group_1741	S. pyogenes	NA	NA
group_1741	Combined	NA	NA
group_6933	SDSE	NA	NA
group_6933	S. pyogenes	ICE	NA
group_6933	Combined	NA	NA
group_6285	SDSE	Phage	Phage
group_6285	S. pyogenes	Phage	Phage
group_6285	Combined	Phage	Phage
group_3998	SDSE	Phage	Phage
[truncated: 23,612 more rows]

## Sheet: Fig.5ab
GENES	average_ID_pyo	count_pyo	coverage_pyo(%)	average_ID_SDSE	count_SDSE	coverage_SDSE
slo	98.9175	2083	100	98.9375	501	100
adi	99.1319	2083	100	98.4626	501	100
scpA	98.4706	2082	99.952	98.322	501	100
spyAD	99.5186	2083	100	96.7098	501	100
oppA	99.3379	2083	100	94.6062	501	100
shr	99.45	2075	99.6159	92.9486	500	99.8004
pulA	98.9203	2083	100	88.6482	501	100
srtA	99.76	2082	99.952	87.79	501	100
fbp54	98.1959	2083	100	87.9004	501	100
ropA (TF)	99.6745	2083	100	87.7559	501	100
spy0942	99.6684	2080	99.856	88.3935	501	100
spy0762	99.6448	2083	100	82.9947	501	100
sse	98.7619	1600	76.8123	92.2247	501	100
spy0651	99.5262	2083	100	99.5224	147	29.3413
GAC operon	99.616	2076	99.6639	94.9504	28	5.58882
spyCEP	98.9579	2083	100	0	0	0
speB	99.6251	2081	99.904	0	0	0
sib35	95.0941	1965	94.3351	0	0	0
speC	99.7951	667	32.0211	99.576	1	0.199601
emm1_full	99.0859	62	2.97648	93.5335	2	0.399202
sfbI	86.1311	10	0.480077	90.6985	11	2.19561
speA	93.0162	335	16.0826	0	0	0
fbpA	96.9217	100	4.80077	0	0	0
sfbII	98.6792	34	1.63226	0	0	0
spa	99.8419	7	0.336054	0	0	0
R28	99.7923	7	0.336054	0	0	0
PEPTIDES	average_ID_pyo	count_pyo	coverage_pyo(%)	average_ID_SDSE	count_SDSE	coverage_SDSE
J8.0	NA	771	37	NA	500	99.8
P*17	NA	769	37	NA	438	87.4
StreptInCor-common	NA	368	18	NA	372	74.25
emm_30_valent	NA	687	33	NA	6	1.2
S2	NA	1166	56	NA	0	0
TeeVax1	NA	915	43.9	NA	0	0
TeeVax2	NA	824	39.56	NA	31	6.19
TeeVax3	NA	258	12.39	NA	35	6.99

## Sheet: Supp.Fig.3
genome_1	genome_2	dist	same_emm	same_emm_subtype	same_ST	same_poppunk	same_mlst_CC
11826_4_69	11826_4_68	0.000117	TRUE	TRUE	TRUE	TRUE	TRUE
11826_4_81	11826_4_68	0.413022	FALSE	FALSE	FALSE	FALSE	FALSE
11826_4_82	11826_4_68	0.327031	FALSE	FALSE	FALSE	FALSE	FALSE
5364_8_10	11826_4_68	0.380642	FALSE	FALSE	FALSE	FALSE	FALSE
5364_8_11	11826_4_68	0.343576	FALSE	FALSE	FALSE	FALSE	FALSE
5364_8_12	11826_4_68	0.403043	FALSE	FALSE	FALSE	FALSE	FALSE
5749_5_11	11826_4_68	0.379559	FALSE	FALSE	FALSE	FALSE	FALSE
5749_5_12	11826_4_68	0.384539	FALSE	FALSE	FALSE	FALSE	FALSE
7068_3_1	11826_4_68	0.410528	FALSE	FALSE	FALSE	FALSE	FALSE
7068_3_10	11826_4_68	0.380236	FALSE	FALSE	FALSE	FALSE	FALSE
7068_3_11	11826_4_68	0.299369	FALSE	FALSE	FALSE	FALSE	FALSE
7068_3_12	11826_4_68	0.399079	FALSE	FALSE	FALSE	FALSE	FALSE
7068_3_13	11826_4_68	0.355686	FALSE	FALSE	FALSE	FALSE	FALSE
7068_3_14	11826_4_68	0.355129	FALSE	FALSE	FALSE	FALSE	FALSE
7068_3_15	11826_4_68	0.352089	FALSE	FALSE	FALSE	FALSE	FALSE
7068_3_16	11826_4_68	0.350247	FALSE	FALSE	FALSE	FALSE	FALSE
7068_3_17	11826_4_68	0.353779	FALSE	FALSE	FALSE	FALSE	FALSE
7068_3_18	11826_4_68	0.376692	FALSE	FALSE	FALSE	FALSE	FALSE
7068_3_19	11826_4_68	0.355248	FALSE	FALSE	FALSE	FALSE	FALSE
7068_3_2	11826_4_68	0.406995	FALSE	FALSE	FALSE	FALSE	FALSE
7068_3_20	11826_4_68	0.410031	FALSE	FALSE	FALSE	FALSE	FALSE
7068_3_21	11826_4_68	0.304153	FALSE	FALSE	FALSE	FALSE	FALSE
7068_3_22	11826_4_68	0.38523	FALSE	FALSE	FALSE	FALSE	FALSE
7068_3_23	11826_4_68	0.40566	FALSE	FALSE	FALSE	FALSE	FALSE
7068_3_24	11826_4_68	0.35683	FALSE	FALSE	FALSE	FALSE	FALSE
7068_3_25	11826_4_68	0.356745	FALSE	FALSE	FALSE	FALSE	FALSE
7068_3_26	11826_4_68	0.413209	FALSE	FALSE	FALSE	FALSE	FALSE
7068_3_28	11826_4_68	0.327947	FALSE	FALSE	FALSE	FALSE	FALSE
7068_3_29	11826_4_68	0.311201	FALSE	FALSE	FALSE	FALSE	FALSE
7068_3_3	11826_4_68	0.419001	FALSE	FALSE	FALSE	FALSE	FALSE
7068_3_30	11826_4_68	0.332669	FALSE	FALSE	FALSE	FALSE	FALSE
7068_3_31	11826_4_68	0.359435	FALSE	FALSE	FALSE	FALSE	FALSE
7068_3_33	11826_4_68	0.391907	FALSE	FALSE	FALSE	FALSE	FALSE
7068_3_34	11826_4_68	0.410527	FALSE	FALSE	FALSE	FALSE	FALSE
7068_3_35	11826_4_68	0.344851	FALSE	FALSE	FALSE	FALSE	FALSE
7068_3_36	11826_4_68	0.320219	FALSE	FALSE	FALSE	FALSE	FALSE
7068_3_37	11826_4_68	0.348615	FALSE	FALSE	FALSE	FALSE	FALSE
7068_3_38	11826_4_68	0.329956	FALSE	FALSE	FALSE	FALSE	FALSE
7068_3_4	11826_4_68	0.301175	FALSE	FALSE	FALSE	FALSE	FALSE
7068_3_40	11826_4_68	0.350684	FALSE	FALSE	FALSE	FALSE	FALSE
7068_3_43	11826_4_68	0.344718	FALSE	FALSE	FALSE	FALSE	FALSE
7068_3_44	11826_4_68	0.316883	FALSE	FALSE	FALSE	FALSE	FALSE
7068_3_47	11826_4_68	0.362572	FALSE	FALSE	FALSE	FALSE	FALSE
7068_3_48	11826_4_68	0.377903	FALSE	FALSE	FALSE	FALSE	FALSE
7068_3_49	11826_4_68	0.410822	FALSE	FALSE	FALSE	FALSE	FALSE
7068_3_5	11826_4_68	0.376747	FALSE	FALSE	FALSE	FALSE	FALSE
7068_3_50	11826_4_68	0.380059	FALSE	FALSE	FALSE	FALSE	FALSE
7068_3_51	11826_4_68	0.331506	FALSE	FALSE	FALSE	FALSE	FALSE
7068_3_52	11826_4_68	0.338545	FALSE	FALSE	FALSE	FALSE	FALSE
7068_3_55	11826_4_68	0.400818	FALSE	FALSE	FALSE	FALSE	FALSE
7068_3_56	11826_4_68	0.322745	FALSE	FALSE	FALSE	FALSE	FALSE
7068_3_57	11826_4_68	0.362743	FALSE	FALSE	FALSE	FALSE	FALSE
7068_3_58	11826_4_68	0.430868	FALSE	FALSE	FALSE	FALSE	FALSE
7068_3_59	11826_4_68	0.365469	FALSE	FALSE	FALSE	FALSE	FALSE
7068_3_6	11826_4_68	0.40661	FALSE	FALSE	FALSE	FALSE	FALSE
7068_3_60	11826_4_68	0.399456	FALSE	FALSE	FALSE	FALSE	FALSE
7068_3_61	11826_4_68	0.408073	FALSE	FALSE	FALSE	FALSE	FALSE
7068_3_62	11826_4_68	0.384565	FALSE	FALSE	FALSE	FALSE	FALSE
7068_3_63	11826_4_68	0.375785	FALSE	FALSE	FALSE	FALSE	FALSE
7068_3_64	11826_4_68	0.398586	FALSE	FALSE	FALSE	FALSE	FALSE
7068_3_65	11826_4_68	0.399023	FALSE	FALSE	FALSE	FALSE	FALSE
7068_3_66	11826_4_68	0.392578	FALSE	FALSE	FALSE	FALSE	FALSE
7068_3_67	11826_4_68	0.415518	FALSE	FALSE	FALSE	FALSE	FALSE
7068_3_69	11826_4_68	0.377136	FALSE	FALSE	FALSE	FALSE	FALSE
7068_3_7	11826_4_68	0.391711	FALSE	FALSE	FALSE	FALSE	FALSE
7068_3_70	11826_4_68	0.347927	FALSE	FALSE	FALSE	FALSE	FALSE
7068_3_71	11826_4_68	0.376674	FALSE	FALSE	FALSE	FALSE	FALSE
7068_3_72	11826_4_68	0.431837	FALSE	FALSE	FALSE	FALSE	FALSE
7068_3_76	11826_4_68	0.375549	FALSE	FALSE	FALSE	FALSE	FALSE
7068_3_77	11826_4_68	0.435134	FALSE	FALSE	FALSE	FALSE	FALSE
7068_3_78	11826_4_68	0.396181	FALSE	FALSE	FALSE	FALSE	FALSE
7068_3_79	11826_4_68	0.429993	FALSE	FALSE	FALSE	FALSE	FALSE
7068_3_8	11826_4_68	0.351679	FALSE	FALSE	FALSE	FALSE	FALSE
7068_3_80	11826_4_68	0.35318	FALSE	FALSE	FALSE	FALSE	FALSE
7068_3_81	11826_4_68	0.413071	FALSE	FALSE	FALSE	FALSE	FALSE
7068_3_82	11826_4_68	0.346273	FALSE	FALSE	FALSE	FALSE	FALSE
7068_3_83	11826_4_68	0.392374	FALSE	FALSE	FALSE	FALSE	FALSE
7068_3_84	11826_4_68	0.392594	FALSE	FALSE	FALSE	FALSE	FALSE
7068_3_85	11826_4_68	0.394576	FALSE	FALSE	FALSE	FALSE	FALSE
7068_3_86	11826_4_68	0.41215	FALSE	FALSE	FALSE	FALSE	FALSE
7068_3_87	11826_4_68	0.305642	FALSE	FALSE	FALSE	FALSE	FALSE
7068_3_88	11826_4_68	0.411942	FALSE	FALSE	FALSE	FALSE	FALSE
7068_3_89	11826_4_68	0.410116	FALSE	FALSE	FALSE	FALSE	FALSE
7068_3_9	11826_4_68	0.294359	FALSE	FALSE	FALSE	FALSE	FALSE
7068_3_90	11826_4_68	0.409446	FALSE	FALSE	FALSE	FALSE	FALSE
7068_3_91	11826_4_68	0.406047	FALSE	FALSE	FALSE	FALSE	FALSE
7068_3_92	11826_4_68	0.391702	FALSE	FALSE	FALSE	FALSE	FALSE
7068_3_93	11826_4_68	0.344525	FALSE	FALSE	FALSE	FALSE	FALSE
7068_3_94	11826_4_68	0.339532	FALSE	FALSE	FALSE	FALSE	FALSE
7068_3_95	11826_4_68	0.411341	FALSE	FALSE	FALSE	FALSE	FALSE
7068_3_96	11826_4_68	0.379791	FALSE	FALSE	FALSE	FALSE	FALSE
7229_7_1	11826_4_68	0.347711	FALSE	FALSE	FALSE	FALSE	FALSE
7229_7_10	11826_4_68	0.356628	FALSE	FALSE	FALSE	FALSE	FALSE
7229_7_11	11826_4_68	0.322142	FALSE	FALSE	FALSE	FALSE	FALSE
7229_7_12	11826_4_68	0.27197	FALSE	FALSE	FALSE	FALSE	FALSE
7229_7_13	11826_4_68	0.333617	FALSE	FALSE	FALSE	FALSE	FALSE
7229_7_14	11826_4_68	0.35814	FALSE	FALSE	FALSE	FALSE	FALSE
7229_7_15	11826_4_68	0.355791	FALSE	FALSE	FALSE	FALSE	FALSE
7229_7_16	11826_4_68	0.359728	FALSE	FALSE	FALSE	FALSE	FALSE
7229_7_17	11826_4_68	0.355928	FALSE	FALSE	FALSE	FALSE	FALSE
7229_7_18	11826_4_68	0.355906	FALSE	FALSE	FALSE	FALSE	FALSE
7229_7_19	11826_4_68	0.400604	FALSE	FALSE	FALSE	FALSE	FALSE
7229_7_2	11826_4_68	0.38043	FALSE	FALSE	FALSE	FALSE	FALSE
7229_7_20	11826_4_68	0.406671	FALSE	FALSE	FALSE	FALSE	FALSE
7229_7_21	11826_4_68	0.350048	FALSE	FALSE	FALSE	FALSE	FALSE
7229_7_23	11826_4_68	0.325599	FALSE	FALSE	FALSE	FALSE	FALSE
7229_7_24	11826_4_68	0.407789	FALSE	FALSE	FALSE	FALSE	FALSE
7229_7_25	11826_4_68	0.440415	FALSE	FALSE	FALSE	FALSE	FALSE
7229_7_26	11826_4_68	0.387874	FALSE	FALSE	FALSE	FALSE	FALSE
7229_7_27	11826_4_68	0.389219	FALSE	FALSE	FALSE	FALSE	FALSE
7229_7_28	11826_4_68	0.378322	FALSE	FALSE	FALSE	FALSE	FALSE
7229_7_29	11826_4_68	0.272525	FALSE	FALSE	FALSE	FALSE	FALSE
7229_7_3	11826_4_68	0.384798	FALSE	FALSE	FALSE	FALSE	FALSE
7229_7_30	11826_4_68	0.394049	FALSE	FALSE	FALSE	FALSE	FALSE
7229_7_32	11826_4_68	0.42048	FALSE	FALSE	FALSE	FALSE	FALSE
7229_7_33	11826_4_68	0.335258	FALSE	FALSE	FALSE	FALSE	FALSE
7229_7_34	11826_4_68	0.311629	FALSE	FALSE	FALSE	FALSE	FALSE
7229_7_35	11826_4_68	0.315789	FALSE	FALSE	FALSE	FALSE	FALSE
7229_7_36	11826_4_68	0.317843	FALSE	FALSE	FALSE	FALSE	FALSE
7229_7_38	11826_4_68	0.336201	FALSE	FALSE	FALSE	FALSE	FALSE
7229_7_4	11826_4_68	0.403582	FALSE	FALSE	FALSE	FALSE	FALSE
7229_7_40	11826_4_68	0.330758	FALSE	FALSE	FALSE	FALSE	FALSE
7229_7_41	11826_4_68	0.418926	FALSE	FALSE	FALSE	FALSE	FALSE
7229_7_42	11826_4_68	0.41863	FALSE	FALSE	FALSE	FALSE	FALSE
7229_7_44	11826_4_68	0.322196	FALSE	FALSE	FALSE	FALSE	FALSE
7229_7_47	11826_4_68	0.36938	FALSE	FALSE	FALSE	FALSE	FALSE
7229_7_48	11826_4_68	0.353442	FALSE	FALSE	FALSE	FALSE	FALSE
7229_7_5	11826_4_68	0.402418	FALSE	FALSE	FALSE	FALSE	FALSE
7229_7_6	11826_4_68	0.308688	FALSE	FALSE	FALSE	FALSE	FALSE
7229_7_7	11826_4_68	0.326791	FALSE	FALSE	FALSE	FALSE	FALSE
7229_7_8	11826_4_68	0.35677	FALSE	FALSE	FALSE	FALSE	FALSE
7229_7_9	11826_4_68	0.407959	FALSE	FALSE	FALSE	FALSE	FALSE
7229_8_49	11826_4_68	0.326118	FALSE	FALSE	FALSE	FALSE	FALSE
7229_8_50	11826_4_68	0.345523	FALSE	FALSE	FALSE	FALSE	FALSE
7229_8_51	11826_4_68	0.4108	FALSE	FALSE	FALSE	FALSE	FALSE
7229_8_52	11826_4_68	0.356485	FALSE	FALSE	FALSE	FALSE	FALSE
7229_8_53	11826_4_68	0.355668	FALSE	FALSE	FALSE	FALSE	FALSE
7229_8_54	11826_4_68	0.354514	FALSE	FALSE	FALSE	FALSE	FALSE
7229_8_55	11826_4_68	0.304818	FALSE	FALSE	FALSE	FALSE	FALSE
7229_8_56	11826_4_68	0.380833	FALSE	FALSE	FALSE	FALSE	FALSE
7229_8_57	11826_4_68	0.348501	FALSE	FALSE	FALSE	FALSE	FALSE
7229_8_58	11826_4_68	0.34965	FALSE	FALSE	FALSE	FALSE	FALSE
7229_8_59	11826_4_68	0.325592	FALSE	FALSE	FALSE	FALSE	FALSE
7229_8_60	11826_4_68	0.365982	FALSE	FALSE	FALSE	FALSE	FALSE
7229_8_61	11826_4_68	0.326985	FALSE	FALSE	FALSE	FALSE	FALSE
7229_8_62	11826_4_68	0.407237	FALSE	FALSE	FALSE	FALSE	FALSE
7229_8_63	11826_4_68	0.335914	FALSE	FALSE	FALSE	FALSE	FALSE
7229_8_64	11826_4_68	0.353771	FALSE	FALSE	FALSE	FALSE	FALSE
7229_8_65	11826_4_68	0.327584	FALSE	FALSE	FALSE	FALSE	FALSE
7229_8_66	11826_4_68	0.33363	FALSE	FALSE	FALSE	FALSE	FALSE
7229_8_67	11826_4_68	0.391888	FALSE	FALSE	FALSE	FALSE	FALSE
7229_8_68	11826_4_68	0.327769	FALSE	FALSE	FALSE	FALSE	FALSE
7229_8_69	11826_4_68	0.387208	FALSE	FALSE	FALSE	FALSE	FALSE
7229_8_70	11826_4_68	0.41926	FALSE	FALSE	FALSE	FALSE	FALSE
7229_8_71	11826_4_68	0.389697	FALSE	FALSE	FALSE	FALSE	FALSE
7229_8_72	11826_4_68	0.401635	FALSE	FALSE	FALSE	FALSE	FALSE
7229_8_73	11826_4_68	0.378725	FALSE	FALSE	FALSE	FALSE	FALSE
7229_8_74	11826_4_68	0.378042	FALSE	FALSE	FALSE	FALSE	FALSE
7229_8_75	11826_4_68	0.411576	FALSE	FALSE	FALSE	FALSE	FALSE
7229_8_76	11826_4_68	0.349803	FALSE	FALSE	FALSE	FALSE	FALSE
7229_8_77	11826_4_68	0.380702	FALSE	FALSE	FALSE	FALSE	FALSE
7229_8_78	11826_4_68	0.32427	FALSE	FALSE	FALSE	FALSE	FALSE
7229_8_79	11826_4_68	0.381126	FALSE	FALSE	FALSE	FALSE	FALSE
7229_8_80	11826_4_68	0.367456	FALSE	FALSE	FALSE	FALSE	FALSE
7229_8_81	11826_4_68	0.335263	FALSE	FALSE	FALSE	FALSE	FALSE
7229_8_83	11826_4_68	0.354595	FALSE	FALSE	FALSE	FALSE	FALSE
7229_8_84	11826_4_68	0.3876	FALSE	FALSE	FALSE	FALSE	FALSE
7229_8_85	11826_4_68	0.407512	FALSE	FALSE	FALSE	FALSE	FALSE
7229_8_86	11826_4_68	0.40817	FALSE	FALSE	FALSE	FALSE	FALSE
7229_8_87	11826_4_68	0.427673	FALSE	FALSE	FALSE	FALSE	FALSE
7229_8_88	11826_4_68	0.386654	FALSE	FALSE	FALSE	FALSE	FALSE
7229_8_89	11826_4_68	0.354595	FALSE	FALSE	FALSE	FALSE	FALSE
7229_8_90	11826_4_68	0.378567	FALSE	FALSE	FALSE	FALSE	FALSE
7229_8_91	11826_4_68	0.394151	FALSE	FALSE	FALSE	FALSE	FALSE
7229_8_92	11826_4_68	0.390507	FALSE	FALSE	FALSE	FALSE	FALSE
7229_8_93	11826_4_68	0.351849	FALSE	FALSE	FALSE	FALSE	FALSE
7229_8_94	11826_4_68	0.326837	FALSE	FALSE	FALSE	FALSE	FALSE
7229_8_95	11826_4_68	0.303537	FALSE	FALSE	FALSE	FALSE	FALSE
7229_8_96	11826_4_68	0.41635	FALSE	FALSE	FALSE	FALSE	FALSE
7368_8_96	11826_4_68	0.303867	FALSE	FALSE	FALSE	FALSE	FALSE
7622_6_1	11826_4_68	0.426924	FALSE	FALSE	FALSE	FALSE	FALSE
7622_6_10	11826_4_68	0.325681	FALSE	FALSE	FALSE	FALSE	FALSE
7622_6_11	11826_4_68	0.329225	FALSE	FALSE	FALSE	FALSE	FALSE
7622_6_12	11826_4_68	0.387487	FALSE	FALSE	FALSE	FALSE	FALSE
7622_6_13	11826_4_68	0.376834	FALSE	FALSE	FALSE	FALSE	FALSE
7622_6_14	11826_4_68	0.32518	FALSE	FALSE	FALSE	FALSE	FALSE
7622_6_15	11826_4_68	0.324326	FALSE	FALSE	FALSE	FALSE	FALSE
7622_6_16	11826_4_68	0.35319	FALSE	FALSE	FALSE	FALSE	FALSE
7622_6_17	11826_4_68	0.408573	FALSE	FALSE	FALSE	FALSE	FALSE
7622_6_18	11826_4_68	0.425642	FALSE	FALSE	FALSE	FALSE	FALSE
7622_6_19	11826_4_68	0.408343	FALSE	FALSE	FALSE	FALSE	FALSE
7622_6_2	11826_4_68	0.350855	FALSE	FALSE	FALSE	FALSE	FALSE
7622_6_20	11826_4_68	0.39388	FALSE	FALSE	FALSE	FALSE	FALSE
7622_6_21	11826_4_68	0.38522	FALSE	FALSE	FALSE	FALSE	FALSE
7622_6_22	11826_4_68	0.377323	FALSE	FALSE	FALSE	FALSE	FALSE
7622_6_23	11826_4_68	0.355733	FALSE	FALSE	FALSE	FALSE	FALSE
7622_6_24	11826_4_68	0.356179	FALSE	FALSE	FALSE	FALSE	FALSE
7622_6_25	11826_4_68	0.377194	FALSE	FALSE	FALSE	FALSE	FALSE
7622_6_28	11826_4_68	0.350064	FALSE	FALSE	FALSE	FALSE	FALSE
7622_6_29	11826_4_68	0.385783	FALSE	FALSE	FALSE	FALSE	FALSE
7622_6_3	11826_4_68	0.32713	FALSE	FALSE	FALSE	FALSE	FALSE
7622_6_5	11826_4_68	0.406893	FALSE	FALSE	FALSE	FALSE	FALSE
7622_6_6	11826_4_68	0.355618	FALSE	FALSE	FALSE	FALSE	FALSE
7622_6_7	11826_4_68	0.331869	FALSE	FALSE	FALSE	FALSE	FALSE
7622_6_8	11826_4_68	0.324222	FALSE	FALSE	FALSE	FALSE	FALSE
7622_6_9	11826_4_68	0.380367	FALSE	FALSE	FALSE	FALSE	FALSE
7622_7_49	11826_4_68	0.354023	FALSE	FALSE	FALSE	FALSE	FALSE
7622_7_51	11826_4_68	0.310824	FALSE	FALSE	FALSE	FALSE	FALSE
7622_7_53	11826_4_68	0.322798	FALSE	FALSE	FALSE	FALSE	FALSE
7622_7_56	11826_4_68	0.337184	FALSE	FALSE	FALSE	FALSE	FALSE
7622_7_57	11826_4_68	0.398354	FALSE	FALSE	FALSE	FALSE	FALSE
7622_7_58	11826_4_68	0.334978	FALSE	FALSE	FALSE	FALSE	FALSE
7622_7_59	11826_4_68	0.405268	FALSE	FALSE	FALSE	FALSE	FALSE
7622_7_60	11826_4_68	0.399145	FALSE	FALSE	FALSE	FALSE	FALSE
7622_7_62	11826_4_68	0.373206	FALSE	FALSE	FALSE	FALSE	FALSE
7622_7_63	11826_4_68	0.354838	FALSE	FALSE	FALSE	FALSE	FALSE
7622_7_65	11826_4_68	0.382441	FALSE	FALSE	FALSE	FALSE	FALSE
7622_7_66	11826_4_68	0.333441	FALSE	FALSE	FALSE	FALSE	FALSE
7622_7_70	11826_4_68	0.37388	FALSE	FALSE	FALSE	FALSE	FALSE
7622_7_78	11826_4_68	0.32775	FALSE	FALSE	FALSE	FALSE	FALSE
7622_7_81	11826_4_68	0.409216	FALSE	FALSE	FALSE	FALSE	FALSE
7622_7_82	11826_4_68	0.410452	FALSE	FALSE	FALSE	FALSE	FALSE
7622_7_83	11826_4_68	0.339145	FALSE	FALSE	FALSE	FALSE	FALSE
7622_7_84	11826_4_68	0.387396	FALSE	FALSE	FALSE	FALSE	FALSE
7622_7_86	11826_4_68	0.335502	FALSE	FALSE	FALSE	FALSE	FALSE
7622_7_88	11826_4_68	0.408777	FALSE	FALSE	FALSE	FALSE	FALSE
DRR170472	11826_4_68	0.412619	FALSE	FALSE	FALSE	FALSE	FALSE
DRR170473	11826_4_68	0.411837	FALSE	FALSE	FALSE	FALSE	FALSE
DRR170474	11826_4_68	0.40688	FALSE	FALSE	FALSE	FALSE	FALSE
DRR170475	11826_4_68	0.411179	FALSE	FALSE	FALSE	FALSE	FALSE
DRR170476	11826_4_68	0.411231	FALSE	FALSE	FALSE	FALSE	FALSE
DRR170477	11826_4_68	0.410781	FALSE	FALSE	FALSE	FALSE	FALSE
ERR1883109	11826_4_68	0.392705	FALSE	FALSE	FALSE	FALSE	FALSE
ERR3604619	11826_4_68	0.313488	FALSE	FALSE	FALSE	FALSE	FALSE
ERR3604620	11826_4_68	0.349465	FALSE	FALSE	FALSE	FALSE	FALSE
ERR3604621	11826_4_68	0.345306	FALSE	FALSE	FALSE	FALSE	FALSE
ERR3604622	11826_4_68	0.359678	FALSE	FALSE	FALSE	FALSE	FALSE
ERR3908125	11826_4_68	0.392086	FALSE	FALSE	FALSE	FALSE	FALSE
ERR3908126	11826_4_68	0.391527	FALSE	FALSE	FALSE	FALSE	FALSE
ERR3908128	11826_4_68	0.384161	FALSE	FALSE	FALSE	FALSE	FALSE
ERR4013692	11826_4_68	0.31209	FALSE	FALSE	FALSE	FALSE	FALSE
ERR4013771	11826_4_68	0.360262	FALSE	FALSE	FALSE	FALSE	FALSE
ERR4013772	11826_4_68	0.375642	FALSE	FALSE	FALSE	FALSE	FALSE
ERR4013773	11826_4_68	0.360117	FALSE	FALSE	FALSE	FALSE	FALSE
ERR4013775	11826_4_68	0.406941	FALSE	FALSE	FALSE	FALSE	FALSE
ERR4013776	11826_4_68	0.399701	FALSE	FALSE	FALSE	FALSE	FALSE
ERR4013777	11826_4_68	0.346643	FALSE	FALSE	FALSE	FALSE	FALSE
ERR4013778	11826_4_68	0.346233	FALSE	FALSE	FALSE	FALSE	FALSE
ERR4013779	11826_4_68	0.412602	FALSE	FALSE	FALSE	FALSE	FALSE
ERR4013780	11826_4_68	0.306041	FALSE	FALSE	FALSE	FALSE	FALSE
ERR4013781	11826_4_68	0.398716	FALSE	FALSE	FALSE	FALSE	FALSE
ERR4014128	11826_4_68	0.315351	FALSE	FALSE	FALSE	FALSE	FALSE
ERR4014746	11826_4_68	0.351957	FALSE	FALSE	FALSE	FALSE	FALSE
ERR4014765	11826_4_68	0.344087	FALSE	FALSE	FALSE	FALSE	FALSE
ERR4014766	11826_4_68	0.420748	FALSE	FALSE	FALSE	FALSE	FALSE
ERR4014774	11826_4_68	0.346819	FALSE	FALSE	FALSE	FALSE	FALSE
ERR4014776	11826_4_68	0.38322	FALSE	FALSE	FALSE	FALSE	FALSE
ERR4014784	11826_4_68	0.347661	FALSE	FALSE	FALSE	FALSE	FALSE
ERR4014796	11826_4_68	0.416584	FALSE	FALSE	FALSE	FALSE	FALSE
ERR4014798	11826_4_68	0.356641	FALSE	FALSE	FALSE	FALSE	FALSE
ERR4014844	11826_4_68	0.34745	FALSE	FALSE	FALSE	FALSE	FALSE
ERR4014854	11826_4_68	0.346316	FALSE	FALSE	FALSE	FALSE	FALSE
ERR4014857	11826_4_68	0.344996	FALSE	FALSE	FALSE	FALSE	FALSE
ERR4014858	11826_4_68	0.412796	FALSE	FALSE	FALSE	FALSE	FALSE
ERR4014906	11826_4_68	0.358661	FALSE	FALSE	FALSE	FALSE	FALSE
ERR4014908	11826_4_68	0.357475	FALSE	FALSE	FALSE	FALSE	FALSE
ERR4014916	11826_4_68	0.34838	FALSE	FALSE	FALSE	FALSE	FALSE
ERR4014953	11826_4_68	0.411089	FALSE	FALSE	FALSE	FALSE	FALSE
ERR4014976	11826_4_68	0.347904	FALSE	FALSE	FALSE	FALSE	FALSE
ERR4014977	11826_4_68	0.409327	FALSE	FALSE	FALSE	FALSE	FALSE
ERR4015012	11826_4_68	0.318435	FALSE	FALSE	FALSE	FALSE	FALSE
ERR4015018	11826_4_68	0.412393	FALSE	FALSE	FALSE	FALSE	FALSE
ERR4015019	11826_4_68	0.346163	FALSE	FALSE	FALSE	FALSE	FALSE
ERR4015021	11826_4_68	0.360299	FALSE	FALSE	FALSE	FALSE	FALSE
ERR4015024	11826_4_68	0.43575	FALSE	FALSE	FALSE	FALSE	FALSE
ERR4015030	11826_4_68	0.345113	FALSE	FALSE	FALSE	FALSE	FALSE
ERR4015034	11826_4_68	0.399954	FALSE	FALSE	FALSE	FALSE	FALSE
ERR4015036	11826_4_68	0.40538	FALSE	FALSE	FALSE	FALSE	FALSE
ERR4015038	11826_4_68	0.406586	FALSE	FALSE	FALSE	FALSE	FALSE
ERR4015045	11826_4_68	0.358975	FALSE	FALSE	FALSE	FALSE	FALSE
ERR4015050	11826_4_68	0.394469	FALSE	FALSE	FALSE	FALSE	FALSE
ERR4015053	11826_4_68	0.350617	FALSE	FALSE	FALSE	FALSE	FALSE
ERR4015064	11826_4_68	0.412129	FALSE	FALSE	FALSE	FALSE	FALSE
ERR4015069	11826_4_68	0.348866	FALSE	FALSE	FALSE	FALSE	FALSE
ERR4015072	11826_4_68	0.393862	FALSE	FALSE	FALSE	FALSE	FALSE
ERR4015204	11826_4_68	0.354525	FALSE	FALSE	FALSE	FALSE	FALSE
ERR4015206	11826_4_68	0.353992	FALSE	FALSE	FALSE	FALSE	FALSE
ERR4015215	11826_4_68	0.397922	FALSE	FALSE	FALSE	FALSE	FALSE
ERR4015216	11826_4_68	0.310777	FALSE	FALSE	FALSE	FALSE	FALSE
ERR4015227	11826_4_68	0.397925	FALSE	FALSE	FALSE	FALSE	FALSE
ERR4015242	11826_4_68	0.408909	FALSE	FALSE	FALSE	FALSE	FALSE
ERR4015290	11826_4_68	0.398509	FALSE	FALSE	FALSE	FALSE	FALSE
ERR4015304	11826_4_68	0.3929	FALSE	FALSE	FALSE	FALSE	FALSE
ERR4015324	11826_4_68	0.391062	FALSE	FALSE	FALSE	FALSE	FALSE
ERR4015340	11826_4_68	0.41669	FALSE	FALSE	FALSE	FALSE	FALSE
ERR5264270	11826_4_68	0.393897	FALSE	FALSE	FALSE	FALSE	FALSE
ERR5264271	11826_4_68	0.360704	FALSE	FALSE	FALSE	FALSE	FALSE
ERR5264272	11826_4_68	0.356372	FALSE	FALSE	FALSE	FALSE	FALSE
ERR5264273	11826_4_68	0.439797	FALSE	FALSE	FALSE	FALSE	FALSE
ERR5264274	11826_4_68	0.341195	FALSE	FALSE	FALSE	FALSE	FALSE
ERR5264275	11826_4_68	0.313835	FALSE	FALSE	FALSE	FALSE	FALSE
ERR5264276	11826_4_68	0.396699	FALSE	FALSE	FALSE	FALSE	FALSE
ERR5264277	11826_4_68	0.315543	FALSE	FALSE	FALSE	FALSE	FALSE
ERR5264278	11826_4_68	0.342873	FALSE	FALSE	FALSE	FALSE	FALSE
ERR5264279	11826_4_68	0.35395	FALSE	FALSE	FALSE	FALSE	FALSE
ERR5264280	11826_4_68	0.345073	FALSE	FALSE	FALSE	FALSE	FALSE
ERR5264282	11826_4_68	0.347716	FALSE	FALSE	FALSE	FALSE	FALSE
ERR5264283	11826_4_68	0.39786	FALSE	FALSE	FALSE	FALSE	FALSE
ERR5264284	11826_4_68	0.351907	FALSE	FALSE	FALSE	FALSE	FALSE
ERR5264285	11826_4_68	0.40829	FALSE	FALSE	FALSE	FALSE	FALSE
ERR5264286	11826_4_68	0.410802	FALSE	FALSE	FALSE	FALSE	FALSE
ERR5264287	11826_4_68	0.346517	FALSE	FALSE	FALSE	FALSE	FALSE
ERR5264288	11826_4_68	0.354727	FALSE	FALSE	FALSE	FALSE	FALSE
ERR5264290	11826_4_68	0.354837	FALSE	FALSE	FALSE	FALSE	FALSE
ERR5264291	11826_4_68	0.407897	FALSE	FALSE	FALSE	FALSE	FALSE
ERR5264292	11826_4_68	0.35574	FALSE	FALSE	FALSE	FALSE	FALSE
ERR5264293	11826_4_68	0.348755	FALSE	FALSE	FALSE	FALSE	FALSE
ERR5264294	11826_4_68	0.342418	FALSE	FALSE	FALSE	FALSE	FALSE
NC_012891-1_GGS_124	11826_4_68	0.3908	FALSE	FALSE	FALSE	FALSE	FALSE
NC_018712-1_RE378	11826_4_68	0.370348	FALSE	FALSE	FALSE	FALSE	FALSE
NC_019042-1_AC-2713	11826_4_68	0.415149	FALSE	FALSE	FALSE	FALSE	FALSE
NS3396	11826_4_68	0.406884	FALSE	FALSE	FALSE	FALSE	FALSE
SRR13259111	11826_4_68	0.353297	FALSE	FALSE	FALSE	FALSE	FALSE
SRR13259112	11826_4_68	0.348235	FALSE	FALSE	FALSE	FALSE	FALSE
SRR2049024	11826_4_68	0.398408	FALSE	FALSE	FALSE	FALSE	FALSE
SRR3676016	11826_4_68	0.349633	FALSE	FALSE	FALSE	FALSE	FALSE
SRR3676017	11826_4_68	0.414892	FALSE	FALSE	FALSE	FALSE	FALSE
SRR3676018	11826_4_68	0.309609	FALSE	FALSE	FALSE	FALSE	FALSE
SRR3676029	11826_4_68	0.400068	FALSE	FALSE	FALSE	FALSE	FALSE
SRR3676032	11826_4_68	0.368115	FALSE	FALSE	FALSE	FALSE	FALSE
SRR3676033	11826_4_68	0.364899	FALSE	FALSE	FALSE	FALSE	FALSE
SRR3676034	11826_4_68	0.355467	FALSE	FALSE	FALSE	FALSE	FALSE
SRR3676035	11826_4_68	0.408333	FALSE	FALSE	FALSE	FALSE	FALSE
SRR3676036	11826_4_68	0.439695	FALSE	FALSE	FALSE	FALSE	FALSE
SRR3676037	11826_4_68	0.396583	FALSE	FALSE	FALSE	FALSE	FALSE
SRR3676038	11826_4_68	0.416287	FALSE	FALSE	FALSE	FALSE	FALSE
SRR3676039	11826_4_68	0.347527	FALSE	FALSE	FALSE	FALSE	FALSE
SRR3676040	11826_4_68	0.347064	FALSE	FALSE	FALSE	FALSE	FALSE
SRR3676041	11826_4_68	0.309635	FALSE	FALSE	FALSE	FALSE	FALSE
SRR3676042	11826_4_68	0.358021	FALSE	FALSE	FALSE	FALSE	FALSE
SRR3676043	11826_4_68	0.338131	FALSE	FALSE	FALSE	FALSE	FALSE
SRR3676044	11826_4_68	0.347087	FALSE	FALSE	FALSE	FALSE	FALSE
SRR3676045	11826_4_68	0.356297	FALSE	FALSE	FALSE	FALSE	FALSE
SRR3676046	11826_4_68	0.343244	FALSE	FALSE	FALSE	FALSE	FALSE
SRR3676048	11826_4_68	0.349714	FALSE	FALSE	FALSE	FALSE	FALSE
SRR3676049	11826_4_68	0.356467	FALSE	FALSE	FALSE	FALSE	FALSE
SRR3676050	11826_4_68	0.354273	FALSE	FALSE	FALSE	FALSE	FALSE
SRR3676051	11826_4_68	0.351269	FALSE	FALSE	FALSE	FALSE	FALSE
SRR3676052	11826_4_68	0.341117	FALSE	FALSE	FALSE	FALSE	FALSE
SRR3676053	11826_4_68	0.351359	FALSE	FALSE	FALSE	FALSE	FALSE
SRR3676054	11826_4_68	0.40771	FALSE	FALSE	FALSE	FALSE	FALSE
SRR3676061	11826_4_68	0.342114	FALSE	FALSE	FALSE	FALSE	FALSE
SRR3676068	11826_4_68	0.353152	FALSE	FALSE	FALSE	FALSE	FALSE
SRR3676069	11826_4_68	0.406927	FALSE	FALSE	FALSE	FALSE	FALSE
SRR3676070	11826_4_68	0.355822	FALSE	FALSE	FALSE	FALSE	FALSE
SRR3676071	11826_4_68	0.348344	FALSE	FALSE	FALSE	FALSE	FALSE
SRR3676072	11826_4_68	0.345565	FALSE	FALSE	FALSE	FALSE	FALSE
SRR3676073	11826_4_68	0.337853	FALSE	FALSE	FALSE	FALSE	FALSE
SRR3676074	11826_4_68	0.346874	FALSE	FALSE	FALSE	FALSE	FALSE
SRR3676075	11826_4_68	0.410117	FALSE	FALSE	FALSE	FALSE	FALSE
SRR3676076	11826_4_68	0.356758	FALSE	FALSE	FALSE	FALSE	FALSE
SRR3676077	11826_4_68	0.40184	FALSE	FALSE	FALSE	FALSE	FALSE
SRR3676078	11826_4_68	0.355966	FALSE	FALSE	FALSE	FALSE	FALSE
SRR3676079	11826_4_68	0.412393	FALSE	FALSE	FALSE	FALSE	FALSE
SRR3676081	11826_4_68	0.402413	FALSE	FALSE	FALSE	FALSE	FALSE
SRR3676083	11826_4_68	0.384725	FALSE	FALSE	FALSE	FALSE	FALSE
SRR3676084	11826_4_68	0.348102	FALSE	FALSE	FALSE	FALSE	FALSE
SRR3676090	11826_4_68	0.34349	FALSE	FALSE	FALSE	FALSE	FALSE
SRR3676091	11826_4_68	0.33882	FALSE	FALSE	FALSE	FALSE	FALSE
SRR3676092	11826_4_68	0.364088	FALSE	FALSE	FALSE	FALSE	FALSE
SRR3676093	11826_4_68	0.343709	FALSE	FALSE	FALSE	FALSE	FALSE
SRR3676097	11826_4_68	0.355695	FALSE	FALSE	FALSE	FALSE	FALSE
SRR3676098	11826_4_68	0.357735	FALSE	FALSE	FALSE	FALSE	FALSE
SRR3676099	11826_4_68	0.357766	FALSE	FALSE	FALSE	FALSE	FALSE
SRR3676100	11826_4_68	0.343458	FALSE	FALSE	FALSE	FALSE	FALSE
SRR3676101	11826_4_68	0.357692	FALSE	FALSE	FALSE	FALSE	FALSE
SRR3676102	11826_4_68	0.357584	FALSE	FALSE	FALSE	FALSE	FALSE
SRR3676103	11826_4_68	0.357615	FALSE	FALSE	FALSE	FALSE	FALSE
SRR3676104	11826_4_68	0.355939	FALSE	FALSE	FALSE	FALSE	FALSE
SRR3676105	11826_4_68	0.355415	FALSE	FALSE	FALSE	FALSE	FALSE
SRR3676106	11826_4_68	0.358183	FALSE	FALSE	FALSE	FALSE	FALSE
SRR3676107	11826_4_68	0.345176	FALSE	FALSE	FALSE	FALSE	FALSE
SRR3676108	11826_4_68	0.35079	FALSE	FALSE	FALSE	FALSE	FALSE
SRR3676109	11826_4_68	0.344828	FALSE	FALSE	FALSE	FALSE	FALSE
SRR3676110	11826_4_68	0.346396	FALSE	FALSE	FALSE	FALSE	FALSE
SRR3676111	11826_4_68	0.335351	FALSE	FALSE	FALSE	FALSE	FALSE
SRR3676112	11826_4_68	0.386018	FALSE	FALSE	FALSE	FALSE	FALSE
SRR3676114	11826_4_68	0.337514	FALSE	FALSE	FALSE	FALSE	FALSE
SRR3676117	11826_4_68	0.356141	FALSE	FALSE	FALSE	FALSE	FALSE
SRR3676118	11826_4_68	0.356405	FALSE	FALSE	FALSE	FALSE	FALSE
SRR3676119	11826_4_68	0.357893	FALSE	FALSE	FALSE	FALSE	FALSE
SRR3676120	11826_4_68	0.356467	FALSE	FALSE	FALSE	FALSE	FALSE
SRR3676121	11826_4_68	0.33849	FALSE	FALSE	FALSE	FALSE	FALSE
SRR3676123	11826_4_68	0.357897	FALSE	FALSE	FALSE	FALSE	FALSE
SRR3676125	11826_4_68	0.349568	FALSE	FALSE	FALSE	FALSE	FALSE
SRR3676126	11826_4_68	0.350899	FALSE	FALSE	FALSE	FALSE	FALSE
SRR3676128	11826_4_68	0.344261	FALSE	FALSE	FALSE	FALSE	FALSE
SRR3676131	11826_4_68	0.344165	FALSE	FALSE	FALSE	FALSE	FALSE
SRR3745602	11826_4_68	0.29735	FALSE	FALSE	FALSE	FALSE	FALSE
SRR3745711	11826_4_68	0.377204	FALSE	FALSE	FALSE	FALSE	FALSE
SRR3745755	11826_4_68	0.407405	FALSE	FALSE	FALSE	FALSE	FALSE
SRR3745795	11826_4_68	0.380675	FALSE	FALSE	FALSE	FALSE	FALSE
SRR3745828	11826_4_68	0.406584	FALSE	FALSE	FALSE	FALSE	FALSE
SRR3745868	11826_4_68	0.330624	FALSE	FALSE	FALSE	FALSE	FALSE
SRR3746018	11826_4_68	0.382018	FALSE	FALSE	FALSE	FALSE	FALSE
SRR3746034	11826_4_68	0.398937	FALSE	FALSE	FALSE	FALSE	FALSE
SRR3746046	11826_4_68	0.294382	FALSE	FALSE	FALSE	FALSE	FALSE
SRR3746047	11826_4_68	0.409377	FALSE	FALSE	FALSE	FALSE	FALSE
SRR3973599	11826_4_68	0.401862	FALSE	FALSE	FALSE	FALSE	FALSE
SRR5413197	11826_4_68	0.339317	FALSE	FALSE	FALSE	FALSE	FALSE
SRR5413198	11826_4_68	0.349302	FALSE	FALSE	FALSE	FALSE	FALSE
SRR5413199	11826_4_68	0.342315	FALSE	FALSE	FALSE	FALSE	FALSE
SRR5413200	11826_4_68	0.347041	FALSE	FALSE	FALSE	FALSE	FALSE
SRR5413201	11826_4_68	0.346337	FALSE	FALSE	FALSE	FALSE	FALSE
SRR5413202	11826_4_68	0.350235	FALSE	FALSE	FALSE	FALSE	FALSE
SRR5413203	11826_4_68	0.348642	FALSE	FALSE	FALSE	FALSE	FALSE
SRR5413204	11826_4_68	0.346031	FALSE	FALSE	FALSE	FALSE	FALSE
SRR5413205	11826_4_68	0.341534	FALSE	FALSE	FALSE	FALSE	FALSE
SRR5413206	11826_4_68	0.348252	FALSE	FALSE	FALSE	FALSE	FALSE
SRR5413207	11826_4_68	0.337082	FALSE	FALSE	FALSE	FALSE	FALSE
SRR5413208	11826_4_68	0.348446	FALSE	FALSE	FALSE	FALSE	FALSE
SRR5413209	11826_4_68	0.346243	FALSE	FALSE	FALSE	FALSE	FALSE
SRR5413210	11826_4_68	0.347861	FALSE	FALSE	FALSE	FALSE	FALSE
SRR5413211	11826_4_68	0.337917	FALSE	FALSE	FALSE	FALSE	FALSE
SRR5413212	11826_4_68	0.343508	FALSE	FALSE	FALSE	FALSE	FALSE
SRR5420590	11826_4_68	0.348488	FALSE	FALSE	FALSE	FALSE	FALSE
SRR5754578	11826_4_68	0.31147	FALSE	FALSE	FALSE	FALSE	FALSE
SRR5754579	11826_4_68	0.409129	FALSE	FALSE	FALSE	FALSE	FALSE
SRR5754580	11826_4_68	0.314395	FALSE	FALSE	FALSE	FALSE	FALSE
SRR5754581	11826_4_68	0.346367	FALSE	FALSE	FALSE	FALSE	FALSE
SRR5754582	11826_4_68	0.38141	FALSE	FALSE	FALSE	FALSE	FALSE
SRR5754583	11826_4_68	0.355747	FALSE	FALSE	FALSE	FALSE	FALSE
SRR5754584	11826_4_68	0.391859	FALSE	FALSE	FALSE	FALSE	FALSE
SRR5754585	11826_4_68	0.397465	FALSE	FALSE	FALSE	FALSE	FALSE
SRR5754586	11826_4_68	0.398449	FALSE	FALSE	FALSE	FALSE	FALSE
SRR5754587	11826_4_68	0.352453	FALSE	FALSE	FALSE	FALSE	FALSE
SRR5754588	11826_4_68	0.428806	FALSE	FALSE	FALSE	FALSE	FALSE
SRR5754589	11826_4_68	0.311921	FALSE	FALSE	FALSE	FALSE	FALSE
SRR5754590	11826_4_68	0.409828	FALSE	FALSE	FALSE	FALSE	FALSE
SRR5754591	11826_4_68	0.414957	FALSE	FALSE	FALSE	FALSE	FALSE
SRR5754592	11826_4_68	0.398023	FALSE	FALSE	FALSE	FALSE	FALSE
SRR5754593	11826_4_68	0.389669	FALSE	FALSE	FALSE	FALSE	FALSE
SRR5754594	11826_4_68	0.373172	FALSE	FALSE	FALSE	FALSE	FALSE
SRR5754595	11826_4_68	0.396422	FALSE	FALSE	FALSE	FALSE	FALSE
SRR5754596	11826_4_68	0.40009	FALSE	FALSE	FALSE	FALSE	FALSE
SRR5754597	11826_4_68	0.315348	FALSE	FALSE	FALSE	FALSE	FALSE
SRR5754598	11826_4_68	0.310594	FALSE	FALSE	FALSE	FALSE	FALSE
SRR5754599	11826_4_68	0.397031	FALSE	FALSE	FALSE	FALSE	FALSE
SRR5754600	11826_4_68	0.406442	FALSE	FALSE	FALSE	FALSE	FALSE
SRR5754601	11826_4_68	0.315382	FALSE	FALSE	FALSE	FALSE	FALSE
SRR5754602	11826_4_68	0.346424	FALSE	FALSE	FALSE	FALSE	FALSE
SRR5754603	11826_4_68	0.405782	FALSE	FALSE	FALSE	FALSE	FALSE
SRR5754604	11826_4_68	0.309787	FALSE	FALSE	FALSE	FALSE	FALSE
SRR5754605	11826_4_68	0.312604	FALSE	FALSE	FALSE	FALSE	FALSE
SRR5754606	11826_4_68	0.313436	FALSE	FALSE	FALSE	FALSE	FALSE
SRR5754607	11826_4_68	0.399366	FALSE	FALSE	FALSE	FALSE	FALSE
SRR5754608	11826_4_68	0.39899	FALSE	FALSE	FALSE	FALSE	FALSE
SRR5754609	11826_4_68	0.354034	FALSE	FALSE	FALSE	FALSE	FALSE
SRR5754610	11826_4_68	0.39074	FALSE	FALSE	FALSE	FALSE	FALSE
SRR5754611	11826_4_68	0.353768	FALSE	FALSE	FALSE	FALSE	FALSE
SRR5754612	11826_4_68	0.405547	FALSE	FALSE	FALSE	FALSE	FALSE
SRR5754613	11826_4_68	0.407011	FALSE	FALSE	FALSE	FALSE	FALSE
SRR5754614	11826_4_68	0.392442	FALSE	FALSE	FALSE	FALSE	FALSE
SRR5754615	11826_4_68	0.401063	FALSE	FALSE	FALSE	FALSE	FALSE
SRR5754616	11826_4_68	0.312774	FALSE	FALSE	FALSE	FALSE	FALSE
SRR5754617	11826_4_68	0.355454	FALSE	FALSE	FALSE	FALSE	FALSE
SRR5754618	11826_4_68	0.415384	FALSE	FALSE	FALSE	FALSE	FALSE
SRR5754619	11826_4_68	0.349979	FALSE	FALSE	FALSE	FALSE	FALSE
SRR5754620	11826_4_68	0.394617	FALSE	FALSE	FALSE	FALSE	FALSE
SRR5754621	11826_4_68	0.42599	FALSE	FALSE	FALSE	FALSE	FALSE
SRR5754622	11826_4_68	0.347322	FALSE	FALSE	FALSE	FALSE	FALSE
SRR5754623	11826_4_68	0.350668	FALSE	FALSE	FALSE	FALSE	FALSE
SRR5754624	11826_4_68	0.402404	FALSE	FALSE	FALSE	FALSE	FALSE
SRR5754625	11826_4_68	0.397751	FALSE	FALSE	FALSE	FALSE	FALSE
SRR5853468	11826_4_68	0.411887	FALSE	FALSE	FALSE	FALSE	FALSE
SRR5853646	11826_4_68	0.40872	FALSE	FALSE	FALSE	FALSE	FALSE
SRR5853653	11826_4_68	0.408698	FALSE	FALSE	FALSE	FALSE	FALSE
SRR5853678	11826_4_68	0.408992	FALSE	FALSE	FALSE	FALSE	FALSE
SRR5853699	11826_4_68	0.410305	FALSE	FALSE	FALSE	FALSE	FALSE
SRR5853725	11826_4_68	0.408122	FALSE	FALSE	FALSE	FALSE	FALSE
SRR5853856	11826_4_68	0.417421	FALSE	FALSE	FALSE	FALSE	FALSE
SRR5853928	11826_4_68	0.41701	FALSE	FALSE	FALSE	FALSE	FALSE
SRR5853989	11826_4_68	0.405848	FALSE	FALSE	FALSE	FALSE	FALSE
SRR5854215	11826_4_68	0.407975	FALSE	FALSE	FALSE	FALSE	FALSE
SRR5858652	11826_4_68	0.409687	FALSE	FALSE	FALSE	FALSE	FALSE
SRR6835174	11826_4_68	0.354337	FALSE	FALSE	FALSE	FALSE	FALSE
SRR6839771	11826_4_68	0.410204	FALSE	FALSE	FALSE	FALSE	FALSE
SRR6839951	11826_4_68	0.411801	FALSE	FALSE	FALSE	FALSE	FALSE
SRR6840418	11826_4_68	0.404904	FALSE	FALSE	FALSE	FALSE	FALSE
SRR6840425	11826_4_68	0.355233	FALSE	FALSE	FALSE	FALSE	FALSE
SRR6840544	11826_4_68	0.373372	FALSE	FALSE	FALSE	FALSE	FALSE
SRR6844749	11826_4_68	0.34218	FALSE	FALSE	FALSE	FALSE	FALSE
SRR7706711	11826_4_68	0.410516	FALSE	FALSE	FALSE	FALSE	FALSE
SRR7707024	11826_4_68	0.356286	FALSE	FALSE	FALSE	FALSE	FALSE
SRR7707404	11826_4_68	0.408557	FALSE	FALSE	FALSE	FALSE	FALSE
SRR7707410	11826_4_68	0.359817	FALSE	FALSE	FALSE	FALSE	FALSE
SRR7707610	11826_4_68	0.424273	FALSE	FALSE	FALSE	FALSE	FALSE
SRR8130412	11826_4_68	0.350571	FALSE	FALSE	FALSE	FALSE	FALSE
SRR8130413	11826_4_68	0.371153	FALSE	FALSE	FALSE	FALSE	FALSE
SRR8130414	11826_4_68	0.364922	FALSE	FALSE	FALSE	FALSE	FALSE
11826_4_81	11826_4_69	0.411628	FALSE	FALSE	FALSE	FALSE	FALSE
11826_4_82	11826_4_69	0.32596	FALSE	FALSE	FALSE	FALSE	FALSE
5364_8_10	11826_4_69	0.380034	FALSE	FALSE	FALSE	FALSE	FALSE
5364_8_11	11826_4_69	0.342286	FALSE	FALSE	FALSE	FALSE	FALSE
5364_8_12	11826_4_69	0.40604	FALSE	FALSE	FALSE	FALSE	FALSE
5749_5_11	11826_4_69	0.378913	FALSE	FALSE	FALSE	FALSE	FALSE
5749_5_12	11826_4_69	0.383967	FALSE	FALSE	FALSE	FALSE	FALSE
7068_3_1	11826_4_69	0.409857	FALSE	FALSE	FALSE	FALSE	FALSE
7068_3_10	11826_4_69	0.379299	FALSE	FALSE	FALSE	FALSE	FALSE
7068_3_11	11826_4_69	0.298334	FALSE	FALSE	FALSE	FALSE	FALSE
7068_3_12	11826_4_69	0.398425	FALSE	FALSE	FALSE	FALSE	FALSE
7068_3_13	11826_4_69	0.354325	FALSE	FALSE	FALSE	FALSE	FALSE
7068_3_14	11826_4_69	0.354316	FALSE	FALSE	FALSE	FALSE	FALSE
7068_3_15	11826_4_69	0.351012	FALSE	FALSE	FALSE	FALSE	FALSE
7068_3_16	11826_4_69	0.350335	FALSE	FALSE	FALSE	FALSE	FALSE
7068_3_17	11826_4_69	0.352894	FALSE	FALSE	FALSE	FALSE	FALSE
7068_3_18	11826_4_69	0.376107	FALSE	FALSE	FALSE	FALSE	FALSE
7068_3_19	11826_4_69	0.354402	FALSE	FALSE	FALSE	FALSE	FALSE
7068_3_2	11826_4_69	0.405923	FALSE	FALSE	FALSE	FALSE	FALSE
7068_3_20	11826_4_69	0.410857	FALSE	FALSE	FALSE	FALSE	FALSE
7068_3_21	11826_4_69	0.303194	FALSE	FALSE	FALSE	FALSE	FALSE
7068_3_22	11826_4_69	0.38622	FALSE	FALSE	FALSE	FALSE	FALSE
7068_3_23	11826_4_69	0.404833	FALSE	FALSE	FALSE	FALSE	FALSE
7068_3_24	11826_4_69	0.356087	FALSE	FALSE	FALSE	FALSE	FALSE
7068_3_25	11826_4_69	0.356015	FALSE	FALSE	FALSE	FALSE	FALSE
7068_3_26	11826_4_69	0.41163	FALSE	FALSE	FALSE	FALSE	FALSE
7068_3_28	11826_4_69	0.330102	FALSE	FALSE	FALSE	FALSE	FALSE
7068_3_29	11826_4_69	0.312654	FALSE	FALSE	FALSE	FALSE	FALSE
7068_3_3	11826_4_69	0.418788	FALSE	FALSE	FALSE	FALSE	FALSE
7068_3_30	11826_4_69	0.33169	FALSE	FALSE	FALSE	FALSE	FALSE
7068_3_31	11826_4_69	0.358164	FALSE	FALSE	FALSE	FALSE	FALSE
7068_3_33	11826_4_69	0.391528	FALSE	FALSE	FALSE	FALSE	FALSE
7068_3_34	11826_4_69	0.408874	FALSE	FALSE	FALSE	FALSE	FALSE
7068_3_35	11826_4_69	0.345641	FALSE	FALSE	FALSE	FALSE	FALSE
7068_3_36	11826_4_69	0.318408	FALSE	FALSE	FALSE	FALSE	FALSE
7068_3_37	11826_4_69	0.34843	FALSE	FALSE	FALSE	FALSE	FALSE
7068_3_38	11826_4_69	0.329391	FALSE	FALSE	FALSE	FALSE	FALSE
7068_3_4	11826_4_69	0.30038	FALSE	FALSE	FALSE	FALSE	FALSE
7068_3_40	11826_4_69	0.349542	FALSE	FALSE	FALSE	FALSE	FALSE
7068_3_43	11826_4_69	0.345358	FALSE	FALSE	FALSE	FALSE	FALSE
7068_3_44	11826_4_69	0.316566	FALSE	FALSE	FALSE	FALSE	FALSE
7068_3_47	11826_4_69	0.363005	FALSE	FALSE	FALSE	FALSE	FALSE
7068_3_48	11826_4_69	0.375907	FALSE	FALSE	FALSE	FALSE	FALSE
7068_3_49	11826_4_69	0.410196	FALSE	FALSE	FALSE	FALSE	FALSE
7068_3_5	11826_4_69	0.375978	FALSE	FALSE	FALSE	FALSE	FALSE
7068_3_50	11826_4_69	0.37935	FALSE	FALSE	FALSE	FALSE	FALSE
7068_3_51	11826_4_69	0.331532	FALSE	FALSE	FALSE	FALSE	FALSE
7068_3_52	11826_4_69	0.341421	FALSE	FALSE	FALSE	FALSE	FALSE
7068_3_55	11826_4_69	0.40011	FALSE	FALSE	FALSE	FALSE	FALSE
7068_3_56	11826_4_69	0.322073	FALSE	FALSE	FALSE	FALSE	FALSE
7068_3_57	11826_4_69	0.363151	FALSE	FALSE	FALSE	FALSE	FALSE
7068_3_58	11826_4_69	0.430102	FALSE	FALSE	FALSE	FALSE	FALSE
7068_3_59	11826_4_69	0.364926	FALSE	FALSE	FALSE	FALSE	FALSE
7068_3_6	11826_4_69	0.405683	FALSE	FALSE	FALSE	FALSE	FALSE
7068_3_60	11826_4_69	0.398431	FALSE	FALSE	FALSE	FALSE	FALSE
7068_3_61	11826_4_69	0.408081	FALSE	FALSE	FALSE	FALSE	FALSE
7068_3_62	11826_4_69	0.383512	FALSE	FALSE	FALSE	FALSE	FALSE
7068_3_63	11826_4_69	0.375291	FALSE	FALSE	FALSE	FALSE	FALSE
7068_3_64	11826_4_69	0.399735	FALSE	FALSE	FALSE	FALSE	FALSE
7068_3_65	11826_4_69	0.400204	FALSE	FALSE	FALSE	FALSE	FALSE
7068_3_66	11826_4_69	0.392101	FALSE	FALSE	FALSE	FALSE	FALSE
7068_3_67	11826_4_69	0.414327	FALSE	FALSE	FALSE	FALSE	FALSE
7068_3_69	11826_4_69	0.377237	FALSE	FALSE	FALSE	FALSE	FALSE
7068_3_7	11826_4_69	0.391336	FALSE	FALSE	FALSE	FALSE	FALSE
7068_3_70	11826_4_69	0.346721	FALSE	FALSE	FALSE	FALSE	FALSE
7068_3_71	11826_4_69	0.376326	FALSE	FALSE	FALSE	FALSE	FALSE
7068_3_72	11826_4_69	0.431189	FALSE	FALSE	FALSE	FALSE	FALSE
7068_3_76	11826_4_69	0.375964	FALSE	FALSE	FALSE	FALSE	FALSE
7068_3_77	11826_4_69	0.438153	FALSE	FALSE	FALSE	FALSE	FALSE
7068_3_78	11826_4_69	0.395347	FALSE	FALSE	FALSE	FALSE	FALSE
7068_3_79	11826_4_69	0.430701	FALSE	FALSE	FALSE	FALSE	FALSE
7068_3_8	11826_4_69	0.351894	FALSE	FALSE	FALSE	FALSE	FALSE
7068_3_80	11826_4_69	0.353575	FALSE	FALSE	FALSE	FALSE	FALSE
7068_3_81	11826_4_69	0.411449	FALSE	FALSE	FALSE	FALSE	FALSE
7068_3_82	11826_4_69	0.346167	FALSE	FALSE	FALSE	FALSE	FALSE
7068_3_83	11826_4_69	0.392151	FALSE	FALSE	FALSE	FALSE	FALSE
7068_3_84	11826_4_69	0.392047	FALSE	FALSE	FALSE	FALSE	FALSE
7068_3_85	11826_4_69	0.39417	FALSE	FALSE	FALSE	FALSE	FALSE
7068_3_86	11826_4_69	0.410696	FALSE	FALSE	FALSE	FALSE	FALSE
7068_3_87	11826_4_69	0.30475	FALSE	FALSE	FALSE	FALSE	FALSE
7068_3_88	11826_4_69	0.411571	FALSE	FALSE	FALSE	FALSE	FALSE
7068_3_89	11826_4_69	0.409585	FALSE	FALSE	FALSE	FALSE	FALSE
7068_3_9	11826_4_69	0.293869	FALSE	FALSE	FALSE	FALSE	FALSE
7068_3_90	11826_4_69	0.408943	FALSE	FALSE	FALSE	FALSE	FALSE
7068_3_91	11826_4_69	0.407203	FALSE	FALSE	FALSE	FALSE	FALSE
7068_3_92	11826_4_69	0.391254	FALSE	FALSE	FALSE	FALSE	FALSE
7068_3_93	11826_4_69	0.3454	FALSE	FALSE	FALSE	FALSE	FALSE
7068_3_94	11826_4_69	0.341631	FALSE	FALSE	FALSE	FALSE	FALSE
7068_3_95	11826_4_69	0.409813	FALSE	FALSE	FALSE	FALSE	FALSE
7068_3_96	11826_4_69	0.378224	FALSE	FALSE	FALSE	FALSE	FALSE
7229_7_1	11826_4_69	0.346628	FALSE	FALSE	FALSE	FALSE	FALSE
7229_7_10	11826_4_69	0.356454	FALSE	FALSE	FALSE	FALSE	FALSE
7229_7_11	11826_4_69	0.322737	FALSE	FALSE	FALSE	FALSE	FALSE
7229_7_12	11826_4_69	0.271533	FALSE	FALSE	FALSE	FALSE	FALSE
7229_7_13	11826_4_69	0.332141	FALSE	FALSE	FALSE	FALSE	FALSE
7229_7_14	11826_4_69	0.35708	FALSE	FALSE	FALSE	FALSE	FALSE
7229_7_15	11826_4_69	0.35485	FALSE	FALSE	FALSE	FALSE	FALSE
7229_7_16	11826_4_69	0.357955	FALSE	FALSE	FALSE	FALSE	FALSE
7229_7_17	11826_4_69	0.354143	FALSE	FALSE	FALSE	FALSE	FALSE
7229_7_18	11826_4_69	0.355001	FALSE	FALSE	FALSE	FALSE	FALSE
7229_7_19	11826_4_69	0.399867	FALSE	FALSE	FALSE	FALSE	FALSE
7229_7_2	11826_4_69	0.379229	FALSE	FALSE	FALSE	FALSE	FALSE
7229_7_20	11826_4_69	0.406226	FALSE	FALSE	FALSE	FALSE	FALSE
7229_7_21	11826_4_69	0.348206	FALSE	FALSE	FALSE	FALSE	FALSE
7229_7_23	11826_4_69	0.325647	FALSE	FALSE	FALSE	FALSE	FALSE
7229_7_24	11826_4_69	0.406063	FALSE	FALSE	FALSE	FALSE	FALSE
7229_7_25	11826_4_69	0.44339	FALSE	FALSE	FALSE	FALSE	FALSE
7229_7_26	11826_4_69	0.387356	FALSE	FALSE	FALSE	FALSE	FALSE
7229_7_27	11826_4_69	0.38857	FALSE	FALSE	FALSE	FALSE	FALSE
7229_7_28	11826_4_69	0.377614	FALSE	FALSE	FALSE	FALSE	FALSE
7229_7_29	11826_4_69	0.272066	FALSE	FALSE	FALSE	FALSE	FALSE
7229_7_3	11826_4_69	0.384308	FALSE	FALSE	FALSE	FALSE	FALSE
7229_7_30	11826_4_69	0.393375	FALSE	FALSE	FALSE	FALSE	FALSE
7229_7_32	11826_4_69	0.419668	FALSE	FALSE	FALSE	FALSE	FALSE
7229_7_33	11826_4_69	0.334211	FALSE	FALSE	FALSE	FALSE	FALSE
7229_7_34	11826_4_69	0.310872	FALSE	FALSE	FALSE	FALSE	FALSE
7229_7_35	11826_4_69	0.319448	FALSE	FALSE	FALSE	FALSE	FALSE
7229_7_36	11826_4_69	0.318095	FALSE	FALSE	FALSE	FALSE	FALSE
7229_7_38	11826_4_69	0.335209	FALSE	FALSE	FALSE	FALSE	FALSE
7229_7_4	11826_4_69	0.406578	FALSE	FALSE	FALSE	FALSE	FALSE
7229_7_40	11826_4_69	0.329908	FALSE	FALSE	FALSE	FALSE	FALSE
7229_7_41	11826_4_69	0.417369	FALSE	FALSE	FALSE	FALSE	FALSE
7229_7_42	11826_4_69	0.417166	FALSE	FALSE	FALSE	FALSE	FALSE
7229_7_44	11826_4_69	0.322864	FALSE	FALSE	FALSE	FALSE	FALSE
7229_7_47	11826_4_69	0.368414	FALSE	FALSE	FALSE	FALSE	FALSE
7229_7_48	11826_4_69	0.353297	FALSE	FALSE	FALSE	FALSE	FALSE
7229_7_5	11826_4_69	0.403813	FALSE	FALSE	FALSE	FALSE	FALSE
7229_7_6	11826_4_69	0.307921	FALSE	FALSE	FALSE	FALSE	FALSE
7229_7_7	11826_4_69	0.326814	FALSE	FALSE	FALSE	FALSE	FALSE
7229_7_8	11826_4_69	0.355908	FALSE	FALSE	FALSE	FALSE	FALSE
7229_7_9	11826_4_69	0.406255	FALSE	FALSE	FALSE	FALSE	FALSE
7229_8_49	11826_4_69	0.326049	FALSE	FALSE	FALSE	FALSE	FALSE
7229_8_50	11826_4_69	0.34444	FALSE	FALSE	FALSE	FALSE	FALSE
7229_8_51	11826_4_69	0.409902	FALSE	FALSE	FALSE	FALSE	FALSE
7229_8_52	11826_4_69	0.355322	FALSE	FALSE	FALSE	FALSE	FALSE
7229_8_53	11826_4_69	0.354782	FALSE	FALSE	FALSE	FALSE	FALSE
7229_8_54	11826_4_69	0.35327	FALSE	FALSE	FALSE	FALSE	FALSE
7229_8_55	11826_4_69	0.305075	FALSE	FALSE	FALSE	FALSE	FALSE
7229_8_56	11826_4_69	0.379899	FALSE	FALSE	FALSE	FALSE	FALSE
7229_8_57	11826_4_69	0.348593	FALSE	FALSE	FALSE	FALSE	FALSE
7229_8_58	11826_4_69	0.35065	FALSE	FALSE	FALSE	FALSE	FALSE
7229_8_59	11826_4_69	0.324759	FALSE	FALSE	FALSE	FALSE	FALSE
7229_8_60	11826_4_69	0.366419	FALSE	FALSE	FALSE	FALSE	FALSE
7229_8_61	11826_4_69	0.326168	FALSE	FALSE	FALSE	FALSE	FALSE
7229_8_62	11826_4_69	0.406394	FALSE	FALSE	FALSE	FALSE	FALSE
7229_8_63	11826_4_69	0.335749	FALSE	FALSE	FALSE	FALSE	FALSE
7229_8_64	11826_4_69	0.352713	FALSE	FALSE	FALSE	FALSE	FALSE
7229_8_65	11826_4_69	0.326808	FALSE	FALSE	FALSE	FALSE	FALSE
7229_8_66	11826_4_69	0.332962	FALSE	FALSE	FALSE	FALSE	FALSE
7229_8_67	11826_4_69	0.391512	FALSE	FALSE	FALSE	FALSE	FALSE
7229_8_68	11826_4_69	0.327561	FALSE	FALSE	FALSE	FALSE	FALSE
7229_8_69	11826_4_69	0.385988	FALSE	FALSE	FALSE	FALSE	FALSE
7229_8_70	11826_4_69	0.418399	FALSE	FALSE	FALSE	FALSE	FALSE
7229_8_71	11826_4_69	0.388772	FALSE	FALSE	FALSE	FALSE	FALSE
7229_8_72	11826_4_69	0.400813	FALSE	FALSE	FALSE	FALSE	FALSE
7229_8_73	11826_4_69	0.377193	FALSE	FALSE	FALSE	FALSE	FALSE
7229_8_74	11826_4_69	0.378092	FALSE	FALSE	FALSE	FALSE	FALSE
7229_8_75	11826_4_69	0.41066	FALSE	FALSE	FALSE	FALSE	FALSE
7229_8_76	11826_4_69	0.348944	FALSE	FALSE	FALSE	FALSE	FALSE
7229_8_77	11826_4_69	0.380774	FALSE	FALSE	FALSE	FALSE	FALSE
7229_8_78	11826_4_69	0.323308	FALSE	FALSE	FALSE	FALSE	FALSE
7229_8_79	11826_4_69	0.379495	FALSE	FALSE	FALSE	FALSE	FALSE
7229_8_80	11826_4_69	0.367918	FALSE	FALSE	FALSE	FALSE	FALSE
7229_8_81	11826_4_69	0.334964	FALSE	FALSE	FALSE	FALSE	FALSE
7229_8_83	11826_4_69	0.354506	FALSE	FALSE	FALSE	FALSE	FALSE
7229_8_84	11826_4_69	0.388645	FALSE	FALSE	FALSE	FALSE	FALSE
7229_8_85	11826_4_69	0.410333	FALSE	FALSE	FALSE	FALSE	FALSE
7229_8_86	11826_4_69	0.407416	FALSE	FALSE	FALSE	FALSE	FALSE
7229_8_87	11826_4_69	0.42611	FALSE	FALSE	FALSE	FALSE	FALSE
7229_8_88	11826_4_69	0.385615	FALSE	FALSE	FALSE	FALSE	FALSE
7229_8_89	11826_4_69	0.353638	FALSE	FALSE	FALSE	FALSE	FALSE
7229_8_90	11826_4_69	0.376957	FALSE	FALSE	FALSE	FALSE	FALSE
7229_8_91	11826_4_69	0.393773	FALSE	FALSE	FALSE	FALSE	FALSE
7229_8_92	11826_4_69	0.390289	FALSE	FALSE	FALSE	FALSE	FALSE
7229_8_93	11826_4_69	0.350548	FALSE	FALSE	FALSE	FALSE	FALSE
7229_8_94	11826_4_69	0.327473	FALSE	FALSE	FALSE	FALSE	FALSE
7229_8_95	11826_4_69	0.304666	FALSE	FALSE	FALSE	FALSE	FALSE
7229_8_96	11826_4_69	0.415396	FALSE	FALSE	FALSE	FALSE	FALSE
7368_8_96	11826_4_69	0.305208	FALSE	FALSE	FALSE	FALSE	FALSE
7622_6_1	11826_4_69	0.425342	FALSE	FALSE	FALSE	FALSE	FALSE
7622_6_10	11826_4_69	0.324645	FALSE	FALSE	FALSE	FALSE	FALSE
7622_6_11	11826_4_69	0.328487	FALSE	FALSE	FALSE	FALSE	FALSE
7622_6_12	11826_4_69	0.390919	FALSE	FALSE	FALSE	FALSE	FALSE
7622_6_13	11826_4_69	0.375032	FALSE	FALSE	FALSE	FALSE	FALSE
7622_6_14	11826_4_69	0.324141	FALSE	FALSE	FALSE	FALSE	FALSE
7622_6_15	11826_4_69	0.324237	FALSE	FALSE	FALSE	FALSE	FALSE
7622_6_16	11826_4_69	0.352182	FALSE	FALSE	FALSE	FALSE	FALSE
7622_6_17	11826_4_69	0.411349	FALSE	FALSE	FALSE	FALSE	FALSE
7622_6_18	11826_4_69	0.424927	FALSE	FALSE	FALSE	FALSE	FALSE
7622_6_19	11826_4_69	0.409564	FALSE	FALSE	FALSE	FALSE	FALSE
7622_6_2	11826_4_69	0.349973	FALSE	FALSE	FALSE	FALSE	FALSE
7622_6_20	11826_4_69	0.393458	FALSE	FALSE	FALSE	FALSE	FALSE
7622_6_21	11826_4_69	0.384562	FALSE	FALSE	FALSE	FALSE	FALSE
7622_6_22	11826_4_69	0.376573	FALSE	FALSE	FALSE	FALSE	FALSE
7622_6_23	11826_4_69	0.354858	FALSE	FALSE	FALSE	FALSE	FALSE
7622_6_24	11826_4_69	0.355171	FALSE	FALSE	FALSE	FALSE	FALSE
7622_6_25	11826_4_69	0.376441	FALSE	FALSE	FALSE	FALSE	FALSE
7622_6_28	11826_4_69	0.34992	FALSE	FALSE	FALSE	FALSE	FALSE
7622_6_29	11826_4_69	0.384461	FALSE	FALSE	FALSE	FALSE	FALSE
7622_6_3	11826_4_69	0.32904	FALSE	FALSE	FALSE	FALSE	FALSE
7622_6_5	11826_4_69	0.405461	FALSE	FALSE	FALSE	FALSE	FALSE
7622_6_6	11826_4_69	0.354735	FALSE	FALSE	FALSE	FALSE	FALSE
7622_6_7	11826_4_69	0.332814	FALSE	FALSE	FALSE	FALSE	FALSE
7622_6_8	11826_4_69	0.323215	FALSE	FALSE	FALSE	FALSE	FALSE
7622_6_9	11826_4_69	0.37859	FALSE	FALSE	FALSE	FALSE	FALSE
7622_7_49	11826_4_69	0.352636	FALSE	FALSE	FALSE	FALSE	FALSE
7622_7_51	11826_4_69	0.31057	FALSE	FALSE	FALSE	FALSE	FALSE
7622_7_53	11826_4_69	0.325867	FALSE	FALSE	FALSE	FALSE	FALSE
7622_7_56	11826_4_69	0.336173	FALSE	FALSE	FALSE	FALSE	FALSE
7622_7_57	11826_4_69	0.397942	FALSE	FALSE	FALSE	FALSE	FALSE
7622_7_58	11826_4_69	0.336783	FALSE	FALSE	FALSE	FALSE	FALSE
7622_7_59	11826_4_69	0.404686	FALSE	FALSE	FALSE	FALSE	FALSE
7622_7_60	11826_4_69	0.399655	FALSE	FALSE	FALSE	FALSE	FALSE
7622_7_62	11826_4_69	0.372652	FALSE	FALSE	FALSE	FALSE	FALSE
7622_7_63	11826_4_69	0.353367	FALSE	FALSE	FALSE	FALSE	FALSE
7622_7_65	11826_4_69	0.381908	FALSE	FALSE	FALSE	FALSE	FALSE
7622_7_66	11826_4_69	0.332046	FALSE	FALSE	FALSE	FALSE	FALSE
7622_7_70	11826_4_69	0.373308	FALSE	FALSE	FALSE	FALSE	FALSE
7622_7_78	11826_4_69	0.327421	FALSE	FALSE	FALSE	FALSE	FALSE
7622_7_81	11826_4_69	0.407772	FALSE	FALSE	FALSE	FALSE	FALSE
7622_7_82	11826_4_69	0.408878	FALSE	FALSE	FALSE	FALSE	FALSE
7622_7_83	11826_4_69	0.337807	FALSE	FALSE	FALSE	FALSE	FALSE
7622_7_84	11826_4_69	0.386242	FALSE	FALSE	FALSE	FALSE	FALSE
7622_7_86	11826_4_69	0.335224	FALSE	FALSE	FALSE	FALSE	FALSE
7622_7_88	11826_4_69	0.407251	FALSE	FALSE	FALSE	FALSE	FALSE
DRR170472	11826_4_69	0.413087	FALSE	FALSE	FALSE	FALSE	FALSE
DRR170473	11826_4_69	0.412069	FALSE	FALSE	FALSE	FALSE	FALSE
DRR170474	11826_4_69	0.40705	FALSE	FALSE	FALSE	FALSE	FALSE
DRR170475	11826_4_69	0.410706	FALSE	FALSE	FALSE	FALSE	FALSE
DRR170476	11826_4_69	0.410672	FALSE	FALSE	FALSE	FALSE	FALSE
DRR170477	11826_4_69	0.410988	FALSE	FALSE	FALSE	FALSE	FALSE
ERR1883109	11826_4_69	0.391438	FALSE	FALSE	FALSE	FALSE	FALSE
ERR3604619	11826_4_69	0.313014	FALSE	FALSE	FALSE	FALSE	FALSE
ERR3604620	11826_4_69	0.350426	FALSE	FALSE	FALSE	FALSE	FALSE
ERR3604621	11826_4_69	0.347997	FALSE	FALSE	FALSE	FALSE	FALSE
ERR3604622	11826_4_69	0.35813	FALSE	FALSE	FALSE	FALSE	FALSE
ERR3908125	11826_4_69	0.392022	FALSE	FALSE	FALSE	FALSE	FALSE
ERR3908126	11826_4_69	0.391711	FALSE	FALSE	FALSE	FALSE	FALSE
ERR3908128	11826_4_69	0.384244	FALSE	FALSE	FALSE	FALSE	FALSE
ERR4013692	11826_4_69	0.31154	FALSE	FALSE	FALSE	FALSE	FALSE
ERR4013771	11826_4_69	0.359309	FALSE	FALSE	FALSE	FALSE	FALSE
ERR4013772	11826_4_69	0.373875	FALSE	FALSE	FALSE	FALSE	FALSE
ERR4013773	11826_4_69	0.36016	FALSE	FALSE	FALSE	FALSE	FALSE
ERR4013775	11826_4_69	0.406493	FALSE	FALSE	FALSE	FALSE	FALSE
ERR4013776	11826_4_69	0.399085	FALSE	FALSE	FALSE	FALSE	FALSE
ERR4013777	11826_4_69	0.348188	FALSE	FALSE	FALSE	FALSE	FALSE
ERR4013778	11826_4_69	0.34911	FALSE	FALSE	FALSE	FALSE	FALSE
ERR4013779	11826_4_69	0.411288	FALSE	FALSE	FALSE	FALSE	FALSE
ERR4013780	11826_4_69	0.305362	FALSE	FALSE	FALSE	FALSE	FALSE
ERR4013781	11826_4_69	0.398216	FALSE	FALSE	FALSE	FALSE	FALSE
ERR4014128	11826_4_69	0.313795	FALSE	FALSE	FALSE	FALSE	FALSE
ERR4014746	11826_4_69	0.351056	FALSE	FALSE	FALSE	FALSE	FALSE
ERR4014765	11826_4_69	0.349432	FALSE	FALSE	FALSE	FALSE	FALSE
ERR4014766	11826_4_69	0.422795	FALSE	FALSE	FALSE	FALSE	FALSE
ERR4014774	11826_4_69	0.348528	FALSE	FALSE	FALSE	FALSE	FALSE
ERR4014776	11826_4_69	0.382553	FALSE	FALSE	FALSE	FALSE	FALSE
ERR4014784	11826_4_69	0.349087	FALSE	FALSE	FALSE	FALSE	FALSE
ERR4014796	11826_4_69	0.416202	FALSE	FALSE	FALSE	FALSE	FALSE
ERR4014798	11826_4_69	0.355163	FALSE	FALSE	FALSE	FALSE	FALSE
ERR4014844	11826_4_69	0.348992	FALSE	FALSE	FALSE	FALSE	FALSE
ERR4014854	11826_4_69	0.348333	FALSE	FALSE	FALSE	FALSE	FALSE
ERR4014857	11826_4_69	0.344071	FALSE	FALSE	FALSE	FALSE	FALSE
ERR4014858	11826_4_69	0.411388	FALSE	FALSE	FALSE	FALSE	FALSE
ERR4014906	11826_4_69	0.358338	FALSE	FALSE	FALSE	FALSE	FALSE
ERR4014908	11826_4_69	0.35623	FALSE	FALSE	FALSE	FALSE	FALSE
ERR4014916	11826_4_69	0.347432	FALSE	FALSE	FALSE	FALSE	FALSE
ERR4014953	11826_4_69	0.410165	FALSE	FALSE	FALSE	FALSE	FALSE
ERR4014976	11826_4_69	0.349286	FALSE	FALSE	FALSE	FALSE	FALSE
ERR4014977	11826_4_69	0.407681	FALSE	FALSE	FALSE	FALSE	FALSE
ERR4015012	11826_4_69	0.316656	FALSE	FALSE	FALSE	FALSE	FALSE
ERR4015018	11826_4_69	0.411805	FALSE	FALSE	FALSE	FALSE	FALSE
ERR4015019	11826_4_69	0.347105	FALSE	FALSE	FALSE	FALSE	FALSE
ERR4015021	11826_4_69	0.359696	FALSE	FALSE	FALSE	FALSE	FALSE
ERR4015024	11826_4_69	0.434995	FALSE	FALSE	FALSE	FALSE	FALSE
ERR4015030	11826_4_69	0.345593	FALSE	FALSE	FALSE	FALSE	FALSE
ERR4015034	11826_4_69	0.399656	FALSE	FALSE	FALSE	FALSE	FALSE
ERR4015036	11826_4_69	0.404724	FALSE	FALSE	FALSE	FALSE	FALSE
ERR4015038	11826_4_69	0.405968	FALSE	FALSE	FALSE	FALSE	FALSE
ERR4015045	11826_4_69	0.35734	FALSE	FALSE	FALSE	FALSE	FALSE
ERR4015050	11826_4_69	0.39391	FALSE	FALSE	FALSE	FALSE	FALSE
ERR4015053	11826_4_69	0.35123	FALSE	FALSE	FALSE	FALSE	FALSE
ERR4015064	11826_4_69	0.410869	FALSE	FALSE	FALSE	FALSE	FALSE
ERR4015069	11826_4_69	0.350079	FALSE	FALSE	FALSE	FALSE	FALSE
ERR4015072	11826_4_69	0.39358	FALSE	FALSE	FALSE	FALSE	FALSE
ERR4015204	11826_4_69	0.352866	FALSE	FALSE	FALSE	FALSE	FALSE
ERR4015206	11826_4_69	0.35318	FALSE	FALSE	FALSE	FALSE	FALSE
ERR4015215	11826_4_69	0.398065	FALSE	FALSE	FALSE	FALSE	FALSE
ERR4015216	11826_4_69	0.310506	FALSE	FALSE	FALSE	FALSE	FALSE
ERR4015227	11826_4_69	0.397458	FALSE	FALSE	FALSE	FALSE	FALSE
ERR4015242	11826_4_69	0.407411	FALSE	FALSE	FALSE	FALSE	FALSE
ERR4015290	11826_4_69	0.39791	FALSE	FALSE	FALSE	FALSE	FALSE
ERR4015304	11826_4_69	0.39208	FALSE	FALSE	FALSE	FALSE	FALSE
ERR4015324	11826_4_69	0.390216	FALSE	FALSE	FALSE	FALSE	FALSE
ERR4015340	11826_4_69	0.415404	FALSE	FALSE	FALSE	FALSE	FALSE
ERR5264270	11826_4_69	0.393565	FALSE	FALSE	FALSE	FALSE	FALSE
ERR5264271	11826_4_69	0.360027	FALSE	FALSE	FALSE	FALSE	FALSE
ERR5264272	11826_4_69	0.355573	FALSE	FALSE	FALSE	FALSE	FALSE
ERR5264273	11826_4_69	0.440444	FALSE	FALSE	FALSE	FALSE	FALSE
ERR5264274	11826_4_69	0.345651	FALSE	FALSE	FALSE	FALSE	FALSE
ERR5264275	11826_4_69	0.313507	FALSE	FALSE	FALSE	FALSE	FALSE
ERR5264276	11826_4_69	0.396193	FALSE	FALSE	FALSE	FALSE	FALSE
ERR5264277	11826_4_69	0.31385	FALSE	FALSE	FALSE	FALSE	FALSE
ERR5264278	11826_4_69	0.345706	FALSE	FALSE	FALSE	FALSE	FALSE
ERR5264279	11826_4_69	0.352264	FALSE	FALSE	FALSE	FALSE	FALSE
ERR5264280	11826_4_69	0.345822	FALSE	FALSE	FALSE	FALSE	FALSE
ERR5264282	11826_4_69	0.348248	FALSE	FALSE	FALSE	FALSE	FALSE
ERR5264283	11826_4_69	0.397624	FALSE	FALSE	FALSE	FALSE	FALSE
ERR5264284	11826_4_69	0.351031	FALSE	FALSE	FALSE	FALSE	FALSE
ERR5264285	11826_4_69	0.407267	FALSE	FALSE	FALSE	FALSE	FALSE
ERR5264286	11826_4_69	0.40963	FALSE	FALSE	FALSE	FALSE	FALSE
ERR5264287	11826_4_69	0.347334	FALSE	FALSE	FALSE	FALSE	FALSE
ERR5264288	11826_4_69	0.353234	FALSE	FALSE	FALSE	FALSE	FALSE
ERR5264290	11826_4_69	0.353362	FALSE	FALSE	FALSE	FALSE	FALSE
ERR5264291	11826_4_69	0.407399	FALSE	FALSE	FALSE	FALSE	FALSE
ERR5264292	11826_4_69	0.354225	FALSE	FALSE	FALSE	FALSE	FALSE
ERR5264293	11826_4_69	0.348477	FALSE	FALSE	FALSE	FALSE	FALSE
ERR5264294	11826_4_69	0.34476	FALSE	FALSE	FALSE	FALSE	FALSE
NC_012891-1_GGS_124	11826_4_69	0.389274	FALSE	FALSE	FALSE	FALSE	FALSE
NC_018712-1_RE378	11826_4_69	0.369784	FALSE	FALSE	FALSE	FALSE	FALSE
NC_019042-1_AC-2713	11826_4_69	0.415872	FALSE	FALSE	FALSE	FALSE	FALSE
NS3396	11826_4_69	0.409462	FALSE	FALSE	FALSE	FALSE	FALSE
SRR13259111	11826_4_69	0.352642	FALSE	FALSE	FALSE	FALSE	FALSE
SRR13259112	11826_4_69	0.348182	FALSE	FALSE	FALSE	FALSE	FALSE
SRR2049024	11826_4_69	0.397064	FALSE	FALSE	FALSE	FALSE	FALSE
SRR3676016	11826_4_69	0.351003	FALSE	FALSE	FALSE	FALSE	FALSE
SRR3676017	11826_4_69	0.413258	FALSE	FALSE	FALSE	FALSE	FALSE
SRR3676018	11826_4_69	0.308075	FALSE	FALSE	FALSE	FALSE	FALSE
SRR3676029	11826_4_69	0.398834	FALSE	FALSE	FALSE	FALSE	FALSE
SRR3676032	11826_4_69	0.367126	FALSE	FALSE	FALSE	FALSE	FALSE
SRR3676033	11826_4_69	0.363426	FALSE	FALSE	FALSE	FALSE	FALSE
SRR3676034	11826_4_69	0.353807	FALSE	FALSE	FALSE	FALSE	FALSE
SRR3676035	11826_4_69	0.407103	FALSE	FALSE	FALSE	FALSE	FALSE
SRR3676036	11826_4_69	0.441592	FALSE	FALSE	FALSE	FALSE	FALSE
SRR3676037	11826_4_69	0.396223	FALSE	FALSE	FALSE	FALSE	FALSE
SRR3676038	11826_4_69	0.415767	FALSE	FALSE	FALSE	FALSE	FALSE
SRR3676039	11826_4_69	0.349745	FALSE	FALSE	FALSE	FALSE	FALSE
SRR3676040	11826_4_69	0.346988	FALSE	FALSE	FALSE	FALSE	FALSE
SRR3676041	11826_4_69	0.30804	FALSE	FALSE	FALSE	FALSE	FALSE
SRR3676042	11826_4_69	0.356407	FALSE	FALSE	FALSE	FALSE	FALSE
SRR3676043	11826_4_69	0.338106	FALSE	FALSE	FALSE	FALSE	FALSE
SRR3676044	11826_4_69	0.350461	FALSE	FALSE	FALSE	FALSE	FALSE
SRR3676045	11826_4_69	0.354568	FALSE	FALSE	FALSE	FALSE	FALSE
SRR3676046	11826_4_69	0.34689	FALSE	FALSE	FALSE	FALSE	FALSE
SRR3676048	11826_4_69	0.349551	FALSE	FALSE	FALSE	FALSE	FALSE
SRR3676049	11826_4_69	0.354454	FALSE	FALSE	FALSE	FALSE	FALSE
SRR3676050	11826_4_69	0.354979	FALSE	FALSE	FALSE	FALSE	FALSE
SRR3676051	11826_4_69	0.34963	FALSE	FALSE	FALSE	FALSE	FALSE
SRR3676052	11826_4_69	0.344721	FALSE	FALSE	FALSE	FALSE	FALSE
SRR3676053	11826_4_69	0.351568	FALSE	FALSE	FALSE	FALSE	FALSE
SRR3676054	11826_4_69	0.408749	FALSE	FALSE	FALSE	FALSE	FALSE
SRR3676061	11826_4_69	0.345296	FALSE	FALSE	FALSE	FALSE	FALSE
SRR3676068	11826_4_69	0.353384	FALSE	FALSE	FALSE	FALSE	FALSE
SRR3676069	11826_4_69	0.405821	FALSE	FALSE	FALSE	FALSE	FALSE
SRR3676070	11826_4_69	0.355311	FALSE	FALSE	FALSE	FALSE	FALSE
SRR3676071	11826_4_69	0.349443	FALSE	FALSE	FALSE	FALSE	FALSE
SRR3676072	11826_4_69	0.347809	FALSE	FALSE	FALSE	FALSE	FALSE
SRR3676073	11826_4_69	0.341974	FALSE	FALSE	FALSE	FALSE	FALSE
SRR3676074	11826_4_69	0.350431	FALSE	FALSE	FALSE	FALSE	FALSE
SRR3676075	11826_4_69	0.40859	FALSE	FALSE	FALSE	FALSE	FALSE
SRR3676076	11826_4_69	0.356224	FALSE	FALSE	FALSE	FALSE	FALSE
SRR3676077	11826_4_69	0.402371	FALSE	FALSE	FALSE	FALSE	FALSE
SRR3676078	11826_4_69	0.355839	FALSE	FALSE	FALSE	FALSE	FALSE
SRR3676079	11826_4_69	0.411264	FALSE	FALSE	FALSE	FALSE	FALSE
SRR3676081	11826_4_69	0.402223	FALSE	FALSE	FALSE	FALSE	FALSE
SRR3676083	11826_4_69	0.383628	FALSE	FALSE	FALSE	FALSE	FALSE
SRR3676084	11826_4_69	0.349759	FALSE	FALSE	FALSE	FALSE	FALSE
SRR3676090	11826_4_69	0.348365	FALSE	FALSE	FALSE	FALSE	FALSE
SRR3676091	11826_4_69	0.338978	FALSE	FALSE	FALSE	FALSE	FALSE
SRR3676092	11826_4_69	0.364605	FALSE	FALSE	FALSE	FALSE	FALSE
SRR3676093	11826_4_69	0.345776	FALSE	FALSE	FALSE	FALSE	FALSE
SRR3676097	11826_4_69	0.35416	FALSE	FALSE	FALSE	FALSE	FALSE
SRR3676098	11826_4_69	0.356167	FALSE	FALSE	FALSE	FALSE	FALSE
SRR3676099	11826_4_69	0.35638	FALSE	FALSE	FALSE	FALSE	FALSE
SRR3676100	11826_4_69	0.346068	FALSE	FALSE	FALSE	FALSE	FALSE
SRR3676101	11826_4_69	0.357946	FALSE	FALSE	FALSE	FALSE	FALSE
SRR3676102	11826_4_69	0.35607	FALSE	FALSE	FALSE	FALSE	FALSE
SRR3676103	11826_4_69	0.358735	FALSE	FALSE	FALSE	FALSE	FALSE
SRR3676104	11826_4_69	0.354243	FALSE	FALSE	FALSE	FALSE	FALSE
SRR3676105	11826_4_69	0.35381	FALSE	FALSE	FALSE	FALSE	FALSE
SRR3676106	11826_4_69	0.356549	FALSE	FALSE	FALSE	FALSE	FALSE
SRR3676107	11826_4_69	0.345993	FALSE	FALSE	FALSE	FALSE	FALSE
SRR3676108	11826_4_69	0.349769	FALSE	FALSE	FALSE	FALSE	FALSE
SRR3676109	11826_4_69	0.34669	FALSE	FALSE	FALSE	FALSE	FALSE
SRR3676110	11826_4_69	0.346966	FALSE	FALSE	FALSE	FALSE	FALSE
SRR3676111	11826_4_69	0.33539	FALSE	FALSE	FALSE	FALSE	FALSE
SRR3676112	11826_4_69	0.384934	FALSE	FALSE	FALSE	FALSE	FALSE
SRR3676114	11826_4_69	0.336559	FALSE	FALSE	FALSE	FALSE	FALSE
SRR3676117	11826_4_69	0.354625	FALSE	FALSE	FALSE	FALSE	FALSE
SRR3676118	11826_4_69	0.355116	FALSE	FALSE	FALSE	FALSE	FALSE
SRR3676119	11826_4_69	0.35661	FALSE	FALSE	FALSE	FALSE	FALSE
SRR3676120	11826_4_69	0.356276	FALSE	FALSE	FALSE	FALSE	FALSE
SRR3676121	11826_4_69	0.342572	FALSE	FALSE	FALSE	FALSE	FALSE
SRR3676123	11826_4_69	0.356372	FALSE	FALSE	FALSE	FALSE	FALSE
SRR3676125	11826_4_69	0.350409	FALSE	FALSE	FALSE	FALSE	FALSE
SRR3676126	11826_4_69	0.352838	FALSE	FALSE	FALSE	FALSE	FALSE
SRR3676128	11826_4_69	0.346241	FALSE	FALSE	FALSE	FALSE	FALSE
SRR3676131	11826_4_69	0.347144	FALSE	FALSE	FALSE	FALSE	FALSE
SRR3745602	11826_4_69	0.299245	FALSE	FALSE	FALSE	FALSE	FALSE
SRR3745711	11826_4_69	0.37641	FALSE	FALSE	FALSE	FALSE	FALSE
SRR3745755	11826_4_69	0.406094	FALSE	FALSE	FALSE	FALSE	FALSE
SRR3745795	11826_4_69	0.379681	FALSE	FALSE	FALSE	FALSE	FALSE
SRR3745828	11826_4_69	0.406217	FALSE	FALSE	FALSE	FALSE	FALSE
SRR3745868	11826_4_69	0.33087	FALSE	FALSE	FALSE	FALSE	FALSE
SRR3746018	11826_4_69	0.381097	FALSE	FALSE	FALSE	FALSE	FALSE
SRR3746034	11826_4_69	0.398353	FALSE	FALSE	FALSE	FALSE	FALSE
SRR3746046	11826_4_69	0.293272	FALSE	FALSE	FALSE	FALSE	FALSE
SRR3746047	11826_4_69	0.408458	FALSE	FALSE	FALSE	FALSE	FALSE
SRR3973599	11826_4_69	0.402078	FALSE	FALSE	FALSE	FALSE	FALSE
SRR5413197	11826_4_69	0.345549	FALSE	FALSE	FALSE	FALSE	FALSE
SRR5413198	11826_4_69	0.350804	FALSE	FALSE	FALSE	FALSE	FALSE
SRR5413199	11826_4_69	0.345415	FALSE	FALSE	FALSE	FALSE	FALSE
SRR5413200	11826_4_69	0.347933	FALSE	FALSE	FALSE	FALSE	FALSE
SRR5413201	11826_4_69	0.347164	FALSE	FALSE	FALSE	FALSE	FALSE
SRR5413202	11826_4_69	0.351053	FALSE	FALSE	FALSE	FALSE	FALSE
SRR5413203	11826_4_69	0.349134	FALSE	FALSE	FALSE	FALSE	FALSE
SRR5413204	11826_4_69	0.347017	FALSE	FALSE	FALSE	FALSE	FALSE
SRR5413205	11826_4_69	0.344629	FALSE	FALSE	FALSE	FALSE	FALSE
SRR5413206	11826_4_69	0.349024	FALSE	FALSE	FALSE	FALSE	FALSE
SRR5413207	11826_4_69	0.340192	FALSE	FALSE	FALSE	FALSE	FALSE
SRR5413208	11826_4_69	0.349577	FALSE	FALSE	FALSE	FALSE	FALSE
SRR5413209	11826_4_69	0.347177	FALSE	FALSE	FALSE	FALSE	FALSE
SRR5413210	11826_4_69	0.348386	FALSE	FALSE	FALSE	FALSE	FALSE
SRR5413211	11826_4_69	0.34264	FALSE	FALSE	FALSE	FALSE	FALSE
SRR5413212	11826_4_69	0.346548	FALSE	FALSE	FALSE	FALSE	FALSE
SRR5420590	11826_4_69	0.349274	FALSE	FALSE	FALSE	FALSE	FALSE
SRR5754578	11826_4_69	0.310177	FALSE	FALSE	FALSE	FALSE	FALSE
SRR5754579	11826_4_69	0.408606	FALSE	FALSE	FALSE	FALSE	FALSE
SRR5754580	11826_4_69	0.313136	FALSE	FALSE	FALSE	FALSE	FALSE
SRR5754581	11826_4_69	0.346096	FALSE	FALSE	FALSE	FALSE	FALSE
SRR5754582	11826_4_69	0.381005	FALSE	FALSE	FALSE	FALSE	FALSE
SRR5754583	11826_4_69	0.355728	FALSE	FALSE	FALSE	FALSE	FALSE
SRR5754584	11826_4_69	0.391429	FALSE	FALSE	FALSE	FALSE	FALSE
SRR5754585	11826_4_69	0.397169	FALSE	FALSE	FALSE	FALSE	FALSE
SRR5754586	11826_4_69	0.397925	FALSE	FALSE	FALSE	FALSE	FALSE
SRR5754587	11826_4_69	0.352494	FALSE	FALSE	FALSE	FALSE	FALSE
SRR5754588	11826_4_69	0.43033	FALSE	FALSE	FALSE	FALSE	FALSE
SRR5754589	11826_4_69	0.311181	FALSE	FALSE	FALSE	FALSE	FALSE
SRR5754590	11826_4_69	0.40854	FALSE	FALSE	FALSE	FALSE	FALSE
SRR5754591	11826_4_69	0.41494	FALSE	FALSE	FALSE	FALSE	FALSE
SRR5754592	11826_4_69	0.398129	FALSE	FALSE	FALSE	FALSE	FALSE
SRR5754593	11826_4_69	0.38945	FALSE	FALSE	FALSE	FALSE	FALSE
SRR5754594	11826_4_69	0.373132	FALSE	FALSE	FALSE	FALSE	FALSE
SRR5754595	11826_4_69	0.39591	FALSE	FALSE	FALSE	FALSE	FALSE
SRR5754596	11826_4_69	0.399394	FALSE	FALSE	FALSE	FALSE	FALSE
SRR5754597	11826_4_69	0.313653	FALSE	FALSE	FALSE	FALSE	FALSE
SRR5754598	11826_4_69	0.309445	FALSE	FALSE	FALSE	FALSE	FALSE
SRR5754599	11826_4_69	0.396714	FALSE	FALSE	FALSE	FALSE	FALSE
SRR5754600	11826_4_69	0.406135	FALSE	FALSE	FALSE	FALSE	FALSE
SRR5754601	11826_4_69	0.313896	FALSE	FALSE	FALSE	FALSE	FALSE
SRR5754602	11826_4_69	0.345844	FALSE	FALSE	FALSE	FALSE	FALSE
SRR5754603	11826_4_69	0.410986	FALSE	FALSE	FALSE	FALSE	FALSE
SRR5754604	11826_4_69	0.308829	FALSE	FALSE	FALSE	FALSE	FALSE
SRR5754605	11826_4_69	0.311232	FALSE	FALSE	FALSE	FALSE	FALSE
SRR5754606	11826_4_69	0.311893	FALSE	FALSE	FALSE	FALSE	FALSE
SRR5754607	11826_4_69	0.399063	FALSE	FALSE	FALSE	FALSE	FALSE
SRR5754608	11826_4_69	0.39853	FALSE	FALSE	FALSE	FALSE	FALSE
SRR5754609	11826_4_69	0.352821	FALSE	FALSE	FALSE	FALSE	FALSE
SRR5754610	11826_4_69	0.390326	FALSE	FALSE	FALSE	FALSE	FALSE
SRR5754611	11826_4_69	0.352829	FALSE	FALSE	FALSE	FALSE	FALSE
SRR5754612	11826_4_69	0.405747	FALSE	FALSE	FALSE	FALSE	FALSE
SRR5754613	11826_4_69	0.406519	FALSE	FALSE	FALSE	FALSE	FALSE
SRR5754614	11826_4_69	0.392139	FALSE	FALSE	FALSE	FALSE	FALSE
SRR5754615	11826_4_69	0.400831	FALSE	FALSE	FALSE	FALSE	FALSE
SRR5754616	11826_4_69	0.311306	FALSE	FALSE	FALSE	FALSE	FALSE
SRR5754617	11826_4_69	0.355458	FALSE	FALSE	FALSE	FALSE	FALSE
SRR5754618	11826_4_69	0.413839	FALSE	FALSE	FALSE	FALSE	FALSE
SRR5754619	11826_4_69	0.348744	FALSE	FALSE	FALSE	FALSE	FALSE
SRR5754620	11826_4_69	0.394168	FALSE	FALSE	FALSE	FALSE	FALSE
SRR5754621	11826_4_69	0.425642	FALSE	FALSE	FALSE	FALSE	FALSE
SRR5754622	11826_4_69	0.347523	FALSE	FALSE	FALSE	FALSE	FALSE
SRR5754623	11826_4_69	0.350875	FALSE	FALSE	FALSE	FALSE	FALSE
SRR5754624	11826_4_69	0.401632	FALSE	FALSE	FALSE	FALSE	FALSE
SRR5754625	11826_4_69	0.397656	FALSE	FALSE	FALSE	FALSE	FALSE
SRR5853468	11826_4_69	0.413151	FALSE	FALSE	FALSE	FALSE	FALSE
SRR5853646	11826_4_69	0.409653	FALSE	FALSE	FALSE	FALSE	FALSE
SRR5853653	11826_4_69	0.408631	FALSE	FALSE	FALSE	FALSE	FALSE
SRR5853678	11826_4_69	0.409168	FALSE	FALSE	FALSE	FALSE	FALSE
SRR5853699	11826_4_69	0.410412	FALSE	FALSE	FALSE	FALSE	FALSE
SRR5853725	11826_4_69	0.411093	FALSE	FALSE	FALSE	FALSE	FALSE
SRR5853856	11826_4_69	0.41825	FALSE	FALSE	FALSE	FALSE	FALSE
SRR5853928	11826_4_69	0.416952	FALSE	FALSE	FALSE	FALSE	FALSE
SRR5853989	11826_4_69	0.405759	FALSE	FALSE	FALSE	FALSE	FALSE
SRR5854215	11826_4_69	0.408029	FALSE	FALSE	FALSE	FALSE	FALSE
SRR5858652	11826_4_69	0.410851	FALSE	FALSE	FALSE	FALSE	FALSE
SRR6835174	11826_4_69	0.352439	FALSE	FALSE	FALSE	FALSE	FALSE
SRR6839771	11826_4_69	0.410225	FALSE	FALSE	FALSE	FALSE	FALSE
SRR6839951	11826_4_69	0.411799	FALSE	FALSE	FALSE	FALSE	FALSE
SRR6840418	11826_4_69	0.404849	FALSE	FALSE	FALSE	FALSE	FALSE
SRR6840425	11826_4_69	0.353832	FALSE	FALSE	FALSE	FALSE	FALSE
SRR6840544	11826_4_69	0.371836	FALSE	FALSE	FALSE	FALSE	FALSE
SRR6844749	11826_4_69	0.34598	FALSE	FALSE	FALSE	FALSE	FALSE
SRR7706711	11826_4_69	0.409448	FALSE	FALSE	FALSE	FALSE	FALSE
SRR7707024	11826_4_69	0.355574	FALSE	FALSE	FALSE	FALSE	FALSE
SRR7707404	11826_4_69	0.409578	FALSE	FALSE	FALSE	FALSE	FALSE
SRR7707410	11826_4_69	0.358452	FALSE	FALSE	FALSE	FALSE	FALSE
SRR7707610	11826_4_69	0.423705	FALSE	FALSE	FALSE	FALSE	FALSE
SRR8130412	11826_4_69	0.349035	FALSE	FALSE	FALSE	FALSE	FALSE
SRR8130413	11826_4_69	0.371012	FALSE	FALSE	FALSE	FALSE	FALSE
SRR8130414	11826_4_69	0.361169	FALSE	FALSE	FALSE	FALSE	FALSE
11826_4_82	11826_4_81	0.395761	FALSE	FALSE	FALSE	FALSE	FALSE
5364_8_10	11826_4_81	0.413253	FALSE	FALSE	FALSE	FALSE	FALSE
5364_8_11	11826_4_81	0.419961	FALSE	FALSE	FALSE	FALSE	FALSE
5364_8_12	11826_4_81	0.420694	FALSE	FALSE	FALSE	FALSE	FALSE
5749_5_11	11826_4_81	0.375224	FALSE	FALSE	FALSE	FALSE	FALSE
5749_5_12	11826_4_81	0.361982	FALSE	FALSE	FALSE	FALSE	FALSE
7068_3_1	11826_4_81	0.419577	FALSE	FALSE	FALSE	FALSE	FALSE
7068_3_10	11826_4_81	0.39897	FALSE	FALSE	FALSE	FALSE	FALSE
7068_3_11	11826_4_81	0.384083	FALSE	FALSE	FALSE	FALSE	FALSE
7068_3_12	11826_4_81	0.41089	FALSE	FALSE	FALSE	FALSE	FALSE
7068_3_13	11826_4_81	0.431478	FALSE	FALSE	FALSE	FALSE	FALSE
7068_3_14	11826_4_81	0.375735	FALSE	FALSE	FALSE	FALSE	FALSE
7068_3_15	11826_4_81	0.382101	FALSE	FALSE	FALSE	FALSE	FALSE
7068_3_16	11826_4_81	0.417653	FALSE	FALSE	FALSE	FALSE	FALSE
7068_3_17	11826_4_81	0.406276	FALSE	FALSE	FALSE	FALSE	FALSE
7068_3_18	11826_4_81	0.414941	FALSE	FALSE	FALSE	FALSE	FALSE
7068_3_19	11826_4_81	0.374273	FALSE	FALSE	FALSE	FALSE	FALSE
7068_3_2	11826_4_81	0.415024	FALSE	FALSE	FALSE	FALSE	FALSE
7068_3_20	11826_4_81	0.41263	FALSE	FALSE	FALSE	FALSE	FALSE
7068_3_21	11826_4_81	0.393762	FALSE	FALSE	FALSE	FALSE	FALSE
7068_3_22	11826_4_81	0.399534	FALSE	FALSE	FALSE	FALSE	FALSE
7068_3_23	11826_4_81	0.389439	FALSE	FALSE	FALSE	FALSE	FALSE
7068_3_24	11826_4_81	0.373815	FALSE	FALSE	FALSE	FALSE	FALSE
7068_3_25	11826_4_81	0.406012	FALSE	FALSE	FALSE	FALSE	FALSE
7068_3_26	11826_4_81	0.0204335	FALSE	FALSE	FALSE	TRUE	TRUE
7068_3_28	11826_4_81	0.414641	FALSE	FALSE	FALSE	FALSE	FALSE
7068_3_29	11826_4_81	0.389005	FALSE	FALSE	FALSE	FALSE	FALSE
7068_3_3	11826_4_81	0.286857	FALSE	FALSE	FALSE	FALSE	FALSE
7068_3_30	11826_4_81	0.426712	FALSE	FALSE	FALSE	FALSE	FALSE
7068_3_31	11826_4_81	0.422414	FALSE	FALSE	FALSE	FALSE	FALSE
7068_3_33	11826_4_81	0.302287	FALSE	FALSE	FALSE	FALSE	FALSE
7068_3_34	11826_4_81	0.0206628	FALSE	FALSE	TRUE	TRUE	TRUE
7068_3_35	11826_4_81	0.374478	FALSE	FALSE	FALSE	FALSE	FALSE
7068_3_36	11826_4_81	0.360375	FALSE	FALSE	FALSE	FALSE	FALSE
7068_3_37	11826_4_81	0.415602	FALSE	FALSE	FALSE	FALSE	FALSE
7068_3_38	11826_4_81	0.413772	FALSE	FALSE	FALSE	FALSE	FALSE
7068_3_4	11826_4_81	0.392419	FALSE	FALSE	FALSE	FALSE	FALSE
7068_3_40	11826_4_81	0.421779	TRUE	TRUE	FALSE	FALSE	FALSE
7068_3_43	11826_4_81	0.374406	FALSE	FALSE	FALSE	FALSE	FALSE
7068_3_44	11826_4_81	0.396483	FALSE	FALSE	FALSE	FALSE	FALSE
7068_3_47	11826_4_81	0.440226	FALSE	FALSE	FALSE	FALSE	FALSE
7068_3_48	11826_4_81	0.410135	FALSE	FALSE	FALSE	FALSE	FALSE
7068_3_49	11826_4_81	0.414925	FALSE	FALSE	FALSE	FALSE	FALSE
7068_3_5	11826_4_81	0.413045	FALSE	FALSE	FALSE	FALSE	FALSE
7068_3_50	11826_4_81	0.41212	FALSE	FALSE	FALSE	FALSE	FALSE
7068_3_51	11826_4_81	0.425385	FALSE	FALSE	FALSE	FALSE	FALSE
7068_3_52	11826_4_81	0.380552	FALSE	FALSE	FALSE	FALSE	FALSE
7068_3_55	11826_4_81	0.407416	FALSE	FALSE	FALSE	FALSE	FALSE
7068_3_56	11826_4_81	0.429497	FALSE	FALSE	FALSE	FALSE	FALSE
7068_3_57	11826_4_81	0.440461	FALSE	FALSE	FALSE	FALSE	FALSE
7068_3_58	11826_4_81	0.31619	FALSE	FALSE	FALSE	FALSE	FALSE
7068_3_59	11826_4_81	0.407786	FALSE	FALSE	FALSE	FALSE	FALSE
7068_3_6	11826_4_81	0.412021	FALSE	FALSE	FALSE	FALSE	FALSE
7068_3_60	11826_4_81	0.407308	FALSE	FALSE	FALSE	FALSE	FALSE
7068_3_61	11826_4_81	0.310726	FALSE	FALSE	FALSE	FALSE	FALSE
7068_3_62	11826_4_81	0.398177	FALSE	FALSE	FALSE	FALSE	FALSE
7068_3_63	11826_4_81	0.425185	FALSE	FALSE	FALSE	FALSE	FALSE
7068_3_64	11826_4_81	0.403681	FALSE	FALSE	FALSE	FALSE	FALSE
7068_3_65	11826_4_81	0.403858	FALSE	FALSE	FALSE	FALSE	FALSE
7068_3_66	11826_4_81	0.307765	FALSE	FALSE	FALSE	FALSE	FALSE
7068_3_67	11826_4_81	0.0207571	TRUE	TRUE	TRUE	TRUE	TRUE
7068_3_69	11826_4_81	0.395754	FALSE	FALSE	FALSE	FALSE	FALSE
7068_3_7	11826_4_81	0.303676	FALSE	FALSE	FALSE	FALSE	FALSE
7068_3_70	11826_4_81	0.422075	FALSE	FALSE	FALSE	FALSE	FALSE
7068_3_71	11826_4_81	0.419598	FALSE	FALSE	FALSE	FALSE	FALSE
7068_3_72	11826_4_81	0.315598	FALSE	FALSE	FALSE	FALSE	FALSE
7068_3_76	11826_4_81	0.423418	FALSE	FALSE	FALSE	FALSE	FALSE
7068_3_77	11826_4_81	0.420509	FALSE	FALSE	FALSE	FALSE	FALSE
7068_3_78	11826_4_81	0.404267	FALSE	FALSE	FALSE	FALSE	FALSE
7068_3_79	11826_4_81	0.433009	FALSE	FALSE	FALSE	FALSE	FALSE
7068_3_8	11826_4_81	0.426881	FALSE	FALSE	FALSE	FALSE	FALSE
7068_3_80	11826_4_81	0.397911	FALSE	FALSE	FALSE	FALSE	FALSE
7068_3_81	11826_4_81	0.0195881	FALSE	FALSE	TRUE	TRUE	TRUE
7068_3_82	11826_4_81	0.422035	FALSE	FALSE	FALSE	FALSE	FALSE
7068_3_83	11826_4_81	0.30229	FALSE	FALSE	FALSE	FALSE	FALSE
7068_3_84	11826_4_81	0.311482	FALSE	FALSE	FALSE	FALSE	FALSE
7068_3_85	11826_4_81	0.289528	FALSE	FALSE	FALSE	FALSE	FALSE
7068_3_86	11826_4_81	0.0062826	TRUE	TRUE	TRUE	TRUE	TRUE
7068_3_87	11826_4_81	0.406007	FALSE	FALSE	FALSE	FALSE	FALSE
7068_3_88	11826_4_81	0.324353	FALSE	FALSE	FALSE	FALSE	FALSE
7068_3_89	11826_4_81	0.334286	FALSE	FALSE	FALSE	FALSE	FALSE
7068_3_9	11826_4_81	0.386977	FALSE	FALSE	FALSE	FALSE	FALSE
7068_3_90	11826_4_81	0.389927	FALSE	FALSE	FALSE	FALSE	FALSE
7068_3_91	11826_4_81	0.389542	FALSE	FALSE	FALSE	FALSE	FALSE
7068_3_92	11826_4_81	0.301241	FALSE	FALSE	FALSE	FALSE	FALSE
7068_3_93	11826_4_81	0.376678	FALSE	FALSE	FALSE	FALSE	FALSE
7068_3_94	11826_4_81	0.37943	FALSE	FALSE	FALSE	FALSE	FALSE
7068_3_95	11826_4_81	0.0207863	FALSE	FALSE	TRUE	TRUE	TRUE
7068_3_96	11826_4_81	0.400788	FALSE	FALSE	FALSE	FALSE	FALSE
7229_7_1	11826_4_81	0.415025	FALSE	FALSE	FALSE	FALSE	FALSE
7229_7_10	11826_4_81	0.40863	FALSE	FALSE	FALSE	FALSE	FALSE
7229_7_11	11826_4_81	0.436077	FALSE	FALSE	FALSE	FALSE	FALSE
7229_7_12	11826_4_81	0.406425	FALSE	FALSE	FALSE	FALSE	FALSE
7229_7_13	11826_4_81	0.389239	FALSE	FALSE	FALSE	FALSE	FALSE
7229_7_14	11826_4_81	0.381796	FALSE	FALSE	FALSE	FALSE	FALSE
7229_7_15	11826_4_81	0.376436	FALSE	FALSE	FALSE	FALSE	FALSE
7229_7_16	11826_4_81	0.381132	FALSE	FALSE	FALSE	FALSE	FALSE
7229_7_17	11826_4_81	0.378918	FALSE	FALSE	FALSE	FALSE	FALSE
7229_7_18	11826_4_81	0.379006	FALSE	FALSE	FALSE	FALSE	FALSE
7229_7_19	11826_4_81	0.408931	FALSE	FALSE	FALSE	FALSE	FALSE
7229_7_2	11826_4_81	0.397291	FALSE	FALSE	FALSE	FALSE	FALSE
7229_7_20	11826_4_81	0.0413879	FALSE	FALSE	FALSE	TRUE	TRUE
7229_7_21	11826_4_81	0.415499	FALSE	FALSE	FALSE	FALSE	FALSE
7229_7_23	11826_4_81	0.391199	FALSE	FALSE	FALSE	FALSE	FALSE
7229_7_24	11826_4_81	0.424076	FALSE	FALSE	FALSE	FALSE	FALSE
7229_7_25	11826_4_81	0.427197	FALSE	FALSE	FALSE	FALSE	FALSE
7229_7_26	11826_4_81	0.399294	FALSE	FALSE	FALSE	FALSE	FALSE
7229_7_27	11826_4_81	0.416183	FALSE	FALSE	FALSE	FALSE	FALSE
7229_7_28	11826_4_81	0.411573	FALSE	FALSE	FALSE	FALSE	FALSE
7229_7_29	11826_4_81	0.406209	FALSE	FALSE	FALSE	FALSE	FALSE
7229_7_3	11826_4_81	0.401621	FALSE	FALSE	FALSE	FALSE	FALSE
7229_7_30	11826_4_81	0.419236	FALSE	FALSE	FALSE	FALSE	FALSE
7229_7_32	11826_4_81	0.429354	FALSE	FALSE	FALSE	FALSE	FALSE
7229_7_33	11826_4_81	0.40301	FALSE	FALSE	FALSE	FALSE	FALSE
7229_7_34	11826_4_81	0.393801	FALSE	FALSE	FALSE	FALSE	FALSE
7229_7_35	11826_4_81	0.405521	FALSE	FALSE	FALSE	FALSE	FALSE
7229_7_36	11826_4_81	0.412399	FALSE	FALSE	FALSE	FALSE	FALSE
7229_7_38	11826_4_81	0.403985	FALSE	FALSE	FALSE	FALSE	FALSE
7229_7_4	11826_4_81	0.420619	FALSE	FALSE	FALSE	FALSE	FALSE
7229_7_40	11826_4_81	0.417002	FALSE	FALSE	FALSE	FALSE	FALSE
7229_7_41	11826_4_81	0.411107	FALSE	FALSE	FALSE	FALSE	FALSE
7229_7_42	11826_4_81	0.409433	FALSE	FALSE	FALSE	FALSE	FALSE
7229_7_44	11826_4_81	0.396232	FALSE	FALSE	FALSE	FALSE	FALSE
7229_7_47	11826_4_81	0.409455	FALSE	FALSE	FALSE	FALSE	FALSE
7229_7_48	11826_4_81	0.418378	FALSE	FALSE	FALSE	FALSE	FALSE
7229_7_5	11826_4_81	0.421167	FALSE	FALSE	FALSE	FALSE	FALSE
7229_7_6	11826_4_81	0.398737	FALSE	FALSE	FALSE	FALSE	FALSE
7229_7_7	11826_4_81	0.392314	FALSE	FALSE	FALSE	FALSE	FALSE
7229_7_8	11826_4_81	0.407754	FALSE	FALSE	FALSE	FALSE	FALSE
7229_7_9	11826_4_81	0.423911	FALSE	FALSE	FALSE	FALSE	FALSE
7229_8_49	11826_4_81	0.420694	FALSE	FALSE	FALSE	FALSE	FALSE
7229_8_50	11826_4_81	0.403773	FALSE	FALSE	FALSE	FALSE	FALSE
7229_8_51	11826_4_81	0.413668	FALSE	FALSE	FALSE	FALSE	FALSE
7229_8_52	11826_4_81	0.374555	FALSE	FALSE	FALSE	FALSE	FALSE
7229_8_53	11826_4_81	0.373562	FALSE	FALSE	FALSE	FALSE	FALSE
7229_8_54	11826_4_81	0.419608	FALSE	FALSE	FALSE	FALSE	FALSE
7229_8_55	11826_4_81	0.400073	FALSE	FALSE	FALSE	FALSE	FALSE
7229_8_56	11826_4_81	0.398248	FALSE	FALSE	FALSE	FALSE	FALSE
7229_8_57	11826_4_81	0.425443	FALSE	FALSE	FALSE	FALSE	FALSE
7229_8_58	11826_4_81	0.421124	FALSE	FALSE	FALSE	FALSE	FALSE
7229_8_59	11826_4_81	0.403376	FALSE	FALSE	FALSE	FALSE	FALSE
7229_8_60	11826_4_81	0.443431	FALSE	FALSE	FALSE	FALSE	FALSE
7229_8_61	11826_4_81	0.387794	FALSE	FALSE	FALSE	FALSE	FALSE
7229_8_62	11826_4_81	0.388595	FALSE	FALSE	FALSE	FALSE	FALSE
7229_8_63	11826_4_81	0.408705	FALSE	FALSE	FALSE	FALSE	FALSE
7229_8_64	11826_4_81	0.376761	FALSE	FALSE	FALSE	FALSE	FALSE
7229_8_65	11826_4_81	0.416933	FALSE	FALSE	FALSE	FALSE	FALSE
7229_8_66	11826_4_81	0.417194	FALSE	FALSE	FALSE	FALSE	FALSE
7229_8_67	11826_4_81	0.416362	FALSE	FALSE	FALSE	FALSE	FALSE
7229_8_68	11826_4_81	0.421648	FALSE	FALSE	FALSE	FALSE	FALSE
7229_8_69	11826_4_81	0.404631	FALSE	FALSE	FALSE	FALSE	FALSE
7229_8_70	11826_4_81	0.429927	FALSE	FALSE	FALSE	FALSE	FALSE
7229_8_71	11826_4_81	0.42454	FALSE	FALSE	FALSE	FALSE	FALSE
7229_8_72	11826_4_81	0.0419853	FALSE	FALSE	FALSE	TRUE	FALSE
7229_8_73	11826_4_81	0.40016	FALSE	FALSE	FALSE	FALSE	FALSE
7229_8_74	11826_4_81	0.4093	FALSE	FALSE	FALSE	FALSE	FALSE
7229_8_75	11826_4_81	0.392056	FALSE	FALSE	FALSE	FALSE	FALSE
7229_8_76	11826_4_81	0.371338	FALSE	FALSE	FALSE	FALSE	FALSE
7229_8_77	11826_4_81	0.399509	FALSE	FALSE	FALSE	FALSE	FALSE
7229_8_78	11826_4_81	0.386524	FALSE	FALSE	FALSE	FALSE	FALSE
7229_8_79	11826_4_81	0.39969	FALSE	FALSE	FALSE	FALSE	FALSE
7229_8_80	11826_4_81	0.446171	FALSE	FALSE	FALSE	FALSE	FALSE
7229_8_81	11826_4_81	0.422159	FALSE	FALSE	FALSE	FALSE	FALSE
7229_8_83	11826_4_81	0.416932	FALSE	FALSE	FALSE	FALSE	FALSE
7229_8_84	11826_4_81	0.405597	FALSE	FALSE	FALSE	FALSE	FALSE
7229_8_85	11826_4_81	0.416249	FALSE	FALSE	FALSE	FALSE	FALSE
7229_8_86	11826_4_81	0.390812	FALSE	FALSE	FALSE	FALSE	FALSE
7229_8_87	11826_4_81	0.408715	FALSE	FALSE	FALSE	FALSE	FALSE
7229_8_88	11826_4_81	0.404804	FALSE	FALSE	FALSE	FALSE	FALSE
7229_8_89	11826_4_81	0.373694	FALSE	FALSE	FALSE	FALSE	FALSE
7229_8_90	11826_4_81	0.39473	FALSE	FALSE	FALSE	FALSE	FALSE
7229_8_91	11826_4_81	0.421007	FALSE	FALSE	FALSE	FALSE	FALSE
7229_8_92	11826_4_81	0.425957	FALSE	FALSE	FALSE	FALSE	FALSE
7229_8_93	11826_4_81	0.413507	FALSE	FALSE	FALSE	FALSE	FALSE
7229_8_94	11826_4_81	0.410519	FALSE	FALSE	FALSE	FALSE	FALSE
7229_8_95	11826_4_81	0.381613	FALSE	FALSE	FALSE	FALSE	FALSE
7229_8_96	11826_4_81	0.42294	FALSE	FALSE	FALSE	FALSE	FALSE
7368_8_96	11826_4_81	0.410163	FALSE	FALSE	FALSE	FALSE	FALSE
7622_6_1	11826_4_81	0.408507	FALSE	FALSE	FALSE	FALSE	FALSE
7622_6_10	11826_4_81	0.40423	FALSE	FALSE	FALSE	FALSE	FALSE
7622_6_11	11826_4_81	0.417069	FALSE	FALSE	FALSE	FALSE	FALSE
7622_6_12	11826_4_81	0.406354	FALSE	FALSE	FALSE	FALSE	FALSE
7622_6_13	11826_4_81	0.398921	FALSE	FALSE	FALSE	FALSE	FALSE
7622_6_14	11826_4_81	0.401218	FALSE	FALSE	FALSE	FALSE	FALSE
7622_6_15	11826_4_81	0.418359	FALSE	FALSE	FALSE	FALSE	FALSE
7622_6_16	11826_4_81	0.375813	FALSE	FALSE	FALSE	FALSE	FALSE
7622_6_17	11826_4_81	0.420522	FALSE	FALSE	FALSE	FALSE	FALSE
7622_6_18	11826_4_81	0.407354	FALSE	FALSE	FALSE	FALSE	FALSE
7622_6_19	11826_4_81	0.389322	FALSE	FALSE	FALSE	FALSE	FALSE
7622_6_2	11826_4_81	0.372105	FALSE	FALSE	FALSE	FALSE	FALSE
7622_6_20	11826_4_81	0.411001	FALSE	FALSE	FALSE	FALSE	FALSE
7622_6_21	11826_4_81	0.421869	FALSE	FALSE	FALSE	FALSE	FALSE
7622_6_22	11826_4_81	0.40063	FALSE	FALSE	FALSE	FALSE	FALSE
7622_6_23	11826_4_81	0.377386	FALSE	FALSE	FALSE	FALSE	FALSE
7622_6_24	11826_4_81	0.37766	FALSE	FALSE	FALSE	FALSE	FALSE
7622_6_25	11826_4_81	0.402368	FALSE	FALSE	FALSE	FALSE	FALSE
7622_6_28	11826_4_81	0.415879	FALSE	FALSE	FALSE	FALSE	FALSE
7622_6_29	11826_4_81	0.408474	FALSE	FALSE	FALSE	FALSE	FALSE
7622_6_3	11826_4_81	0.416146	FALSE	FALSE	FALSE	FALSE	FALSE
7622_6_5	11826_4_81	0.0070957	TRUE	TRUE	TRUE	TRUE	TRUE
7622_6_6	11826_4_81	0.379416	FALSE	FALSE	FALSE	FALSE	FALSE
7622_6_7	11826_4_81	0.422425	FALSE	FALSE	FALSE	FALSE	FALSE
7622_6_8	11826_4_81	0.385264	FALSE	FALSE	FALSE	FALSE	FALSE
7622_6_9	11826_4_81	0.395979	FALSE	FALSE	FALSE	FALSE	FALSE
7622_7_49	11826_4_81	0.414598	FALSE	FALSE	FALSE	FALSE	FALSE
7622_7_51	11826_4_81	0.37818	FALSE	FALSE	FALSE	FALSE	FALSE
7622_7_53	11826_4_81	0.392154	FALSE	FALSE	FALSE	FALSE	FALSE
7622_7_56	11826_4_81	0.402044	FALSE	FALSE	FALSE	FALSE	FALSE
7622_7_57	11826_4_81	0.442188	FALSE	FALSE	FALSE	FALSE	FALSE
7622_7_58	11826_4_81	0.422671	FALSE	FALSE	FALSE	FALSE	FALSE
7622_7_59	11826_4_81	0.388533	FALSE	FALSE	FALSE	FALSE	FALSE
7622_7_60	11826_4_81	0.40692	FALSE	FALSE	FALSE	FALSE	FALSE
7622_7_62	11826_4_81	0.403305	FALSE	FALSE	FALSE	FALSE	FALSE
7622_7_63	11826_4_81	0.414056	FALSE	FALSE	FALSE	FALSE	FALSE
7622_7_65	11826_4_81	0.413706	FALSE	FALSE	FALSE	FALSE	FALSE
7622_7_66	11826_4_81	0.380268	FALSE	FALSE	FALSE	FALSE	FALSE
7622_7_70	11826_4_81	0.403205	FALSE	FALSE	FALSE	FALSE	FALSE
7622_7_78	11826_4_81	0.425023	FALSE	FALSE	FALSE	FALSE	FALSE
7622_7_81	11826_4_81	0.0052118	TRUE	TRUE	TRUE	TRUE	TRUE
7622_7_82	11826_4_81	0.0049633	TRUE	TRUE	TRUE	TRUE	TRUE
7622_7_83	11826_4_81	0.380373	FALSE	FALSE	FALSE	FALSE	FALSE
7622_7_84	11826_4_81	0.437285	FALSE	FALSE	FALSE	FALSE	FALSE
7622_7_86	11826_4_81	0.381861	FALSE	FALSE	FALSE	FALSE	FALSE
7622_7_88	11826_4_81	0.0179783	FALSE	FALSE	TRUE	TRUE	TRUE
DRR170472	11826_4_81	0.337013	FALSE	FALSE	FALSE	FALSE	FALSE
DRR170473	11826_4_81	0.340946	FALSE	FALSE	FALSE	FALSE	FALSE
DRR170474	11826_4_81	0.340931	FALSE	FALSE	FALSE	FALSE	FALSE
DRR170475	11826_4_81	0.339401	FALSE	FALSE	FALSE	FALSE	FALSE
DRR170476	11826_4_81	0.339434	FALSE	FALSE	FALSE	FALSE	FALSE
DRR170477	11826_4_81	0.341888	FALSE	FALSE	FALSE	FALSE	FALSE
ERR1883109	11826_4_81	0.411818	FALSE	FALSE	FALSE	FALSE	FALSE
ERR3604619	11826_4_81	0.381655	FALSE	FALSE	FALSE	FALSE	FALSE
ERR3604620	11826_4_81	0.380771	FALSE	FALSE	FALSE	FALSE	FALSE
ERR3604621	11826_4_81	0.408747	FALSE	FALSE	FALSE	FALSE	FALSE
ERR3604622	11826_4_81	0.382919	FALSE	FALSE	FALSE	FALSE	FALSE
ERR3908125	11826_4_81	0.441973	FALSE	FALSE	FALSE	FALSE	FALSE
ERR3908126	11826_4_81	0.442907	FALSE	FALSE	FALSE	FALSE	FALSE
ERR3908128	11826_4_81	0.378728	FALSE	FALSE	FALSE	FALSE	FALSE
ERR4013692	11826_4_81	0.39275	FALSE	FALSE	FALSE	FALSE	FALSE
ERR4013771	11826_4_81	0.343111	FALSE	FALSE	FALSE	FALSE	FALSE
ERR4013772	11826_4_81	0.422118	FALSE	FALSE	FALSE	FALSE	FALSE
ERR4013773	11826_4_81	0.41362	FALSE	FALSE	FALSE	FALSE	FALSE
ERR4013775	11826_4_81	0.388808	FALSE	FALSE	FALSE	FALSE	FALSE
ERR4013776	11826_4_81	0.042967	FALSE	FALSE	FALSE	TRUE	FALSE
ERR4013777	11826_4_81	0.382531	FALSE	FALSE	FALSE	FALSE	FALSE
ERR4013778	11826_4_81	0.380893	FALSE	FALSE	FALSE	FALSE	FALSE
ERR4013779	11826_4_81	0.0201996	FALSE	FALSE	FALSE	TRUE	TRUE
ERR4013780	11826_4_81	0.404633	FALSE	FALSE	FALSE	FALSE	FALSE
ERR4013781	11826_4_81	0.287237	FALSE	FALSE	FALSE	FALSE	FALSE
ERR4014128	11826_4_81	0.39036	FALSE	FALSE	FALSE	FALSE	FALSE
ERR4014746	11826_4_81	0.384981	FALSE	FALSE	FALSE	FALSE	FALSE
ERR4014765	11826_4_81	0.409332	FALSE	FALSE	FALSE	FALSE	FALSE
ERR4014766	11826_4_81	0.422188	FALSE	FALSE	FALSE	FALSE	FALSE
ERR4014774	11826_4_81	0.381279	FALSE	FALSE	FALSE	FALSE	FALSE
ERR4014776	11826_4_81	0.41246	FALSE	FALSE	FALSE	FALSE	FALSE
ERR4014784	11826_4_81	0.40039	FALSE	FALSE	FALSE	FALSE	FALSE
ERR4014796	11826_4_81	0.424878	FALSE	FALSE	FALSE	FALSE	FALSE
ERR4014798	11826_4_81	0.377722	FALSE	FALSE	FALSE	FALSE	FALSE
ERR4014844	11826_4_81	0.381935	FALSE	FALSE	FALSE	FALSE	FALSE
ERR4014854	11826_4_81	0.391914	FALSE	FALSE	FALSE	FALSE	FALSE
ERR4014857	11826_4_81	0.406299	FALSE	FALSE	FALSE	FALSE	FALSE
ERR4014858	11826_4_81	0.0185701	FALSE	FALSE	FALSE	TRUE	TRUE
ERR4014906	11826_4_81	0.442201	FALSE	FALSE	FALSE	FALSE	FALSE
ERR4014908	11826_4_81	0.380226	FALSE	FALSE	FALSE	FALSE	FALSE
ERR4014916	11826_4_81	0.388334	FALSE	FALSE	FALSE	FALSE	FALSE
ERR4014953	11826_4_81	0.0258199	FALSE	FALSE	FALSE	TRUE	TRUE
ERR4014976	11826_4_81	0.408225	FALSE	FALSE	FALSE	FALSE	FALSE
ERR4014977	11826_4_81	0.0068051	TRUE	TRUE	TRUE	TRUE	TRUE
ERR4015012	11826_4_81	0.39512	FALSE	FALSE	FALSE	FALSE	FALSE
ERR4015018	11826_4_81	0.0184354	FALSE	FALSE	FALSE	TRUE	TRUE
ERR4015019	11826_4_81	0.376559	FALSE	FALSE	FALSE	FALSE	FALSE
ERR4015021	11826_4_81	0.416847	FALSE	FALSE	FALSE	FALSE	FALSE
ERR4015024	11826_4_81	0.314867	FALSE	FALSE	FALSE	FALSE	FALSE
ERR4015030	11826_4_81	0.382031	FALSE	FALSE	FALSE	FALSE	FALSE
ERR4015034	11826_4_81	0.30006	FALSE	FALSE	FALSE	FALSE	FALSE
ERR4015036	11826_4_81	0.391004	FALSE	FALSE	FALSE	FALSE	FALSE
ERR4015038	11826_4_81	0.393944	FALSE	FALSE	FALSE	FALSE	FALSE
ERR4015045	11826_4_81	0.379802	FALSE	FALSE	FALSE	FALSE	FALSE
ERR4015050	11826_4_81	0.27162	FALSE	FALSE	FALSE	FALSE	FALSE
ERR4015053	11826_4_81	0.382741	FALSE	FALSE	FALSE	FALSE	FALSE
ERR4015064	11826_4_81	0.0202093	FALSE	FALSE	FALSE	TRUE	TRUE
ERR4015069	11826_4_81	0.416778	FALSE	FALSE	FALSE	FALSE	FALSE
ERR4015072	11826_4_81	0.305498	FALSE	FALSE	FALSE	FALSE	FALSE
ERR4015204	11826_4_81	0.381175	FALSE	FALSE	FALSE	FALSE	FALSE
ERR4015206	11826_4_81	0.377168	FALSE	FALSE	FALSE	FALSE	FALSE
ERR4015215	11826_4_81	0.32913	FALSE	FALSE	FALSE	FALSE	FALSE
ERR4015216	11826_4_81	0.384165	FALSE	FALSE	FALSE	FALSE	FALSE
ERR4015227	11826_4_81	0.434654	FALSE	FALSE	FALSE	FALSE	FALSE
ERR4015242	11826_4_81	0.0192103	FALSE	FALSE	FALSE	TRUE	TRUE
ERR4015290	11826_4_81	0.28734	FALSE	FALSE	FALSE	FALSE	FALSE
ERR4015304	11826_4_81	0.302828	FALSE	FALSE	FALSE	FALSE	FALSE
ERR4015324	11826_4_81	0.302308	FALSE	FALSE	FALSE	FALSE	FALSE
ERR4015340	11826_4_81	0.0211755	FALSE	FALSE	TRUE	TRUE	TRUE
ERR5264270	11826_4_81	0.312698	FALSE	FALSE	FALSE	FALSE	FALSE
ERR5264271	11826_4_81	0.3808	FALSE	FALSE	FALSE	FALSE	FALSE
ERR5264272	11826_4_81	0.38083	FALSE	FALSE	FALSE	FALSE	FALSE
ERR5264273	11826_4_81	0.46233	FALSE	FALSE	FALSE	FALSE	FALSE
ERR5264274	11826_4_81	0.405614	FALSE	FALSE	FALSE	FALSE	FALSE
ERR5264275	11826_4_81	0.380199	FALSE	FALSE	FALSE	FALSE	FALSE
ERR5264276	11826_4_81	0.426894	FALSE	FALSE	FALSE	FALSE	FALSE
ERR5264277	11826_4_81	0.386428	FALSE	FALSE	FALSE	FALSE	FALSE
ERR5264278	11826_4_81	0.406761	FALSE	FALSE	FALSE	FALSE	FALSE
ERR5264279	11826_4_81	0.41314	FALSE	FALSE	FALSE	FALSE	FALSE
ERR5264280	11826_4_81	0.406227	FALSE	FALSE	FALSE	FALSE	FALSE
ERR5264282	11826_4_81	0.381269	FALSE	FALSE	FALSE	FALSE	FALSE
ERR5264283	11826_4_81	0.289275	FALSE	FALSE	FALSE	FALSE	FALSE
ERR5264284	11826_4_81	0.381919	FALSE	FALSE	FALSE	FALSE	FALSE
ERR5264285	11826_4_81	0.412113	FALSE	FALSE	FALSE	FALSE	FALSE
ERR5264286	11826_4_81	0.41239	FALSE	FALSE	FALSE	FALSE	FALSE
ERR5264287	11826_4_81	0.38154	FALSE	FALSE	FALSE	FALSE	FALSE
ERR5264288	11826_4_81	0.378038	FALSE	FALSE	FALSE	FALSE	FALSE
ERR5264290	11826_4_81	0.378673	FALSE	FALSE	FALSE	FALSE	FALSE
ERR5264291	11826_4_81	0.413877	FALSE	FALSE	FALSE	FALSE	FALSE
ERR5264292	11826_4_81	0.342794	FALSE	FALSE	FALSE	FALSE	FALSE
ERR5264293	11826_4_81	0.41524	FALSE	FALSE	FALSE	FALSE	FALSE
ERR5264294	11826_4_81	0.401923	FALSE	FALSE	FALSE	FALSE	FALSE
NC_012891-1_GGS_124	11826_4_81	0.427723	FALSE	FALSE	FALSE	FALSE	FALSE
NC_018712-1_RE378	11826_4_81	0.393985	FALSE	FALSE	FALSE	FALSE	FALSE
NC_019042-1_AC-2713	11826_4_81	0.345393	FALSE	FALSE	FALSE	FALSE	FALSE
NS3396	11826_4_81	0.393278	FALSE	FALSE	FALSE	FALSE	FALSE
SRR13259111	11826_4_81	0.418714	FALSE	FALSE	FALSE	FALSE	FALSE
SRR13259112	11826_4_81	0.426249	FALSE	FALSE	FALSE	FALSE	FALSE
SRR2049024	11826_4_81	0.415669	FALSE	FALSE	FALSE	FALSE	FALSE
SRR3676016	11826_4_81	0.411563	FALSE	FALSE	FALSE	FALSE	FALSE
SRR3676017	11826_4_81	0.0211577	FALSE	FALSE	FALSE	TRUE	TRUE
SRR3676018	11826_4_81	0.387969	FALSE	FALSE	FALSE	FALSE	FALSE
SRR3676029	11826_4_81	0.0430385	FALSE	FALSE	FALSE	TRUE	FALSE
SRR3676032	11826_4_81	0.424152	FALSE	FALSE	FALSE	FALSE	FALSE
SRR3676033	11826_4_81	0.414329	FALSE	FALSE	FALSE	FALSE	FALSE
SRR3676034	11826_4_81	0.373123	FALSE	FALSE	FALSE	FALSE	FALSE
SRR3676035	11826_4_81	0.00722	TRUE	TRUE	TRUE	TRUE	TRUE
SRR3676036	11826_4_81	0.436048	FALSE	FALSE	FALSE	FALSE	FALSE
SRR3676037	11826_4_81	0.422465	FALSE	FALSE	FALSE	FALSE	FALSE
SRR3676038	11826_4_81	0.42336	FALSE	FALSE	FALSE	FALSE	FALSE
SRR3676039	11826_4_81	0.387996	FALSE	FALSE	FALSE	FALSE	FALSE
SRR3676040	11826_4_81	0.42092	FALSE	FALSE	FALSE	FALSE	FALSE
SRR3676041	11826_4_81	0.380105	FALSE	FALSE	FALSE	FALSE	FALSE
SRR3676042	11826_4_81	0.376002	FALSE	FALSE	FALSE	FALSE	FALSE
SRR3676043	11826_4_81	0.362833	FALSE	FALSE	FALSE	FALSE	FALSE
SRR3676044	11826_4_81	0.397731	FALSE	FALSE	FALSE	FALSE	FALSE
SRR3676045	11826_4_81	0.378365	FALSE	FALSE	FALSE	FALSE	FALSE
SRR3676046	11826_4_81	0.41176	FALSE	FALSE	FALSE	FALSE	FALSE
SRR3676048	11826_4_81	0.417254	FALSE	FALSE	FALSE	FALSE	FALSE
SRR3676049	11826_4_81	0.421276	FALSE	FALSE	FALSE	FALSE	FALSE
SRR3676050	11826_4_81	0.430156	FALSE	FALSE	FALSE	FALSE	FALSE
SRR3676051	11826_4_81	0.423471	FALSE	FALSE	FALSE	FALSE	FALSE
SRR3676052	11826_4_81	0.381414	FALSE	FALSE	FALSE	FALSE	FALSE
SRR3676053	11826_4_81	0.424992	FALSE	FALSE	FALSE	FALSE	FALSE
SRR3676054	11826_4_81	0.396433	FALSE	FALSE	FALSE	FALSE	FALSE
SRR3676061	11826_4_81	0.411676	FALSE	FALSE	FALSE	FALSE	FALSE
SRR3676068	11826_4_81	0.427719	FALSE	FALSE	FALSE	FALSE	FALSE
SRR3676069	11826_4_81	0.416826	FALSE	FALSE	FALSE	FALSE	FALSE
SRR3676070	11826_4_81	0.378132	FALSE	FALSE	FALSE	FALSE	FALSE
SRR3676071	11826_4_81	0.410111	FALSE	FALSE	FALSE	FALSE	FALSE
SRR3676072	11826_4_81	0.378136	FALSE	FALSE	FALSE	FALSE	FALSE
SRR3676073	11826_4_81	0.383283	FALSE	FALSE	FALSE	FALSE	FALSE
SRR3676074	11826_4_81	0.385347	FALSE	FALSE	FALSE	FALSE	FALSE
SRR3676075	11826_4_81	0.413231	FALSE	FALSE	FALSE	FALSE	FALSE
SRR3676076	11826_4_81	0.419649	FALSE	FALSE	FALSE	FALSE	FALSE
SRR3676077	11826_4_81	0.411163	FALSE	FALSE	FALSE	FALSE	FALSE
SRR3676078	11826_4_81	0.421227	FALSE	FALSE	FALSE	FALSE	FALSE
SRR3676079	11826_4_81	0.392621	FALSE	FALSE	FALSE	FALSE	FALSE
SRR3676081	11826_4_81	0.412151	FALSE	FALSE	FALSE	FALSE	FALSE
SRR3676083	11826_4_81	0.403172	FALSE	FALSE	FALSE	FALSE	FALSE
SRR3676084	11826_4_81	0.385964	FALSE	FALSE	FALSE	FALSE	FALSE
SRR3676090	11826_4_81	0.384117	FALSE	FALSE	FALSE	FALSE	FALSE
SRR3676091	11826_4_81	0.358628	FALSE	FALSE	FALSE	FALSE	FALSE
SRR3676092	11826_4_81	0.410786	FALSE	FALSE	FALSE	FALSE	FALSE
SRR3676093	11826_4_81	0.415055	FALSE	FALSE	FALSE	FALSE	FALSE
SRR3676097	11826_4_81	0.376599	FALSE	FALSE	FALSE	FALSE	FALSE
SRR3676098	11826_4_81	0.381568	FALSE	FALSE	FALSE	FALSE	FALSE
SRR3676099	11826_4_81	0.379224	FALSE	FALSE	FALSE	FALSE	FALSE
SRR3676100	11826_4_81	0.409984	FALSE	FALSE	FALSE	FALSE	FALSE
SRR3676101	11826_4_81	0.440911	FALSE	FALSE	FALSE	FALSE	FALSE
SRR3676102	11826_4_81	0.375996	FALSE	FALSE	FALSE	FALSE	FALSE
SRR3676103	11826_4_81	0.421986	FALSE	FALSE	FALSE	FALSE	FALSE
SRR3676104	11826_4_81	0.378239	FALSE	FALSE	FALSE	FALSE	FALSE
SRR3676105	11826_4_81	0.377323	FALSE	FALSE	FALSE	FALSE	FALSE
SRR3676106	11826_4_81	0.38055	FALSE	FALSE	FALSE	FALSE	FALSE
SRR3676107	11826_4_81	0.411535	FALSE	FALSE	FALSE	FALSE	FALSE
SRR3676108	11826_4_81	0.418044	FALSE	FALSE	FALSE	FALSE	FALSE
SRR3676109	11826_4_81	0.411375	FALSE	FALSE	FALSE	FALSE	FALSE
SRR3676110	11826_4_81	0.385401	FALSE	FALSE	FALSE	FALSE	FALSE
SRR3676111	11826_4_81	0.418849	FALSE	FALSE	FALSE	FALSE	FALSE
SRR3676112	11826_4_81	0.412884	FALSE	FALSE	FALSE	FALSE	FALSE
SRR3676114	11826_4_81	0.357969	FALSE	FALSE	FALSE	FALSE	FALSE
SRR3676117	11826_4_81	0.373284	FALSE	FALSE	FALSE	FALSE	FALSE
SRR3676118	11826_4_81	0.378859	FALSE	FALSE	FALSE	FALSE	FALSE
SRR3676119	11826_4_81	0.37768	FALSE	FALSE	FALSE	FALSE	FALSE
SRR3676120	11826_4_81	0.421867	FALSE	FALSE	FALSE	FALSE	FALSE
SRR3676121	11826_4_81	0.379823	FALSE	FALSE	FALSE	FALSE	FALSE
SRR3676123	11826_4_81	0.377375	FALSE	FALSE	FALSE	FALSE	FALSE
SRR3676125	11826_4_81	0.403482	FALSE	FALSE	FALSE	FALSE	FALSE
SRR3676126	11826_4_81	0.410901	FALSE	FALSE	FALSE	FALSE	FALSE
SRR3676128	11826_4_81	0.385606	FALSE	FALSE	FALSE	FALSE	FALSE
SRR3676131	11826_4_81	0.381398	FALSE	FALSE	FALSE	FALSE	FALSE
SRR3745602	11826_4_81	0.391928	FALSE	FALSE	FALSE	FALSE	FALSE
SRR3745711	11826_4_81	0.414292	FALSE	FALSE	FALSE	FALSE	FALSE
SRR3745755	11826_4_81	0.412439	FALSE	FALSE	FALSE	FALSE	FALSE
SRR3745795	11826_4_81	0.397881	FALSE	FALSE	FALSE	FALSE	FALSE
SRR3745828	11826_4_81	0.298336	FALSE	FALSE	FALSE	FALSE	FALSE
SRR3745868	11826_4_81	0.421103	FALSE	FALSE	FALSE	FALSE	FALSE
SRR3746018	11826_4_81	0.404918	FALSE	FALSE	FALSE	FALSE	FALSE
SRR3746034	11826_4_81	0.407163	FALSE	FALSE	FALSE	FALSE	FALSE
SRR3746046	11826_4_81	0.388344	FALSE	FALSE	FALSE	FALSE	FALSE
SRR3746047	11826_4_81	0.417734	FALSE	FALSE	FALSE	FALSE	FALSE
SRR3973599	11826_4_81	0.372522	FALSE	FALSE	FALSE	FALSE	FALSE
SRR5413197	11826_4_81	0.385779	FALSE	FALSE	FALSE	FALSE	FALSE
SRR5413198	11826_4_81	0.382356	FALSE	FALSE	FALSE	FALSE	FALSE
SRR5413199	11826_4_81	0.410063	FALSE	FALSE	FALSE	FALSE	FALSE
SRR5413200	11826_4_81	0.379787	FALSE	FALSE	FALSE	FALSE	FALSE
SRR5413201	11826_4_81	0.379992	FALSE	FALSE	FALSE	FALSE	FALSE
SRR5413202	11826_4_81	0.376777	FALSE	FALSE	FALSE	FALSE	FALSE
SRR5413203	11826_4_81	0.378418	FALSE	FALSE	FALSE	FALSE	FALSE
SRR5413204	11826_4_81	0.409449	FALSE	FALSE	FALSE	FALSE	FALSE
SRR5413205	11826_4_81	0.383109	FALSE	FALSE	FALSE	FALSE	FALSE
SRR5413206	11826_4_81	0.381309	FALSE	FALSE	FALSE	FALSE	FALSE
SRR5413207	11826_4_81	0.375962	FALSE	FALSE	FALSE	FALSE	FALSE
SRR5413208	11826_4_81	0.379402	FALSE	FALSE	FALSE	FALSE	FALSE
SRR5413209	11826_4_81	0.405898	FALSE	FALSE	FALSE	FALSE	FALSE
SRR5413210	11826_4_81	0.380823	FALSE	FALSE	FALSE	FALSE	FALSE
SRR5413211	11826_4_81	0.407707	FALSE	FALSE	FALSE	FALSE	FALSE
SRR5413212	11826_4_81	0.408174	FALSE	FALSE	FALSE	FALSE	FALSE
SRR5420590	11826_4_81	0.406366	FALSE	FALSE	FALSE	FALSE	FALSE
SRR5754578	11826_4_81	0.390677	FALSE	FALSE	FALSE	FALSE	FALSE
SRR5754579	11826_4_81	0.413407	FALSE	FALSE	FALSE	FALSE	FALSE
SRR5754580	11826_4_81	0.381758	FALSE	FALSE	FALSE	FALSE	FALSE
SRR5754581	11826_4_81	0.419907	FALSE	FALSE	FALSE	FALSE	FALSE
SRR5754582	11826_4_81	0.30451	FALSE	FALSE	FALSE	FALSE	FALSE
SRR5754583	11826_4_81	0.424624	FALSE	FALSE	FALSE	FALSE	FALSE
SRR5754584	11826_4_81	0.307051	FALSE	FALSE	FALSE	FALSE	FALSE
SRR5754585	11826_4_81	0.294348	TRUE	TRUE	FALSE	FALSE	FALSE
SRR5754586	11826_4_81	0.293865	TRUE	TRUE	FALSE	FALSE	FALSE
SRR5754587	11826_4_81	0.418157	FALSE	FALSE	FALSE	FALSE	FALSE
SRR5754588	11826_4_81	0.429904	FALSE	FALSE	FALSE	FALSE	FALSE
SRR5754589	11826_4_81	0.384029	FALSE	FALSE	FALSE	FALSE	FALSE
SRR5754590	11826_4_81	0.415668	FALSE	FALSE	FALSE	FALSE	FALSE
SRR5754591	11826_4_81	0.0202622	FALSE	FALSE	TRUE	TRUE	TRUE
SRR5754592	11826_4_81	0.32799	FALSE	FALSE	FALSE	FALSE	FALSE
SRR5754593	11826_4_81	0.408546	FALSE	FALSE	FALSE	FALSE	FALSE
SRR5754594	11826_4_81	0.417752	FALSE	FALSE	FALSE	FALSE	FALSE
SRR5754595	11826_4_81	0.291218	FALSE	FALSE	FALSE	FALSE	FALSE
SRR5754596	11826_4_81	0.296064	TRUE	TRUE	FALSE	FALSE	FALSE
SRR5754597	11826_4_81	0.386085	FALSE	FALSE	FALSE	FALSE	FALSE
SRR5754598	11826_4_81	0.380279	FALSE	FALSE	FALSE	FALSE	FALSE
SRR5754599	11826_4_81	0.316521	FALSE	FALSE	FALSE	FALSE	FALSE
SRR5754600	11826_4_81	0.411621	FALSE	FALSE	FALSE	FALSE	FALSE
SRR5754601	11826_4_81	0.383024	FALSE	FALSE	FALSE	FALSE	FALSE
SRR5754602	11826_4_81	0.415083	FALSE	FALSE	FALSE	FALSE	FALSE
SRR5754603	11826_4_81	0.320472	FALSE	FALSE	FALSE	FALSE	FALSE
SRR5754604	11826_4_81	0.378763	FALSE	FALSE	FALSE	FALSE	FALSE
SRR5754605	11826_4_81	0.391701	FALSE	FALSE	FALSE	FALSE	FALSE
SRR5754606	11826_4_81	0.388036	FALSE	FALSE	FALSE	FALSE	FALSE
SRR5754607	11826_4_81	0.286208	FALSE	FALSE	FALSE	FALSE	FALSE
SRR5754608	11826_4_81	0.292942	FALSE	FALSE	FALSE	FALSE	FALSE
SRR5754609	11826_4_81	0.343878	FALSE	FALSE	FALSE	FALSE	FALSE
SRR5754610	11826_4_81	0.30547	FALSE	FALSE	FALSE	FALSE	FALSE
SRR5754611	11826_4_81	0.376736	FALSE	FALSE	FALSE	FALSE	FALSE
SRR5754612	11826_4_81	0.335849	FALSE	FALSE	FALSE	FALSE	FALSE
SRR5754613	11826_4_81	0.412953	FALSE	FALSE	FALSE	FALSE	FALSE
SRR5754614	11826_4_81	0.307047	FALSE	FALSE	FALSE	FALSE	FALSE
SRR5754615	11826_4_81	0.297803	FALSE	FALSE	FALSE	FALSE	FALSE
SRR5754616	11826_4_81	0.385091	FALSE	FALSE	FALSE	FALSE	FALSE
SRR5754617	11826_4_81	0.423966	FALSE	FALSE	FALSE	FALSE	FALSE
SRR5754618	11826_4_81	0.0177672	FALSE	FALSE	TRUE	TRUE	TRUE
SRR5754619	11826_4_81	0.415881	FALSE	FALSE	FALSE	FALSE	FALSE
SRR5754620	11826_4_81	0.313102	FALSE	FALSE	FALSE	FALSE	FALSE
SRR5754621	11826_4_81	0.460569	FALSE	FALSE	FALSE	FALSE	FALSE
SRR5754622	11826_4_81	0.41514	FALSE	FALSE	FALSE	FALSE	FALSE
SRR5754623	11826_4_81	0.419265	FALSE	FALSE	FALSE	FALSE	FALSE
SRR5754624	11826_4_81	0.298436	FALSE	FALSE	FALSE	FALSE	FALSE
SRR5754625	11826_4_81	0.2951	FALSE	FALSE	FALSE	FALSE	FALSE
SRR5853468	11826_4_81	0.333529	FALSE	FALSE	FALSE	FALSE	FALSE
SRR5853646	11826_4_81	0.335176	FALSE	FALSE	FALSE	FALSE	FALSE
SRR5853653	11826_4_81	0.338488	FALSE	FALSE	FALSE	FALSE	FALSE
SRR5853678	11826_4_81	0.340204	FALSE	FALSE	FALSE	FALSE	FALSE
SRR5853699	11826_4_81	0.330873	FALSE	FALSE	FALSE	FALSE	FALSE
SRR5853725	11826_4_81	0.332946	FALSE	FALSE	FALSE	FALSE	FALSE
SRR5853856	11826_4_81	0.338397	FALSE	FALSE	FALSE	FALSE	FALSE
SRR5853928	11826_4_81	0.338528	FALSE	FALSE	FALSE	FALSE	FALSE
SRR5853989	11826_4_81	0.329277	FALSE	FALSE	FALSE	FALSE	FALSE
SRR5854215	11826_4_81	0.331519	FALSE	FALSE	FALSE	FALSE	FALSE
SRR5858652	11826_4_81	0.332631	FALSE	FALSE	FALSE	FALSE	FALSE
SRR6835174	11826_4_81	0.370724	FALSE	FALSE	FALSE	FALSE	FALSE
SRR6839771	11826_4_81	0.332756	FALSE	FALSE	FALSE	FALSE	FALSE
SRR6839951	11826_4_81	0.327386	FALSE	FALSE	FALSE	FALSE	FALSE
SRR6840418	11826_4_81	0.329621	FALSE	FALSE	FALSE	FALSE	FALSE
SRR6840425	11826_4_81	0.350097	FALSE	FALSE	FALSE	FALSE	FALSE
SRR6840544	11826_4_81	0.375808	FALSE	FALSE	FALSE	FALSE	FALSE
SRR6844749	11826_4_81	0.380661	FALSE	FALSE	FALSE	FALSE	FALSE
SRR7706711	11826_4_81	0.0266584	FALSE	FALSE	FALSE	TRUE	TRUE
SRR7707024	11826_4_81	0.380779	FALSE	FALSE	FALSE	FALSE	FALSE
SRR7707404	11826_4_81	0.318001	FALSE	FALSE	FALSE	FALSE	FALSE
SRR7707410	11826_4_81	0.386906	FALSE	FALSE	FALSE	FALSE	FALSE
SRR7707610	11826_4_81	0.291426	FALSE	FALSE	FALSE	FALSE	FALSE
SRR8130412	11826_4_81	0.372313	FALSE	FALSE	FALSE	FALSE	FALSE
SRR8130413	11826_4_81	0.414435	FALSE	FALSE	FALSE	FALSE	FALSE
SRR8130414	11826_4_81	0.405228	FALSE	FALSE	FALSE	FALSE	FALSE
5364_8_10	11826_4_82	0.388905	FALSE	FALSE	FALSE	FALSE	FALSE
5364_8_11	11826_4_82	0.348824	FALSE	FALSE	FALSE	FALSE	FALSE
5364_8_12	11826_4_82	0.377162	FALSE	FALSE	FALSE	FALSE	FALSE
5749_5_11	11826_4_82	0.401449	FALSE	FALSE	FALSE	FALSE	FALSE
5749_5_12	11826_4_82	0.403535	FALSE	FALSE	FALSE	FALSE	FALSE
7068_3_1	11826_4_82	0.412141	FALSE	FALSE	FALSE	FALSE	FALSE
7068_3_10	11826_4_82	0.382862	FALSE	FALSE	FALSE	FALSE	FALSE
7068_3_11	11826_4_82	0.310278	FALSE	FALSE	FALSE	FALSE	FALSE
7068_3_12	11826_4_82	0.398275	FALSE	FALSE	FALSE	FALSE	FALSE
7068_3_13	11826_4_82	0.348996	FALSE	FALSE	FALSE	FALSE	FALSE
7068_3_14	11826_4_82	0.327178	FALSE	FALSE	FALSE	FALSE	FALSE
7068_3_15	11826_4_82	0.326332	FALSE	FALSE	FALSE	FALSE	FALSE
7068_3_16	11826_4_82	0.345145	FALSE	FALSE	FALSE	FALSE	FALSE
7068_3_17	11826_4_82	0.331438	FALSE	FALSE	FALSE	FALSE	FALSE
7068_3_18	11826_4_82	0.266766	FALSE	FALSE	FALSE	FALSE	FALSE
7068_3_19	11826_4_82	0.328076	FALSE	FALSE	FALSE	FALSE	FALSE
7068_3_2	11826_4_82	0.407886	FALSE	FALSE	FALSE	FALSE	FALSE
7068_3_20	11826_4_82	0.407377	FALSE	FALSE	FALSE	FALSE	FALSE
7068_3_21	11826_4_82	0.316002	FALSE	FALSE	FALSE	FALSE	FALSE
7068_3_22	11826_4_82	0.393064	FALSE	FALSE	FALSE	FALSE	FALSE
7068_3_23	11826_4_82	0.401771	FALSE	FALSE	FALSE	FALSE	FALSE
7068_3_24	11826_4_82	0.335728	FALSE	FALSE	FALSE	FALSE	FALSE
7068_3_25	11826_4_82	0.329201	FALSE	FALSE	FALSE	FALSE	FALSE
7068_3_26	11826_4_82	0.394433	FALSE	FALSE	FALSE	FALSE	FALSE
7068_3_28	11826_4_82	0.263348	FALSE	FALSE	FALSE	FALSE	FALSE
7068_3_29	11826_4_82	0.299431	FALSE	FALSE	FALSE	FALSE	FALSE
7068_3_3	11826_4_82	0.426715	FALSE	FALSE	FALSE	FALSE	FALSE
7068_3_30	11826_4_82	0.273695	FALSE	FALSE	FALSE	FALSE	FALSE
7068_3_31	11826_4_82	0.353877	FALSE	FALSE	FALSE	FALSE	FALSE
7068_3_33	11826_4_82	0.373729	FALSE	FALSE	FALSE	FALSE	FALSE
7068_3_34	11826_4_82	0.391531	FALSE	FALSE	FALSE	FALSE	FALSE
7068_3_35	11826_4_82	0.334175	FALSE	FALSE	FALSE	FALSE	FALSE
7068_3_36	11826_4_82	0.313423	FALSE	FALSE	FALSE	FALSE	FALSE
7068_3_37	11826_4_82	0.346413	FALSE	FALSE	FALSE	FALSE	FALSE
7068_3_38	11826_4_82	0.264101	FALSE	FALSE	FALSE	FALSE	FALSE
7068_3_4	11826_4_82	0.0232528	TRUE	TRUE	FALSE	TRUE	FALSE
7068_3_40	11826_4_82	0.34678	FALSE	FALSE	FALSE	FALSE	FALSE
7068_3_43	11826_4_82	0.335074	FALSE	FALSE	FALSE	FALSE	FALSE
7068_3_44	11826_4_82	0.314149	FALSE	FALSE	FALSE	FALSE	FALSE
7068_3_47	11826_4_82	0.36135	FALSE	FALSE	FALSE	FALSE	FALSE
7068_3_48	11826_4_82	0.35485	FALSE	FALSE	FALSE	FALSE	FALSE
7068_3_49	11826_4_82	0.40327	FALSE	FALSE	FALSE	FALSE	FALSE
7068_3_5	11826_4_82	0.378496	FALSE	FALSE	FALSE	FALSE	FALSE
7068_3_50	11826_4_82	0.384557	FALSE	FALSE	FALSE	FALSE	FALSE
7068_3_51	11826_4_82	0.271502	FALSE	FALSE	FALSE	FALSE	FALSE
7068_3_52	11826_4_82	0.338429	FALSE	FALSE	FALSE	FALSE	FALSE
7068_3_55	11826_4_82	0.398883	FALSE	FALSE	FALSE	FALSE	FALSE
7068_3_56	11826_4_82	0.325785	FALSE	FALSE	FALSE	FALSE	FALSE
7068_3_57	11826_4_82	0.361952	FALSE	FALSE	FALSE	FALSE	FALSE
7068_3_58	11826_4_82	0.414676	FALSE	FALSE	FALSE	FALSE	FALSE
7068_3_59	11826_4_82	0.341725	FALSE	FALSE	FALSE	FALSE	FALSE
7068_3_6	11826_4_82	0.40295	FALSE	FALSE	FALSE	FALSE	FALSE
7068_3_60	11826_4_82	0.395338	FALSE	FALSE	FALSE	FALSE	FALSE
7068_3_61	11826_4_82	0.378198	FALSE	FALSE	FALSE	FALSE	FALSE
7068_3_62	11826_4_82	0.391496	FALSE	FALSE	FALSE	FALSE	FALSE
7068_3_63	11826_4_82	0.271728	FALSE	FALSE	FALSE	FALSE	FALSE
7068_3_64	11826_4_82	0.405134	FALSE	FALSE	FALSE	FALSE	FALSE
7068_3_65	11826_4_82	0.40654	FALSE	FALSE	FALSE	FALSE	FALSE
7068_3_66	11826_4_82	0.377977	FALSE	FALSE	FALSE	FALSE	FALSE
7068_3_67	11826_4_82	0.390064	FALSE	FALSE	FALSE	FALSE	FALSE
7068_3_69	11826_4_82	0.372004	FALSE	FALSE	FALSE	FALSE	FALSE
7068_3_7	11826_4_82	0.371363	FALSE	FALSE	FALSE	FALSE	FALSE
7068_3_70	11826_4_82	0.347679	FALSE	FALSE	FALSE	FALSE	FALSE
7068_3_71	11826_4_82	0.269105	FALSE	FALSE	FALSE	FALSE	FALSE
7068_3_72	11826_4_82	0.415553	FALSE	FALSE	FALSE	FALSE	FALSE
7068_3_76	11826_4_82	0.271881	FALSE	FALSE	FALSE	FALSE	FALSE
7068_3_77	11826_4_82	0.441362	FALSE	FALSE	FALSE	FALSE	FALSE
7068_3_78	11826_4_82	0.398558	FALSE	FALSE	FALSE	FALSE	FALSE
7068_3_79	11826_4_82	0.458836	FALSE	FALSE	FALSE	FALSE	FALSE
7068_3_8	11826_4_82	0.364906	FALSE	FALSE	FALSE	FALSE	FALSE
7068_3_80	11826_4_82	0.344488	FALSE	FALSE	FALSE	FALSE	FALSE
7068_3_81	11826_4_82	0.395892	FALSE	FALSE	FALSE	FALSE	FALSE
7068_3_82	11826_4_82	0.355994	FALSE	FALSE	FALSE	FALSE	FALSE
7068_3_83	11826_4_82	0.374121	FALSE	FALSE	FALSE	FALSE	FALSE
7068_3_84	11826_4_82	0.37304	FALSE	FALSE	FALSE	FALSE	FALSE
7068_3_85	11826_4_82	0.373025	FALSE	FALSE	FALSE	FALSE	FALSE
7068_3_86	11826_4_82	0.3904	FALSE	FALSE	FALSE	FALSE	FALSE
7068_3_87	11826_4_82	0.304218	FALSE	FALSE	FALSE	FALSE	FALSE
7068_3_88	11826_4_82	0.385506	FALSE	FALSE	FALSE	FALSE	FALSE
7068_3_89	11826_4_82	0.380895	FALSE	FALSE	FALSE	FALSE	FALSE
7068_3_9	11826_4_82	0.302999	FALSE	FALSE	FALSE	FALSE	FALSE
7068_3_90	11826_4_82	0.385456	FALSE	FALSE	FALSE	FALSE	FALSE
7068_3_91	11826_4_82	0.401075	FALSE	FALSE	FALSE	FALSE	FALSE
7068_3_92	11826_4_82	0.37186	FALSE	FALSE	FALSE	FALSE	FALSE
7068_3_93	11826_4_82	0.336661	FALSE	FALSE	FALSE	FALSE	FALSE
7068_3_94	11826_4_82	0.339548	FALSE	FALSE	FALSE	FALSE	FALSE
7068_3_95	11826_4_82	0.391258	FALSE	FALSE	FALSE	FALSE	FALSE
7068_3_96	11826_4_82	0.373901	FALSE	FALSE	FALSE	FALSE	FALSE
7229_7_1	11826_4_82	0.34522	FALSE	FALSE	FALSE	FALSE	FALSE
7229_7_10	11826_4_82	0.332862	FALSE	FALSE	FALSE	FALSE	FALSE
7229_7_11	11826_4_82	0.255279	FALSE	FALSE	FALSE	FALSE	FALSE
7229_7_12	11826_4_82	0.129572	FALSE	FALSE	FALSE	FALSE	FALSE
7229_7_13	11826_4_82	0.332373	FALSE	FALSE	FALSE	FALSE	FALSE
7229_7_14	11826_4_82	0.334557	FALSE	FALSE	FALSE	FALSE	FALSE
7229_7_15	11826_4_82	0.327607	FALSE	FALSE	FALSE	FALSE	FALSE
7229_7_16	11826_4_82	0.335503	FALSE	FALSE	FALSE	FALSE	FALSE
7229_7_17	11826_4_82	0.327067	FALSE	FALSE	FALSE	FALSE	FALSE
7229_7_18	11826_4_82	0.330756	FALSE	FALSE	FALSE	FALSE	FALSE
7229_7_19	11826_4_82	0.403407	FALSE	FALSE	FALSE	FALSE	FALSE
7229_7_2	11826_4_82	0.378021	FALSE	FALSE	FALSE	FALSE	FALSE
7229_7_20	11826_4_82	0.3947	FALSE	FALSE	FALSE	FALSE	FALSE
7229_7_21	11826_4_82	0.344557	FALSE	FALSE	FALSE	FALSE	FALSE
7229_7_23	11826_4_82	0.294832	FALSE	FALSE	FALSE	FALSE	FALSE
7229_7_24	11826_4_82	0.378979	FALSE	FALSE	FALSE	FALSE	FALSE
7229_7_25	11826_4_82	0.451647	FALSE	FALSE	FALSE	FALSE	FALSE
7229_7_26	11826_4_82	0.339938	FALSE	FALSE	FALSE	FALSE	FALSE
7229_7_27	11826_4_82	0.341358	FALSE	FALSE	FALSE	FALSE	FALSE
7229_7_28	11826_4_82	0.370779	FALSE	FALSE	FALSE	FALSE	FALSE
7229_7_29	11826_4_82	0.129907	FALSE	FALSE	FALSE	FALSE	FALSE
7229_7_3	11826_4_82	0.369522	FALSE	FALSE	FALSE	FALSE	FALSE
7229_7_30	11826_4_82	0.341937	FALSE	FALSE	FALSE	FALSE	FALSE
7229_7_32	11826_4_82	0.419485	FALSE	FALSE	FALSE	FALSE	FALSE
7229_7_33	11826_4_82	0.327529	FALSE	FALSE	FALSE	FALSE	FALSE
7229_7_34	11826_4_82	0.318654	FALSE	FALSE	FALSE	FALSE	FALSE
7229_7_35	11826_4_82	0.315632	FALSE	FALSE	FALSE	FALSE	FALSE
7229_7_36	11826_4_82	0.314903	FALSE	FALSE	FALSE	FALSE	FALSE
7229_7_38	11826_4_82	0.328071	FALSE	FALSE	FALSE	FALSE	FALSE
7229_7_4	11826_4_82	0.377395	FALSE	FALSE	FALSE	FALSE	FALSE
7229_7_40	11826_4_82	0.270991	FALSE	FALSE	FALSE	FALSE	FALSE
7229_7_41	11826_4_82	0.420523	FALSE	FALSE	FALSE	FALSE	FALSE
7229_7_42	11826_4_82	0.422244	FALSE	FALSE	FALSE	FALSE	FALSE
7229_7_44	11826_4_82	0.312078	FALSE	FALSE	FALSE	FALSE	FALSE
7229_7_47	11826_4_82	0.356846	FALSE	FALSE	FALSE	FALSE	FALSE
7229_7_48	11826_4_82	0.342958	FALSE	FALSE	FALSE	FALSE	FALSE
7229_7_5	11826_4_82	0.34623	FALSE	FALSE	FALSE	FALSE	FALSE
7229_7_6	11826_4_82	0.0337014	TRUE	TRUE	FALSE	TRUE	FALSE
7229_7_7	11826_4_82	0.295675	FALSE	FALSE	FALSE	FALSE	FALSE
7229_7_8	11826_4_82	0.331715	FALSE	FALSE	FALSE	FALSE	FALSE
7229_7_9	11826_4_82	0.379275	FALSE	FALSE	FALSE	FALSE	FALSE
7229_8_49	11826_4_82	0.268856	FALSE	FALSE	FALSE	FALSE	FALSE
7229_8_50	11826_4_82	0.348683	FALSE	FALSE	FALSE	FALSE	FALSE
7229_8_51	11826_4_82	0.409871	FALSE	FALSE	FALSE	FALSE	FALSE
7229_8_52	11826_4_82	0.329504	FALSE	FALSE	FALSE	FALSE	FALSE
7229_8_53	11826_4_82	0.328324	FALSE	FALSE	FALSE	FALSE	FALSE
7229_8_54	11826_4_82	0.348098	FALSE	FALSE	FALSE	FALSE	FALSE
7229_8_55	11826_4_82	0.325989	FALSE	FALSE	FALSE	FALSE	FALSE
7229_8_56	11826_4_82	0.380791	FALSE	FALSE	FALSE	FALSE	FALSE
7229_8_57	11826_4_82	0.359626	FALSE	FALSE	FALSE	FALSE	FALSE
7229_8_58	11826_4_82	0.351727	FALSE	FALSE	FALSE	FALSE	FALSE
7229_8_59	11826_4_82	0.326889	FALSE	FALSE	FALSE	FALSE	FALSE
7229_8_60	11826_4_82	0.363148	FALSE	FALSE	FALSE	FALSE	FALSE
7229_8_61	11826_4_82	0.0120456	TRUE	TRUE	TRUE	TRUE	TRUE
7229_8_62	11826_4_82	0.402547	FALSE	FALSE	FALSE	FALSE	FALSE
7229_8_63	11826_4_82	0.269168	FALSE	FALSE	FALSE	FALSE	FALSE
7229_8_64	11826_4_82	0.328334	FALSE	FALSE	FALSE	FALSE	FALSE
7229_8_65	11826_4_82	0.323715	FALSE	FALSE	FALSE	FALSE	FALSE
7229_8_66	11826_4_82	0.274986	FALSE	FALSE	FALSE	FALSE	FALSE
7229_8_67	11826_4_82	0.372098	FALSE	FALSE	FALSE	FALSE	FALSE
7229_8_68	11826_4_82	0.329967	FALSE	FALSE	FALSE	FALSE	FALSE
7229_8_69	11826_4_82	0.385004	FALSE	FALSE	FALSE	FALSE	FALSE
7229_8_70	11826_4_82	0.391909	FALSE	FALSE	FALSE	FALSE	FALSE
7229_8_71	11826_4_82	0.377558	FALSE	FALSE	FALSE	FALSE	FALSE
7229_8_72	11826_4_82	0.393624	FALSE	FALSE	FALSE	FALSE	FALSE
7229_8_73	11826_4_82	0.373387	FALSE	FALSE	FALSE	FALSE	FALSE
7229_8_74	11826_4_82	0.372335	FALSE	FALSE	FALSE	FALSE	FALSE
7229_8_75	11826_4_82	0.4015	FALSE	FALSE	FALSE	FALSE	FALSE
7229_8_76	11826_4_82	0.326792	FALSE	FALSE	FALSE	FALSE	FALSE
7229_8_77	11826_4_82	0.37311	FALSE	FALSE	FALSE	FALSE	FALSE
7229_8_78	11826_4_82	0.0107354	TRUE	TRUE	TRUE	TRUE	TRUE
7229_8_79	11826_4_82	0.372507	FALSE	FALSE	FALSE	FALSE	FALSE
7229_8_80	11826_4_82	0.363203	FALSE	FALSE	FALSE	FALSE	FALSE
7229_8_81	11826_4_82	0.278776	FALSE	FALSE	FALSE	FALSE	FALSE
7229_8_83	11826_4_82	0.344534	FALSE	FALSE	FALSE	FALSE	FALSE
7229_8_84	11826_4_82	0.38672	FALSE	FALSE	FALSE	FALSE	FALSE
7229_8_85	11826_4_82	0.374938	FALSE	FALSE	FALSE	FALSE	FALSE
7229_8_86	11826_4_82	0.401899	FALSE	FALSE	FALSE	FALSE	FALSE
7229_8_87	11826_4_82	0.397642	FALSE	FALSE	FALSE	FALSE	FALSE
7229_8_88	11826_4_82	0.385859	FALSE	FALSE	FALSE	FALSE	FALSE
7229_8_89	11826_4_82	0.327897	FALSE	FALSE	FALSE	FALSE	FALSE
7229_8_90	11826_4_82	0.373044	FALSE	FALSE	FALSE	FALSE	FALSE
7229_8_91	11826_4_82	0.373379	FALSE	FALSE	FALSE	FALSE	FALSE
7229_8_92	11826_4_82	0.378755	FALSE	FALSE	FALSE	FALSE	FALSE
7229_8_93	11826_4_82	0.342587	FALSE	FALSE	FALSE	FALSE	FALSE
7229_8_94	11826_4_82	0.274284	FALSE	FALSE	FALSE	FALSE	FALSE
7229_8_95	11826_4_82	0.312275	FALSE	FALSE	FALSE	FALSE	FALSE
7229_8_96	11826_4_82	0.386672	FALSE	FALSE	FALSE	FALSE	FALSE
7368_8_96	11826_4_82	0.3098	FALSE	FALSE	FALSE	FALSE	FALSE
7622_6_1	11826_4_82	0.399187	FALSE	FALSE	FALSE	FALSE	FALSE
7622_6_10	11826_4_82	0.328367	FALSE	FALSE	FALSE	FALSE	FALSE
7622_6_11	11826_4_82	0.323955	FALSE	FALSE	FALSE	FALSE	FALSE
7622_6_12	11826_4_82	0.38743	FALSE	FALSE	FALSE	FALSE	FALSE
7622_6_13	11826_4_82	0.373068	FALSE	FALSE	FALSE	FALSE	FALSE
7622_6_14	11826_4_82	0.0110956	TRUE	TRUE	TRUE	TRUE	TRUE
7622_6_15	11826_4_82	0.331177	FALSE	FALSE	FALSE	FALSE	FALSE
7622_6_16	11826_4_82	0.328322	FALSE	FALSE	FALSE	FALSE	FALSE
7622_6_17	11826_4_82	0.453279	FALSE	FALSE	FALSE	FALSE	FALSE
7622_6_18	11826_4_82	0.395918	FALSE	FALSE	FALSE	FALSE	FALSE
7622_6_19	11826_4_82	0.401711	FALSE	FALSE	FALSE	FALSE	FALSE
7622_6_2	11826_4_82	0.326077	FALSE	FALSE	FALSE	FALSE	FALSE
7622_6_20	11826_4_82	0.373522	FALSE	FALSE	FALSE	FALSE	FALSE
7622_6_21	11826_4_82	0.376517	FALSE	FALSE	FALSE	FALSE	FALSE
7622_6_22	11826_4_82	0.373497	FALSE	FALSE	FALSE	FALSE	FALSE
7622_6_23	11826_4_82	0.328085	FALSE	FALSE	FALSE	FALSE	FALSE
7622_6_24	11826_4_82	0.327851	FALSE	FALSE	FALSE	FALSE	FALSE
7622_6_25	11826_4_82	0.372471	FALSE	FALSE	FALSE	FALSE	FALSE
7622_6_28	11826_4_82	0.349559	FALSE	FALSE	FALSE	FALSE	FALSE
7622_6_29	11826_4_82	0.382006	FALSE	FALSE	FALSE	FALSE	FALSE
7622_6_3	11826_4_82	0.264615	FALSE	FALSE	FALSE	FALSE	FALSE
7622_6_5	11826_4_82	0.388247	FALSE	FALSE	FALSE	FALSE	FALSE
7622_6_6	11826_4_82	0.330268	FALSE	FALSE	FALSE	FALSE	FALSE
7622_6_7	11826_4_82	0.277359	FALSE	FALSE	FALSE	FALSE	FALSE
7622_6_8	11826_4_82	0.0108545	TRUE	TRUE	TRUE	TRUE	TRUE
7622_6_9	11826_4_82	0.373311	FALSE	FALSE	FALSE	FALSE	FALSE
7622_7_49	11826_4_82	0.35155	FALSE	FALSE	FALSE	FALSE	FALSE
7622_7_51	11826_4_82	0.309719	FALSE	FALSE	FALSE	FALSE	FALSE
7622_7_53	11826_4_82	0.318078	FALSE	FALSE	FALSE	FALSE	FALSE
7622_7_56	11826_4_82	0.326926	FALSE	FALSE	FALSE	FALSE	FALSE
7622_7_57	11826_4_82	0.37418	FALSE	FALSE	FALSE	FALSE	FALSE
7622_7_58	11826_4_82	0.273374	FALSE	FALSE	FALSE	FALSE	FALSE
7622_7_59	11826_4_82	0.396934	FALSE	FALSE	FALSE	FALSE	FALSE
7622_7_60	11826_4_82	0.360424	FALSE	FALSE	FALSE	FALSE	FALSE
7622_7_62	11826_4_82	0.370549	FALSE	FALSE	FALSE	FALSE	FALSE
7622_7_63	11826_4_82	0.351127	FALSE	FALSE	FALSE	FALSE	FALSE
7622_7_65	11826_4_82	0.343706	FALSE	FALSE	FALSE	FALSE	FALSE
7622_7_66	11826_4_82	0.332381	FALSE	FALSE	FALSE	FALSE	FALSE
7622_7_70	11826_4_82	0.370697	FALSE	FALSE	FALSE	FALSE	FALSE
7622_7_78	11826_4_82	0.329933	FALSE	FALSE	FALSE	FALSE	FALSE
7622_7_81	11826_4_82	0.388984	FALSE	FALSE	FALSE	FALSE	FALSE
7622_7_82	11826_4_82	0.389384	FALSE	FALSE	FALSE	FALSE	FALSE
7622_7_83	11826_4_82	0.331244	FALSE	FALSE	FALSE	FALSE	FALSE
7622_7_84	11826_4_82	0.363169	FALSE	FALSE	FALSE	FALSE	FALSE
7622_7_86	11826_4_82	0.333112	FALSE	FALSE	FALSE	FALSE	FALSE
7622_7_88	11826_4_82	0.389836	FALSE	FALSE	FALSE	FALSE	FALSE
DRR170472	11826_4_82	0.394593	FALSE	FALSE	FALSE	FALSE	FALSE
DRR170473	11826_4_82	0.391367	FALSE	FALSE	FALSE	FALSE	FALSE
DRR170474	11826_4_82	0.393107	FALSE	FALSE	FALSE	FALSE	FALSE
DRR170475	11826_4_82	0.390164	FALSE	FALSE	FALSE	FALSE	FALSE
DRR170476	11826_4_82	0.38974	FALSE	FALSE	FALSE	FALSE	FALSE
DRR170477	11826_4_82	0.391462	FALSE	FALSE	FALSE	FALSE	FALSE
ERR1883109	11826_4_82	0.390681	FALSE	FALSE	FALSE	FALSE	FALSE
ERR3604619	11826_4_82	0.29691	FALSE	FALSE	FALSE	FALSE	FALSE
ERR3604620	11826_4_82	0.34438	FALSE	FALSE	FALSE	FALSE	FALSE
ERR3604621	11826_4_82	0.336727	FALSE	FALSE	FALSE	FALSE	FALSE
ERR3604622	11826_4_82	0.332766	FALSE	FALSE	FALSE	FALSE	FALSE
ERR3908125	11826_4_82	0.371622	FALSE	FALSE	FALSE	FALSE	FALSE
ERR3908126	11826_4_82	0.372246	FALSE	FALSE	FALSE	FALSE	FALSE
ERR3908128	11826_4_82	0.373078	FALSE	FALSE	FALSE	FALSE	FALSE
ERR4013692	11826_4_82	0.298495	FALSE	FALSE	FALSE	FALSE	FALSE
ERR4013771	11826_4_82	0.345019	FALSE	FALSE	FALSE	FALSE	FALSE
ERR4013772	11826_4_82	0.361866	FALSE	FALSE	FALSE	FALSE	FALSE
ERR4013773	11826_4_82	0.329504	FALSE	FALSE	FALSE	FALSE	FALSE
ERR4013775	11826_4_82	0.402149	FALSE	FALSE	FALSE	FALSE	FALSE
ERR4013776	11826_4_82	0.394904	FALSE	FALSE	FALSE	FALSE	FALSE
ERR4013777	11826_4_82	0.344267	FALSE	FALSE	FALSE	FALSE	FALSE
ERR4013778	11826_4_82	0.340807	FALSE	FALSE	FALSE	FALSE	FALSE
ERR4013779	11826_4_82	0.391959	FALSE	FALSE	FALSE	FALSE	FALSE
ERR4013780	11826_4_82	0.0274586	TRUE	TRUE	FALSE	TRUE	FALSE
ERR4013781	11826_4_82	0.363914	FALSE	FALSE	FALSE	FALSE	FALSE
ERR4014128	11826_4_82	0.296996	FALSE	FALSE	FALSE	FALSE	FALSE
ERR4014746	11826_4_82	0.325988	FALSE	FALSE	FALSE	FALSE	FALSE
ERR4014765	11826_4_82	0.347322	FALSE	FALSE	FALSE	FALSE	FALSE
ERR4014766	11826_4_82	0.432153	FALSE	FALSE	FALSE	FALSE	FALSE
ERR4014774	11826_4_82	0.337217	FALSE	FALSE	FALSE	FALSE	FALSE
ERR4014776	11826_4_82	0.386722	FALSE	FALSE	FALSE	FALSE	FALSE
ERR4014784	11826_4_82	0.345353	FALSE	FALSE	FALSE	FALSE	FALSE
[truncated: 123,498 more rows]

## Sheet: Supp.Fig.6a
MGE	MGE_length
IS	1434
IS	604
[truncated: 5,785 more rows]

## Sheet: Supp.Fig.9
Merged_pangenome_gene	SDSE	S. pyogenes	merge_level	annotation	fill
[truncated: 6,987 more rows]

[truncated: 1 more sheets: Supp.Fig.10a]
